# Supplementary material for: Identification of Oxygen-Independent Pathways for Pyridine Nucleotide and Coenzyme A Synthesis in Anaerobic Fungi by Expression of Candidate Genes in Yeast
Source: mBio. 2021 Jun 22;12(3):e00967-21. doi: 10.1128/mBio.00967-21 (PMC8262920; doi:10.1128/mBio.00967-21)
Supplement: DATA SET S1 [file mbio.00967-21-sd001.xlsx]

## Sheet: A0A1Y1ZL74vsBacteria
Alignment length %	E-value	ID	taxid	Species name
74.4	9.7e-117	A8FX14	425104	Shewanella sediminis HAW-EB3
74.4	1.9e-110	A3WL97	314276	Idiomarina baltica OS145
65.44	1.1e-35	A0A1I2AY29	640948	Lentibacillus persicus
70.24	2.1e-117	U4K3X4	28173	Vibrio nigripulchritudo
69.28	6.5e-95	U4K047	28173	Vibrio nigripulchritudo
71.68	2.1e-105	I5B6M9	879212	Desulfobacter postgatei 2ac9
75.2	2.6e-119	Q07ZT1	318167	Shewanella frigidimarina NCIMB 400
61.12	2.5e-42	F0RIL5	867900	Cellulophaga lytica DSM 7489
68.8	3.5e-117	Q1LR80	266264	Cupriavidus metallidurans CH34
74.88	4.2e-120	A0A0F4QH65	43658	Pseudoalteromonas rubra
80.8	4.3e-124	A0A1Y0IE65	141451	Oleiphilus messinensis
74.56	3.9e-115	Q9KSV7	243277	Vibrio cholerae O1 biovar El Tor str. N16961
71.52	2.8e-119	A3QG03	323850	Shewanella loihica PV-4
71.2	8.1e-118	A0A1S2TUI8	38313	Shewanella algae
77.92	5.7e-107	A0A075P054	589873	Alteromonas australica
72.96	2.7e-112	A0A1Y6G133	1323738	Idiomarina planktonica
71.04	1.5e-115	A1S4V1	326297	Shewanella amazonensis SB2B
83.2	1e-136	A0A0C2M9Q6	1233231	Scytonema tolypothrichoides VB-61278
61.92	8.5e-37	A0A0V8JBT8	1017270	Fictibacillus enclensis
79.04	1.6e-86	Q2LV45	56780	Syntrophus aciditrophicus SB
71.2	1.6e-111	A0A0U2ZFL7	1526571	Lacimicrobium alkaliphilum
73.76	2.8e-118	A0A1I1P8H3	1123010	Pseudoalteromonas denitrificans DSM 6059
69.44	1.6e-98	A0A1G5GHE0	419481	Desulfoluna spongiiphila
78.56	5.6e-110	A0A1E7Z8S9	1656094	Alteromonas confluentis
81.76	2.1e-126	K9VN97	179408	Oscillatoria nigro-viridis PCC 7112
71.84	5.8e-81	A0A127VCS8	188932	Pedobacter cryoconitis
65.12	4.7e-42	K9Z2H8	755178	Cyanobacterium aponinum PCC 10605
74.72	1.1e-113	A0A1E5CWM7	1191298	Vibrio genomosp. F6 str. FF-238
74.24	1.5e-115	A0A0S2KBH9	1249552	Pseudohongiella spirulinae
64.48	1.9e-29	A0A1G9K0B9	192904	Kriegella aquimaris
69.44	6.5e-117	A0A068QSK3	351671	Xenorhabdus doucetiae
69.92	2.5e-112	A0A068QSK8	351671	Xenorhabdus doucetiae
73.76	2e-121	A0A1H2Q464	488533	Marinobacter mobilis
75.2	4.8e-117	A0A1G7ZM35	861298	Vibrio xiamenensis
73.6	2.4e-117	Q39V49	269799	Geobacter metallireducens GS-15
72.96	4.1e-84	A0A1I4S397	758825	Rugamonas rubra
62.4	2.1e-31	A0A1H4BYW3	283786	Bizionia paragorgiae
74.72	1.1e-100	A0A1W1H5C0	1246637	Desulfamplus magnetovallimortis
73.44	1.5e-102	Q4BVC3	165597	Crocosphaera watsonii WH 8501
72	7.6e-114	A0A1E7Q4B7	1628148	Rheinheimera salexigens
73.76	6.3e-106	K6ZXH3	1121922	Glaciecola pallidula DSM 14239 = ACAM 615
60.64	1.5e-27	A0A1M4ZHC6	1121884	Flavisolibacter ginsengisoli DSM 18119
75.52	4.8e-118	A0A0B5FTX7	483547	Geoalkalibacter subterraneus
75.36	6.2e-113	A0A1G6DFW1	1159017	Idiomarina indica
73.76	5.5e-117	Q8EG41	211586	Shewanella oneidensis MR-1
73.28	2.7e-107	G4QDQ4	1085623	Glaciecola nitratireducens FR1064
73.12	2.5e-115	B3E5L1	398767	Geobacter lovleyi SZ
74.72	1.6e-118	A0A0M4DHR6	1603606	Desulfuromonas soudanensis
69.92	1.4e-80	A0A1K1QNC9	1004	Chitinophaga sancti
74.88	5.4e-111	Q15NV7	342610	Pseudoalteromonas atlantica T6c
70.24	1e-101	A0A1W2CRD4	1121400	Desulfobacterium vacuolatum DSM 3385
74.08	3.6e-124	A0A1I3QNC8	930118	Marinobacter persicus
68.96	4e-117	A0A0J8JNG0	1513271	Catenovulum maritimum
61.12	1.9e-34	A0A1H2SAR8	1048340	Marininema mesophilum
71.68	1.2e-116	A1AMJ0	338966	Pelobacter propionicus DSM 2379
64.96	3.1e-40	A0A0H4P273	1479	Bacillus smithii
75.36	5.6e-126	A0A1Z3HL75	1641165	Halomicronema hongdechloris C2206
74.72	1.7e-117	Q2SN93	349521	Hahella chejuensis KCTC 2396
71.52	3.5e-112	A0A1H3XGS2	152573	Alkalimonas amylolytica
73.44	9.9e-117	A0A0S2K4U2	161398	Pseudoalteromonas phenolica
75.2	3.2e-123	A0A0C5WRF6	658445	Photobacterium gaetbulicola Gung47
71.36	5.2e-98	A0A0C5WU90	658445	Photobacterium gaetbulicola Gung47
66.88	1.7e-37	G2PQR2	886377	Muricauda ruestringensis DSM 13258
70.56	2.7e-117	A8H648	398579	Shewanella pealeana ATCC 700345
71.84	2.8e-116	B9M3A1	316067	Geobacter daltonii FRC-32
71.36	4.3e-90	E3I3F0	648757	Rhodomicrobium vannielii ATCC 17100
73.76	1.7e-121	A0A1I0GM92	349064	Thalassotalea agarivorans
76.16	4.1e-113	Q1K434	281689	Desulfuromonas acetoxidans DSM 684
75.68	1.2e-103	K8W5U2	1141660	Providencia sneebia DSM 19967
82.72	7.7e-134	A0A139WW23	128403	Scytonema hofmannii PCC 7110
73.44	1e-120	N6WX51	626887	Marinobacter nanhaiticus D15-8W
61.28	2.1e-34	K9U459	251229	Chroococcidiopsis thermalis PCC 7203
71.52	1.7e-105	K0NEB9	651182	Desulfobacula toluolica Tol2
60.32	3.6e-33	A0A1I4JUD5	334253	Gracilibacillus orientalis
68.96	1.1e-97	A8ZVT2	96561	Desulfococcus oleovorans Hxd3
76.8	4.1e-100	W0PGU5	1247726	Advenella mimigardefordensis DPN7
72	1.3e-118	Q487K9	167879	Colwellia psychrerythraea 34H
74.24	4.5e-115	Q12LG2	318161	Shewanella denitrificans OS217
74.72	3.7e-121	A0A1I6JRS3	650891	Marinobacter daqiaonensis
75.68	1.9e-121	Q6LS17	298386	Photobacterium profundum SS9
74.72	5.8e-121	A0A0F4P522	43662	Pseudoalteromonas piscicida
77.6	5e-91	A0A254TI57	1968433	Noviherbaspirillum denitrificans
76.48	4.9e-110	A0A1M5I3T2	634436	Aestuariibacter aggregatus
75.2	1.5e-121	A0A1H3YWG2	37625	Desulfuromusa kysingii
72.96	2.8e-121	A0A244CNG4	107327	Pseudoalteromonas ulvae
67.2	3.5e-112	A0A0C4Y9E7	68895	Cupriavidus basilensis
73.92	3.7e-114	Q5E6F9	312309	Aliivibrio fischeri ES114
70.24	1.6e-115	A0A0F7JX37	1543721	Sedimenticola thiotaurini
78.4	5.8e-121	B7VPR7	575788	Vibrio tasmaniensis LGP32
72.32	3.4e-119	D4ZAE7	637905	Shewanella violacea DSS12
81.28	3.9e-120	Q87QB3	223926	Vibrio parahaemolyticus RIMD 2210633
74.24	7.4e-113	A0A1G6Z257	57664	Desulfuromonas thiophila
69.28	5e-84	W0V410	1349767	Janthinobacterium agaricidamnosum NBRC 102515 = DSM 9628
63.36	1.2e-44	F4KV58	760192	Haliscomenobacter hydrossis DSM 1100
80.8	1.5e-128	K9TK94	56110	Oscillatoria acuminata PCC 6304
61.12	5.7e-47	A0A1M6AT35	570521	Aquimarina spongiae
75.04	1.9e-123	A0A0D8CQ70	485447	Thalassomonas actiniarum
74.56	2.2e-129	A0A0C1NBK7	1479485	Tolypothrix bouteillei VB521301
68.96	4.2e-104	A0KNW7	380703	Aeromonas hydrophila subsp. hydrophila ATCC 7966
82.72	1.4e-129	B8I983	394503	Ruminiclostridium cellulolyticum H10
75.2	8.4e-111	A0A1E8FJP1	1856405	Alteromonas lipolytica
70.08	2.2e-92	C0QAM8	177437	Desulfobacterium autotrophicum HRM2
75.52	3.6e-116	Q74CG6	243231	Geobacter sulfurreducens PCA
76.32	7.4e-123	A0A2E4GBW7	2026739	Euryarchaeota archaeon

## Sheet: A0A1Y1ZL74vsEukarya
Alignment length %	E-value	ID	taxid	Species name
62.56	1.2e-11	U3I574	8839	Anas platyrhynchos
90.88	1.3e-44	A0A2B4SYD9	50429	Stylophora pistillata
61.92	8.3e-07	G1X4X9	756982	Arthrobotrys oligospora ATCC 24927
60.96	3.7e-28	I1S8G3	229533	Fusarium graminearum PH-1
63.04	2.1e-12	A0A0D2IJV6	1442369	Rhinocladiella mackenziei CBS 650.93
61.92	9.8e-12	A0A091VHQ0	128390	Nipponia nippon
64.96	6e-28	B4Q567	7240	Drosophila simulans
61.28	4.1e-28	A0A087YBQ9	48698	Poecilia formosa
62.24	3.2e-29	A0A090MC16	70448	Ostreococcus tauri
61.44	1.7e-14	A0A2B7Z7I8	73230	Emmonsia crescens
60.8	7.6e-28	F6NX32	7955	Danio rerio
60.8	7.7e-28	E7FDZ2	7955	Danio rerio
60.96	7.3e-08	A0A0V1H7S9	268475	Trichinella zimbabwensis
65.44	2.5e-12	A0A2H5NKN4	55188	Citrus unshiu
61.76	3.6e-12	A0A099Z5N3	94827	Tinamus guttatus
69.76	5.9e-24	T1KV43	32264	Tetranychus urticae
82.08	9.2e-143	A0A1S8W5A4	1357716	Batrachochytrium salamandrivorans
61.28	1.9e-07	A0A0V1MFM8	268474	Trichinella papuae
67.36	3.9e-13	A0A200PVP3	56857	Macleaya cordata
61.28	3.2e-29	G1TK30	9986	Oryctolagus cuniculus
60.96	2.3e-19	D8SSC2	88036	Selaginella moellendorffii
60.32	3e-19	D8R3Z6	88036	Selaginella moellendorffii
64.8	5.5e-17	A0A1U8A7E6	4432	Nelumbo nucifera
64.8	5.5e-17	A0A1U8A5K9	4432	Nelumbo nucifera
61.6	1.1e-12	A0A0D1XU64	212818	Exophiala mesophila
61.6	7.2e-12	A0A0Q3PWB0	12930	Amazona aestiva
64.96	4.6e-19	W6Z9E5	930090	Bipolaris oryzae ATCC 44560
60.8	1.5e-27	I3KQZ2	8128	Oreochromis niloticus
61.28	2.4e-19	A0A319ELX8	1448320	Aspergillus ellipticus CBS 707.79
61.44	2.5e-11	A0A2I0MD22	8932	Columba livia
81.76	6.4e-148	F4NWP2	684364	Batrachochytrium dendrobatidis JAM81
60.96	1.1e-11	F6ZTZ7	7719	Ciona intestinalis
60.96	8.8e-20	A9SPU0	3218	Physcomitrella patens
60.8	1e-19	A9SPU5	3218	Physcomitrella patens
60.32	1.8e-09	K1X4T2	1072389	Marssonina brunnea f. sp. 'multigermtubi' MB_m1
87.84	2.9e-42	C3Y5S8	7739	Branchiostoma floridae
60.8	1.6e-12	F7VTW6	771870	Sordaria macrospora k-hell
60.8	1.1e-26	H9GNM5	28377	Anolis carolinensis
66.24	1.5e-18	A0A364MZ99	183478	Stemphylium lycopersici
63.84	4.1e-19	Q0U7M3	321614	Parastagonospora nodorum SN15
92.64	2.6e-63	A0A369RT79	287889	Trichoplax sp. H2
63.84	1.4e-26	Q24062	7227	Drosophila melanogaster
62.08	3e-10	A0A2V1BNR7	1485229	Cadophora sp. DSE1049
66.56	1.6e-16	A0A177DW43	5599	Alternaria alternata
61.12	2.5e-11	A0A091WHQ1	30419	Opisthocomus hoazin
66.4	1.7e-33	A0A0N0BFM6	166423	Melipona quadrifasciata
60.16	3.3e-15	R7Z469	1168221	Coniosporium apollinis CBS 100218
62.08	8e-11	A0A1D5PSZ5	9031	Gallus gallus
61.92	8.1e-11	F1NXM1	9031	Gallus gallus
60.32	1.2e-26	U4TX00	77166	Dendroctonus ponderosae
72.8	8.6e-11	U4UGN6	77166	Dendroctonus ponderosae
60.8	3.7e-18	G7XA98	1033177	Aspergillus kawachii IFO 4308
62.56	7e-21	B2W8T8	426418	Pyrenophora tritici-repentis Pt-1C-BFP
61.44	5.1e-20	A0A1L9V1T0	767769	Aspergillus brasiliensis CBS 101740
62.56	4.1e-32	A0A0V0YNL2	6337	Trichinella pseudospiralis
63.2	7.7e-29	A0A0V0YMZ9	6337	Trichinella pseudospiralis
61.12	9.6e-28	H0V9C5	10141	Cavia porcellus
61.28	6.3e-27	H0V2I4	10141	Cavia porcellus
61.6	8.6e-17	A0A1J9RHD0	1658174	Blastomyces percursus
74.08	8.7e-23	A0A179G349	33203	Purpureocillium lilacinum
62.4	1.7e-12	A0A0A0AJ64	50402	Charadrius vociferus
60.8	1.2e-18	A0A124BXG1	5061	Aspergillus niger
65.44	1.3e-15	A0A137PEN3	796925	Conidiobolus coronatus NRRL 28638
64.96	1.2e-15	A0A1R3RWV0	602072	Aspergillus carbonarius ITEM 5010
62.24	1e-12	H0ZB55	59729	Taeniopygia guttata
60.96	1.5e-21	A0A319APA8	1450533	Aspergillus lacticoffeatus CBS 101883
65.28	4.5e-14	A0A016U7N4	53326	Ancylostoma ceylanicum
60.64	4e-19	A0A251V0E5	4232	Helianthus annuus
60.64	4.1e-07	A0A0V0W3Q4	92179	Trichinella sp. T6
68.32	1.3e-11	A0A1L7XGT1	576137	Phialocephala subalpina
66.08	8.8e-20	W6Y6T7	930089	Bipolaris zeicola 26-R-13
60.96	7e-28	A0A2U9BKG5	52904	Scophthalmus maximus
60.96	3.5e-10	A0A091FVI7	55661	Cuculus canorus
60.64	8.4e-19	A0A1L9N0S7	767770	Aspergillus tubingensis CBS 134.48
60.32	4.3e-15	A0A218ZBM9	503106	Marssonina coronariae
63.04	5.8e-08	A0A218Z6N7	503106	Marssonina coronariae
61.76	7.5e-12	A0A091JKB2	188379	Egretta garzetta
65.92	1.6e-12	A0A0C3I054	913774	Oidiodendron maius Zn
68.96	1.4e-17	A0A151WUY7	64791	Trachymyrmex zeteki
61.6	1.2e-13	F5HAE7	367110	Neurospora crassa OR74A
61.76	1.1e-14	A0A319ETC9	1448318	Aspergillus sclerotiicarbonarius CBS 121057
65.92	2.8e-21	M2TJG6	665912	Bipolaris sorokiniana ND90Pr
67.84	4.7e-32	A0A0L7RAZ6	597456	Habropoda laboriosa
81.44	5.1e-142	A0A0L0HIP1	645134	Spizellomyces punctatus DAOM BR117
71.04	2.7e-21	R0IYN0	671987	Exserohilum turcica Et28A
64.96	6e-28	B4HXA1	7238	Drosophila sechellia
61.92	1.5e-12	A0A091F3Y5	85066	Corvus brachyrhynchos
62.24	2.2e-12	A0A093HSM0	441894	Struthio camelus australis
61.76	2.5e-11	A0A087QWQ6	9233	Aptenodytes forsteri
61.92	2.8e-11	A0A1V4JEJ7	372326	Patagioenas fasciata monilis
62.24	8.7e-15	A0A1J9PGB1	1447872	Emergomyces pasteurianus Ep9510
60.8	1.9e-28	H3CR31	99883	Tetraodon nigroviridis
60.32	5.5e-10	G1N6G5	9103	Meleagris gallopavo
61.44	3e-11	A0A2T3AUC5	857342	Amorphotheca resinae ATCC 22711
67.84	2.3e-10	A0A138ZZL4	1344416	Gonapodya prolifera JEL478
61.76	4.2e-12	A0A093GDE1	118200	Picoides pubescens
66.72	4.4e-16	A0A0D2EPM7	348802	Exophiala xenobiotica
62.24	1.2e-12	U3K9Z6	59894	Ficedula albicollis
61.76	9.6e-16	A0A2B7X0N5	2060905	Blastomyces parvus
60.48	1.4e-09	A0A370TBI7	2005443	Phialophora cf. hyalina BP 5553
60.16	6.6e-24	H3AXV6	7897	Latimeria chalumnae

## Sheet: A0A1Y1ZL74vsArchaea
Alignment length %	E-value	ID	taxid	Species name
68.96	2e-18	F2KP03	693661	Archaeoglobus veneficus SNP6
67.68	2e-17	Q5V1B4	272569	Haloarcula marismortui ATCC 43049
126.24	1.3e-39	A0A1H1C830	1236180	Halopelagius longus
77.92	1.7e-16	U6EEL6	1379702	Methanobacterium sp. MB1
63.52	3.3e-09	U6EDB6	1379702	Methanobacterium sp. MB1
63.84	1.5e-12	D7EBV8	644295	Methanohalobium evestigatum Z-7303
75.68	6.3e-17	D5VUB3	573063	Methanocaldococcus infernus ME
66.72	4.9e-11	Q2FSD2	323259	Methanospirillum hungatei JF-1
68	2.2e-14	L0JVZ3	694430	Natronococcus occultus SP4
66.08	5.2e-09	K4MEZ9	1094980	Methanolobus psychrophilus R15
62.24	4.8e-14	I7LLL5	1201294	Methanoculleus bourgensis MS2
72.16	4.1e-14	Q0W498	351160	Methanocella arvoryzae MRE50
113.12	1.2e-39	E4NVT4	469382	Halogeometricum borinquense DSM 11551
66.72	3e-12	A0A1F2P723	1839936	Candidatus Syntrophoarchaeum butanivorans
125.28	2.1e-30	D2RU46	543526	Haloterrigena turkmenica DSM 5511
61.6	1e-17	D2RX89	543526	Haloterrigena turkmenica DSM 5511
68	4.6e-18	A0A075LW21	1343739	Palaeococcus pacificus DY20341
112.16	1.3e-41	I3R9H1	523841	Haloferax mediterranei ATCC 33500
116.64	8.4e-34	I3R6X8	523841	Haloferax mediterranei ATCC 33500
93.28	4.4e-29	I3R7R5	523841	Haloferax mediterranei ATCC 33500
61.6	3.5e-18	A0A1G8UBX3	890420	Halovenus aranensis
65.12	7.1e-10	A0A2V3JKE4	2056317	ANME-2 cluster archaeon
70.88	2.9e-17	M0L1G1	358396	Halobiforma lacisalsi AJ5
76.96	6.4e-17	C6A1N1	604354	Thermococcus sibiricus MM 739
62.72	1.3e-28	A0A2E4TVH8	2026739	Euryarchaeota archaeon
90.08	2e-36	D8JB87	795797	Halalkalicoccus jeotgali B3
68.64	3.5e-13	A0A2R4X059	1679096	Haloarculaceae archaeon HArcel1
68.64	1.3e-14	N0BK04	387631	Archaeoglobus sulfaticallidus PM70-1
71.52	1.1e-19	Q5JJ82	69014	Thermococcus kodakarensis KOD1
69.6	4.3e-16	A0A1H3WVB1	555874	Haloplanus vescus
67.04	8.7e-14	H1YYJ3	937775	Methanoplanus limicola DSM 2279
78.24	1.9e-19	Q8U1P6	186497	Pyrococcus furiosus DSM 3638
68.64	6.5e-11	D1YVJ9	304371	Methanocella paludicola SANAE
71.2	2.5e-09	B8D379	490899	Desulfurococcus amylolyticus 1221n
75.36	3.8e-12	G7WKU8	1110509	Methanosaeta harundinacea 6Ac
80.16	1e-14	Q6M0Y7	267377	Methanococcus maripaludis S2
66.08	1.4e-08	A2BJD5	415426	Hyperthermus butylicus DSM 5456
65.12	4.4e-09	A0A062V1G2	1392998	Candidatus Methanoperedens nitroreducens
114.08	2.4e-31	A0A1Q1FJ77	1932360	Halorientalis sp. IM1011
68	1.1e-18	A0A1Q1FH74	1932360	Halorientalis sp. IM1011
67.04	9.9e-16	A0A328SBH2	1945579	Methanosphaera sp. rholeuAM74
68.32	1e-14	Q2NHY7	339860	Methanosphaera stadtmanae DSM 3091
77.92	5.5e-17	A0A1D3L4E9	118062	Methanobacterium congolense
66.08	1.5e-09	A0A1D3KZK6	118062	Methanobacterium congolense
71.84	2.4e-17	U1QCQ6	1238428	Halorubrum sp. J07HR59
68	5.7e-16	B6YUX2	523850	Thermococcus onnurineus NA1
70.56	2.5e-20	A0A1I6LFT2	767519	Halomicrobium zhouii
70.24	3.3e-18	A0A0U5H3X9	1407499	Halobacterium hubeiense
77.92	1.2e-15	W0I930	582419	Thermococcus paralvinellae
68	5.2e-11	Q46DU3	269797	Methanosarcina barkeri str. Fusaro
73.76	1.9e-17	O28275	224325	Archaeoglobus fulgidus DSM 4304
62.24	6.7e-14	A0A0X3BK81	86622	Methanoculleus sp. MAB1
85.6	3.5e-27	A0A0X8V205	1495144	methanogenic archaeon ISO4-H5
68	1e-12	A0A328SMU3	1945577	Methanosphaera sp. rholeuAM270
69.6	5.5e-12	Q8PXA5	192952	Methanosarcina mazei Go1
88.48	5.7e-39	A0A1N6W5S0	553468	Haladaptatus litoreus
72.48	2.9e-16	A0A1N6VH17	553468	Haladaptatus litoreus
84.32	5.4e-15	A6UVR4	419665	Methanococcus aeolicus Nankai-3
96.16	1e-26	F4BYV2	990316	Methanothrix soehngenii GP6
70.24	2.2e-11	F4C0R3	990316	Methanothrix soehngenii GP6
68.32	1.8e-14	D3RZ59	589924	Ferroglobus placidus DSM 10642
112.8	1.3e-29	L0JPS5	797303	Natrinema pellirubrum DSM 15624
70.56	2.4e-17	L0JRU9	797303	Natrinema pellirubrum DSM 15624
114.08	4.2e-32	A0A1I0QDE1	1202768	Halopiger salifodinae
69.92	1.7e-16	A0A1I0Q4I5	1202768	Halopiger salifodinae
68	1.8e-09	A0A1J1ACR1	1873524	Halodesulfurarchaeum formicicum
69.28	1.4e-13	A0A328SS11	1945578	Methanosphaera sp. rholeuAM130
60.32	6.5e-15	D3SYW6	547559	Natrialba magadii ATCC 43099
68	3.5e-10	A0A0E3P0J0	1434100	Methanosarcina sp. MTP4
66.72	2.4e-10	Q8TUQ9	188937	Methanosarcina acetivorans C2A
69.28	3e-13	R9SLT3	224719	Methanobrevibacter sp. AbM4
68	2.5e-11	A0A2Z4L867	1789762	Methanosphaera sp. BMS
111.2	3.1e-38	G2MMT9	756883	halophilic archaeon DL31
88.48	2.9e-33	Q9HHV3	64091	Halobacterium salinarum NRC-1
67.68	4.4e-16	Q9HSA3	64091	Halobacterium salinarum NRC-1
86.56	4.7e-15	A0A2V3JDE0	2056316	Methanophagales archaeon
68.96	1.6e-06	Q6L2R7	263820	Picrophilus torridus DSM 9790
112.48	9.6e-31	A0A1H9J813	1186196	Natrinema salaciae
63.2	7.1e-19	A0A1H9Q7I0	1186196	Natrinema salaciae
69.6	3.9e-14	E1RFW3	679926	Methanolacinia petrolearia DSM 11571
69.28	3.9e-14	A0A328S773	1945580	Methanosphaera sp. rholeuAM6
72.16	5.2e-17	A0A0F7IJ10	113653	Geoglobus ahangari
88.16	1.2e-17	A0A165Z3S9	66851	Methanobrevibacter oralis
81.12	2.6e-19	D3DZR8	634498	Methanobrevibacter ruminantium M1
88.16	1.5e-28	A0A1M5JPP3	43928	Halobaculum gomorrense
112.16	1.4e-33	A0A1G9UVH9	996166	Haloarchaeobius iranensis
61.6	2.4e-30	I7CDV7	406552	Natrinema sp. J7-2
111.2	2.5e-34	D4GP47	309800	Haloferax volcanii DS2
63.2	1.8e-21	A0A0F7PCV2	1604004	Halanaeroarchaeum sulfurireducens
69.6	2.6e-14	F8D376	797210	Halopiger xanaduensis SH-6
79.84	2e-19	Q3IT46	348780	Natronomonas pharaonis DSM 2160
80.48	2e-08	S0AU28	333146	Ferroplasma acidarmanus fer1
78.24	1.4e-16	F6BEM5	880724	Methanotorris igneus Kol 5
82.08	1.7e-13	Q60358	243232	Methanocaldococcus jannaschii DSM 2661
89.44	1.4e-17	A0A0U2V5X1	230361	Methanobrevibacter millerae
112.16	2.2e-36	W0JRZ3	797299	Halostagnicola larsenii XH-48
111.2	5.2e-35	W0JV70	797299	Halostagnicola larsenii XH-48
76	8.6e-18	W0JJ99	797299	Halostagnicola larsenii XH-48
72.48	4.6e-08	I3TCG1	1184251	Thermogladius calderae 1633
71.52	2.5e-17	A0A346PMZ5	2086290	Natronolimnobius sp. AArc-Mg
68.64	3.3e-13	D2RH62	572546	Archaeoglobus profundus DSM 5631
87.52	1.7e-16	E3GX95	523846	Methanothermus fervidus DSM 2088
68.96	3.2e-17	W0K0Y4	751944	Halobacterium sp. DL1
68.32	2.3e-14	F0T911	877455	Methanobacterium lacus
67.68	1.2e-17	F7PNC6	1033806	Halorhabdus tiamatea SARL4B
64.96	5.2e-34	A0A1H7UJE7	302484	Haloferax larsenii
69.28	1.8e-15	A0A2Z2HQZ6	745377	Natronolimnobius aegyptiacus
68.32	1.1e-11	F7XL45	679901	Methanosalsum zhilinae DSM 4017
72.8	9.7e-18	M1XLA6	268739	Natronomonas moolapensis 8.8.11
67.68	1.3e-14	A0A328RY55	1945632	Methanosphaera sp. SHI1033
60.96	2.3e-08	L0KZR1	867904	Methanomethylovorans hollandica DSM 15978
77.6	2.5e-12	B5ICZ4	439481	Aciduliprofundum boonei T469
102.56	7.1e-32	C7P526	485914	Halomicrobium mukohataei DSM 12286
60.96	1.4e-20	C7P1L0	485914	Halomicrobium mukohataei DSM 12286
84	4.4e-21	A2SSB4	410358	Methanocorpusculum labreanum Z
68.32	1.5e-14	A2STQ3	410358	Methanocorpusculum labreanum Z
61.44	7.6e-41	A0A1I4CXR5	553466	Halogranum rubrum
86.24	2.5e-12	D7DV28	456320	Methanococcus voltae A3
75.36	8.4e-09	A0A1D2R9X5	1849261	Candidatus Altiarchaeales archaeon WOR_SM1_SCG
68.96	3.3e-14	L0ALZ0	797304	Natronobacterium gregoryi SP2
