# Supplementary material for: Identification of Oxygen-Independent Pathways for Pyridine Nucleotide and Coenzyme A Synthesis in Anaerobic Fungi by Expression of Candidate Genes in Yeast
Source: mBio. 2021 Jun 22;12(3):e00967-21. doi: 10.1128/mBio.00967-21 (PMC8262920; doi:10.1128/mBio.00967-21)
Supplement: DATA SET S2 [file mbio.00967-21-sd002.txt]

(A) 387 Amino acid sequences used for the phylogenetic analysis shown in Fig. 2.
>B_A8FX14
MTARQAKASEEALLRIFTIPEAPGSTLSVIEQNISQNLMGFLQESVVAVEKPLTEIERDF
QEHQIPAAPKFVSDYADEMMKTLVAHSVHTSAPSFIGHMTSALPYFVLPLSKMMVGLNQN
LVKIETSKAFTPLERQVLGMMHHLIYDENETFYNSWMHSANVSLGAFCSGGTVANITALW
TARNQLLKADGDFKGIAAQGLMKGLRHYGYNDLAILVSERGHYSLGKTADLLGIGRENII
QIPTSNDNRVDVDKMRVTAKALERDNIKVMAIVGVAGTTETGNIDPLDKLATLAEELDCH
FHVDAAWGGASLLSKKYRHLLKGIERADSVTIDAHKQMYVPMGAGMVIFKDPTFANAIKH
HAEYILRKGSKDLGSQTLEGSRPGMAMLVHACLQIIGRDGYEILINNSLEKARYFAELIK
TTDNFELVSEPELCLLTYRYVPESVQKAMQQARTDGDIERLLQFNRLLDGLTKFVQKRQR
EQGTSFVSRTRINPEHCHDIDVDLKSVVFRVVLANPLTTNEILQQVLVEQTQIASTDKKF
LPQLLELAAH
>B_A3WL97
MWTGKHMNDVDDKSYAEVNQESLYRIFTLPEAPDSTLSRIEKDLSENLLGFLGDHIVAKE
KPLQDIERDFEKASIPENPQFVSDHTEFLLEKLVAHSVHTASPKFIGHMTSALPYFLMPL
AKLMVGLNQNLVKIETSKAFTPLERNVIGMLHHLVYQRESSFYNRWMHSAQHSLGAFCSG
GTVANMTALWVARNQLLKPDGDFAGIAAEGLAAGLAHYNYKRLVVLVSERGHYSLSKAAD
VLGIGRKNLVAVATDANNRIKIDALRQACQDVREQGGEVLSIVGVAGTTETGHIDPLADM
ADIAEQLGIHFHVDAAWGGATLLSNDYRHLLSGIERADSVTIDAHKQMYVPMGAGLVLFK
DPAMVKAIEHHAEYIIRQGSKDLGSHTMEGSRPGMAMMVFSAMHVIGRRGYELLINNSLE
KARYFSSLIAEQDDFEVITEPELCLLTYRFVPKRVKLALEAANVEQVERLTPHLNALTRY
IQKRQRESGRSFVSRTKLTPEHYYRVPTVVFRVVLANPLTTHDMLREIIAEQREIAEKAT
SLRGALHTEMRELGLIRDA
>B_A0A1I2AY29
MSERLYEKWFLGDSNQSLEQYYDFMNQAAETLETYFATGKSSFSGNTPSQVRAQLMTNFI
DMGPEKGQNTETLFKHIGESILQNAVHVHHPACVAHLQCPPLIPAMAAEVLIAGMNQSLD
SWDQSGAATIVEQEVVSWLCDLYQLPNGDGVFTTGGTQSNYMGLLLAREHISERLWNWNP
RQKGMHPESHRLRILCSEEAHFTVQQSAAFLGLGEQSVVSISTDENYRLSITELEQKLDG
LFQKDMLPFALFATAGTTDFGSIDPLPQMAELAHEYGLWFHVDAAYGGAVQLSEMYKGKI
DGIQEADSITIDFHKQFYQPISSGVFLLKDQKNFQHLKLNADYLNPEEDEAEGIPNLVGK
SVQTTRRFDALKLFLSLQSLGVNRLGSMVDTTIDLARQVAQLLVEDPYIQIEHEPELNAI
VFRFSHAQVDDKGIDEINMKIHDELLRTGKAVIARTKVNGKAYLKLTLLNPNTTIDDIET
LLQELKCIAFNLLEQQEGLLV
>B_U4K3X4
MVSENKTADVSFESLLKIFTVPEAPDSTLGHIENKLSQNLNQFLREHIVAEEKPLADIEQ
QFSNPYLPEQPQFVSEHTQNLLDNLVSQSVHTSAPSFIGHMTSALPYFLMPLSKIMIALN
QNLVKIETSKAFTPLERQVLGMLHGLIYHEKPEFYQQWMHSANHSLGAFCSGGTIANITA
LWVARNNTLKADGEFKGVEKEGLFKAMKHYGYEGLAILVSERGHYSLKKAADVLGLGQEC
LVSVKTDSKNKLCPDDLEQKIALLKSQNIKPFAIVGVAGTTETGNIDPLERIAVISQKHG
CHFHVDAAWGGATLMSNNYRHLLKGIELADSVTIDAHKQLYIPMGAGMVLFKDPSAMTAI
EHHAQYILRKGSKDLGSHTLEGSRSGMAMLVYSSMHIISRPGYELLIDQSIEKAKYFASL
VSEQDDFELVTEPELCLLTYRYVPEVAKKALVNANEDEKGALHEALNNLTKQIQKKQRET
GKTFVSRTRLNPVQWQHRNTIVFRVVLANPLTTHEILQSVLCEQREIAAGFPNLMTQVSE
LSMEILNKKAS
>B_U4K047
MVYFTSNSQEISSETAARADRASKVEDFFNGKADLTALAAIEETLQHDYEYFLCKLSDVA
VSGQSTDFEVPESPLTTEAFCNFLQGLLTCIAPVFSPEFVGHMTSALPKHAIMMSKILAA
TNQNVVKVETSNQFTSLEKSIINYFHKLCYQSDYSESSIPSDLSLGNFCSGGTVANLSAL
WVARNRALGANVGEVGLLKALKGCPYDDLAIVVSESGHYSLKKAADLLGIGKENLIAVKT
DSHHKIDIADLRKTLSRLRDDNIGVLAIVGVAGATETGVIDPLNEMADLAREYQCHFHVD
AAWGGASLLSDQHRELFSGIEKADSVTIDAHKQLYVPMGAGMVLFKDPHAVQSISHHANY
IIRKGSDDLGAHTIEGSRGAVAAMVAANLALLGKKGMSQLIDNSIEKAKALATHIATLTD
FELTSEPTLCILTYRYAPDSLMSSLNLLDAESRYNALEMLDELNKEIQETQRDTGIGFVS
RTKIRVNKEEQKRVVFRVVLANPLTQMSHLTAILDEQIRIASQSEGLTKLNQYIQHSLKR
SA
>B_I5B6M9
MSSSFSFFSLPGNSTWTQGDKNIRKTDGQLIADRKSLDRVFIRPYDENSKKTLVKYMEQI
LFGLHDFLNRHVGVTEEISITELAKNYMDVQISDHPQKNLGQVIEDIIKDIAPKAVNVAS
PYFIGHMTSALPFFMVHLKAITAALNQNLIKMETSKVLAVIERQVLAKIHCLIFKQSQAF
YRAHVQNTRTALGAFTSGGTTANITAMWVARNKLFPPKDDFSTIEEDGLFKAMSVHHTDR
VVILVSRRAHYSLRKASGILGLGNKNIIAVDVKPDHTIDIDKLKQTIKDLKQEGRTKIAA
IVGIAGATETGTIDPLQQMADICEQEQIHFHVDAAWGGPILLSHTYAHLLSGIERADSVT
IDGHKQFYMPMGAGMVYFKNANALDAIAYHARYVNRKGSVDLGIKTLEGSREAACLILDA
SLKIMGAKGYALMIDHGIETARAFAEKIEERPEFELVTRPVLNILTYRLVPMSFRQKLAT
ARGEERKRLNQELDEINIRIQRIQREAGKSFVSRTRLKLVPEDDFMVVVLRSVIMNPYTT
QAILDDILDEQEQIYHKF
>B_Q07ZT1
MTSKITRQANASEDSLLRIFTAPEDSTSTLSIIEQKLSQDLAGFLGNSIAALEKPLSEIE
TDFSAYQIPTEPKFVSDYADEIMQNLVAHSVHTSAPSFIGHMTSALPYFVLPLSKMMVGL
NQNLVKIETSKAFTPLERQVLGMMHNLVYQQSDDFYHQWMHSANHSLGAFCSGGTVANIT
ALWIARNRLLQPRGDFKGVTREGMTKALRFYGYDDLAILVSDRGHYSLGKTADLLGIGRD
NIISIPTDEHHKVDVAAMRDAAEKLAQQNIKVMAIVGIAGTTETGNVDPLTELAALASEL
NCHFHVDAAWGGASLLSKKYSHLLKGIELADSVTIDAHKQMYVPMGAGMVLFKDPELAKA
IVHHAEYILRVGSKDLGSQTLEGSRPGMAMLVHACLQIIGRDGYEILINNSLEKARYFGS
IIDQHADFELVTAPELCLLTYRYVPKSVQAILTTALANQDSALVASINELLDGLTQFIQK
HQREQGKSFVSRTRIKPAKYLRQPTTVFRVVLANPLTSHQILHDVLTEQVEIAALDSEYL
PQLLAL
>B_F0RIL5
MKKLVEAYSPEDFRKRGHDLINELADHFENTLQNKNNKTIHWNQPKDEHLFWKDYLENGN
EENLFSTIISHSIHVHNPKYIGHQVTPTLPITALSALVSASLNNGMAVYEMGVAASAIER
IVTDYICKKAGYTQAANGILTSGGTLANLTALLTARKAKVPTNVWTDGSTNSLGIMVSEE
AHYCVDRAARIMGLGDAGIIKIPSTKNFNMNITLLEEYYQKAKDKGIEVFAIIGSAPSTS
TGIYDDLEAIATFSKQKNIWFHVDGAHGGAAIFSKTHKHTVKGIEKADSIVIDGHKMMMM
PALTTALLFKDGNTSHATFSQKADYLLEESKEEDWYNIAKRTFECTKTMASIHWYTILKT
YGEEIFDEYVTTLYNLGLQFAEMIIANPNFEIAVQPASNIVCFRYVNPNLSEKETNSLNE
KIRQSILEKGEFYIVQTKLRGIHYLRVTIMNPFTTKTHLQQLLERVLEEIN
>B_Q1LR80
MKARKAGRSDNAREATGNDAEMGEGCPLHWFDADLGAFDDLERRVAEHPADFFAGQDFDP
VGACATREASFASVQIPEDPTAPQQHADHLLNDVFRHVMPVASPTFVGHMTSSLPSFMPS
LAKIVAALNQNVVKLETSGALTGLERQVIGMLHHLVFARDDAFYAQWLHNAEHSLGAFCS
GGTTANLTALWASRNNTLRARDGFAGINQAGLVAALRHYGYAGLAIVVSERGHYSLRKAA
DILGIGRENLVPVGVDEDGRMRVDLLRDTLRDLQQRNIRTVAIVGIAGTTETGAVDPLDA
IADVAQEIGCHFHVDAAWGGATLLSARERARFAGIERADSVVIDAHKQFYVPMGAGMVLF
RDPAWTQDIIQHANYIVRKGSVDLGRHTLEGSRGSAAVMLYANLHLLGRKGLAKLIDTGI
DNAKYFASLIEQQPDFELDSRPQLCILTYRYVPAPVRAALLSASPEQREQLLEALDALTI
NIQEMQRDAGRSFVSRTQLTSSQWGGRPIAVFRVVLANPDTTHEILQSLLEEQRGLAKQS
PMLPALMAMVGG
>B_A0A0F4QH65
MGPKRCAVASEESLMRIFTVPEAPSSTLSVIEQEISSNLAGFLNENIAAIEKPLHEIEKD
FQSAMIPEEPMFVSDYAQDIMEQLVAHSVHTASPSFIGHMTSALPHFVLPLSKLMVGLNQ
NLVKIETSKAFTPLERQVLGMMHHLAYGENDAFYEKWMHSAKTALGAFCSGGTIANISAL
WIARNRLLGPDGDFKGLASEGIMAAMLHYGYKGLAVLVSERGHYSLGKAADVLGIGRSNF
VAVKTDDNNKVSVEAMRAKAQELSERGIKVMAIVGVAGTTETGNIDPLPEMAALAQELGC
HFHVDAAWGGATLLSDNYRHLLKGIELADSITIDAHKQMYVPMGAGIVLFKDPTATDAIE
HHAEYILRKGSKDLGSHTLEGSRPGMAMLVHACLRVIGRKGYEMLIDKGIEKAQYFADLI
HADEDFELVSEPELCLLTYRYVPKQIRQAIDRAEEQERIDIYAALNRFTASMQKRQRESG
RSFVSRTRLTPAQYQHQPTVVFRVVLANPLTSKQMLNEILSEQKGLAQSDPVFKKYLAKY
MA
>B_A0A1Y0IE65
MASRKKTANANLESMYRVFTAPEAPQSTLSQIEDYISKNLAGFLQEHIVAVERDLSEVEK
DFADSGIPDKPMFVSEQAQFLLDKLVSNSVHTAAPSFIGHMTSALPYFMLPLSKIMIALN
QNLVKTETSKAFTPLERQVLGMLHRLIYQHDDAYYAQWMHDPLHALGSMCSGGTVANLTA
LWVARNLAFPEEGGFKGIRREGLTRALLYYGYTGAAVLVSERGHYSLKKAADILGIGHDY
IIPIPTNDQNKMDIDALRNECIRLKKDSIRILSIIGIAGTTETGNVDPLEDIADVAKEFN
AHFHVDAAWGGPTLFSRKFSHLLKGIEKADSVTIDAHKQLYVPMGSGLVLYKNPTSVNAI
EHHAQYIIRKGSRDLGSTTLEGSRPGMALLIHSGLKVIGKDGYELLINQGIEKANLFANL
IEQHPDFELVTPPELNILTYRYCPAEAQAALKVASQEQTNKINQILSRVTKSIQKTQRER
GKAFVSRTRLNPAVYGRSPCVVFRVVLANPLTTPDILTSILEEQRELSAEPGIATELQHL
QTLVSEVRQATT
>B_Q9KSV7
MVSEHKSAQVNFDSLLKIFTVPEGPDSTLTKIDEELSRNLNHFLRKHIVAEEKPLKEIEK
DFSNAHIPEQPQFVSDHTQYLLDTLVSHSVHTASPSFIGHMTSALPYFLMPLSKIMIALN
QNLVKIETSKAFTPLERQVLGMIHRLIYGETDHFYQQWMHSAEHSLGAFCSGGTIANITA
LWVARNNALKAEGDFPGVEKAGLFKAMRHYGHEGLAILVSERGHYSLKKAADVLGIGQEG
LVAVKTDAHNRICPHDLEQKITELKANKIKVFAVVGVAGTTETGNIDPLRTIAQICQREQ
IHFHIDAAWGGATLMSNRYRGLLDGVELADSVTIDAHKQLYIPMGAGMVLFKDPNAMRSI
EHHAQYILRQGSKDLGSHTLEGSRSGMAMLVYASMHIISRPGYQLLIDQSIEKARYFADL
IDAQTDFELVSQPELCLLTYRYLPEHVRMALEKSQGVQRAQLNELLNELTKFIQKKQRET
GKSFVSRTQLNPHQWDKLATIVFRVVLANPLTTKEILHNVLDEQREIAQQAPKLMRQIEH
LTQCILNQ
>B_A3QG03
MTSKQTRQATASEEALMRIFTLPEAPNSTLGKIEKNLSENLMGFLKESIVAVEKPLTEIE
KDFQAYQIPTAPSFVSDYAEQMMQTLIAHSVHTSAPSFIGHMTSALPYFVLPLSKMMVGL
NQNLVKIETSKAFTPLERQVLGMMHHMVYGQTEEFYQSWMHSASHSLGAFCSGGTVANIT
ALWIARNRLLKPDGDFKGVAQSGLMRALRHYGYDDLAILVSTRGHYSLGKAADLLGIGRD
NIISVPCASDNKVDVAKMREAAEQLAEQNIKVMAIVGVAGTTETGNIDPLDELANLAEQL
GCHFHVDAAWGGASLLSSKYRHLLAGIERADSVTIDAHKQMYVPMGAGMVLFKDPEFANA
IKHHAEYILRKGSKDLGSQTLEGSRPGMAMLVHACLQIIGRDGYEILINNSLEKARYFGE
LIAAQDDFQLVSRPELCLLTYRYVPAKVQAQLNEAVAAGDAARVSEINALLDGLTKFIQK
RQREQGKSFVSRTRIIPANNLEQTSVVFRVVLANPLTSNEILQQVLDEQRDIAKLDDRFL
PKLLAL
>B_A0A1S2TUI8
MTASKQRQATASENSLMRIFTVPEAPESTLSRIEQALSEDLAGFLTQNIAALEKPLSEIE
KDFQAFEIPHQPRFVSDYTEEMMQNLVAHSVHTAAPSFIGHMTSALPYFVLPLSKMMVGL
NQNLVKIETSKAFTPLERQVLGMMHHLIYGQTTDFYHQWMHSANHALGAFCSGGTVANIT
ALWIARNQLLKADGEFRGINREGLGAALCHYGWKSLAILVSERGHYSLGKAADLLGIGRD
NIVSIATDANNKVDVNAMREAATKLAQQGIRVMAIVGVAGTTETGNIDPLPELAELATEL
NCHFHVDAAWGGASLLSSKYRHLLKGIELADSVTIDAHKQMYVPMGAGMVLFKQPELARA
IVHHAEYILRKGSKDLGSQTLEGSRPGMAMLVHACMQIIGKEGYEILINNSLEKARFFAG
LIEQHSEFELVSAPELCLLTYRWCPSWAQTALSRQLAQGNLEKVKEINGILDDLTRAIQK
KQREQGKSFVSRTRIQPARYHRETVTVFRVVLANPLTTDTILADVLNEQTELAASETGLL
QVLKQACN
>B_A0A075P054
MGEAQVSLEHLFRVFTKPEHKDSKLAQIEQHLSDNILDFLSQHVVTKKTSLEEVEKDFAN
AKVPESPEFVSTHAETLLDKLVAHSVNTYSPTFIGHMTSALPYFHLPLSKLMVGLNQNLV
KIETSKAFTPLERQVLGMLHNLVYDRSEAFYEQHLHSAQHALGAFCSGGTIANITALWVA
RNKLLGPQPGFAGVAKAGLAAAYRFHNINHLGVMCSKRGHYSLSKAVDALGLGREQLIAL
PAPQQTLDPEKALRAGKRYQEEGNKLLAIVGVGGTTETGHVDPLDELADVAEQLGCWFHV
DAAWGGATLFSSQYRDRLKGIERADSVTIDAHKQMYVPMGAGMALFKDPENANAVRHHAQ
YILRAGSKDLGATTLEGSRNGMAMMVYSALHIFGRRGYELLIDRSIQKAKAFADMIDKHP
DFELTTSPTLSLLTYRVCPQALQHTLKQVDDSTRDEINEKIDTLVVSVQKQQREAGKSFV
SRTRLEAPDYPAKCITVFRVVLANPLTSHNDLAAILAEQHLLATSTPLWQSLSQLAAQDP
A
>B_A0A1Y6G133
MSKTNFAEVNQEALLKIFTIPEAPDSTLGKIERHLSENLMGFLGEHIVAREKPLQEIEQN
FQASSVPEQPVYVSDHTEFLLDKLVAHSVHTASPRFIGHMTSALPYFLLPLAKLMVGLNQ
NLVKIETSKAFTPLERNVLGMLHHLVYGQDEAFYKRWMHSAEHSLGAMCSGGTVANITAL
WVARNRLLKADGDFAGVANDGLAAGLAHYNYKRATVMVSERGHYSLSKAADVLGIGRRNL
VAVATDENNRIRIDALREACEKVAAEGGKVMAIIGVAGTTETGHIDPLDQMADVAKEIGT
HFHVDAAWGGATLLSNTHRHLLKGIERADSVTIDAHKQMYVPMGAGMVLFRDPGMVRAIE
HHAEYIIRHGSKDLGSHTMEGSRSGMAMMVFSALHVMGRSGYELLIDGSMEKARYFAKLI
DDQNDFEVITHPELCLLTYRFVPTRVKVALKTASAEQVRRLTPHLNALTRFVQKRQRETG
QSFVSRTKLTPAQYGREPTVVFRVVLANPLTTQDMLAEVLEEQRQIARQATSLLGALHTE
LRELGLTNRD
>B_A1S4V1
MPPAVHKTARRDEMTEKHLRKATASEDNLLRIFTVPEAADSTLGRIEQQLSADLAGFLQD
NIAALEQPLSDIEDHFYSVEVPPQPQFVSDYVDDIMAHLVAQSVHTAAPSFIGHMTSALP
YFLLPLSKLMVGLNQNLVKIETSKAFTPMERQVLGMMHHLIYGREKDFYQGFLHSASHAL
GAFCSGGTVANITALWIARNQLLKARGNFRGVTREGLHKALKHYGWDDLAILVSERGHYS
LGKAADLLGIGRDNIISVPVDAHNKVDIDAMRVAAAQLQARNIRVMAIVGVAGTTETGNV
DPLAEMAALAKEIDCHFHVDAAWGGATLLSEKYRYLLSGIELADSVTIDAHKQMYVPMGA
GMVLFKNPSFASAIEHHAEYILRQGSKDLGSQTLEGSRPGMAMLVHACLNIIGREGYEIL
INGSLERARFFAGLIEAQTDFELISEPELCLLTYRYVPAKVRLALAQAVAQHDKDKLDAI
GSLLDDLTRAIQKTQREQGKSFVSRTRITPKRYGNDKRTVFRVVLANPLTTEAILAAVLE
EQRALASGETEILQALDALC
>B_A0A0C2M9Q6
MTLSKQEMPKKSSFFETEQALNYEIEEQVMQLFASSSHVTSIESQIDEITDKFSQNFLNT
IDANTNIDLDSLLRSFSDSQIPVQPASLESYLKYIDNNIVAHSIHTSSPRFIGHMTSALP
CFVRPLAKLMTAMNQNAVKIETAKALSFCEREALAMLHRLIYNLDDNFYAQHIQNNLSTL
GILVSGGTVANITALWCARNTALGPKDDFLGIEKEGLTAALDFYGYKGAAIIGSELMHFS
FDKAADLMGIGTHRLMRIPTDCNNRVNIQALRQAVMECRAQNLLIIAIVGVAGTTDSGGV
DSLTEIAEIAQEAHVHFHVDAAWGGPLIFSQQHRHKLAGIERADSVTIDGHKQLYLPMGI
GLVFFRDPHIAKAIEKQASYTMRKGSFDLGKRALEGSRPGMALFLHAGLNLIGLKGYEFL
IDEGIRKTQYMADRICSMPEFELLAEPDTNLLLYRYIPEQLRELVFKKQLTEIDNQLINQ
FNERLQKIQRQIGRTFISRTTKTTTSFGKEIPIIVMRAVIANPLTTEEDIDAVLNDQIQI
ASEIEI
>B_A0A0V8JBT8
MESNSQMTTVVNLKTKFDDLFIKEGMSGHDAYLQAIDQTKKVVADVLVQARGPFSGETPQ
MIQRAVKEMKLATEKGQPLEVVLEDVATLLLHSIQVNHKACIGHLHCPPLVPALAAEMVI
SAANQSLDSWDQSSSATYLEQELIDWLCNRLGLGENADGTFTSGGTQSNYMGLLLARDAF
CEKQWNWNVQKKGLPPEARRLRILCSEAAHFTVEKSASQLGLGEDAVILVSTDRHQRMSL
TDLKEKLRILKAENLLPYALVGTCGTTDFGSIDPLLHMAKAAKENGLWFHVDAAYGGALM
LSHNDHHRLRGIEQADSITADFHKLFFQPISCGAFLLKERKQFKHISYHADYLNPEQDDE
EGLLHLVNKSVQTTRRFDALKLFMSLRAVGLDRFGEMIDHTIELARKTAQLMKESRFFTV
INAEPEINAVVFRYEPSFLKNNFDALNKQIHSELLQGGKALLAKTMHEGELYLKFTLLNP
RVTMEDMKKLIADIAELGETIHRREGKSS
>B_Q2LV45
MNSLRTDNIPPPRKIETTLEYMHKLFIMPNSSDRFIEFGDLLLDMIHDFFQQKGGIHSEI
PLKKLAKIFNNIDIPQNQMLIRDVLQEIKGNIINHSVKVANPYYIGHMTSAIPYFMILLE
MIAVSLNQNQVKIESAKASTFVEREFLCWMHRLVYQNPSQFYKKNIQNHRFALGNITSDG
TVANMTALALAVAKAFPPDGKRFEGIRNEGLPRSLEYYGYRQALVLVSRRGHYSICKIGS
ILGIGSKGVVFSPVHPYTNKADIDKLWQTIEKIRKEDKRVGKPSRFLALVGIAGTTETGN
IDNLDAMAGVARELNAHYHVDAAWGGGALLMENGRELFTGIDKADSVSLDAHKLLFSPNA
MGICLFKNIDDSLKLYHTSNYIIRKGSVDLGRFTLEGPRPFACLKPWAAMKIIGRRGYEL
IFLHACGLQDIFITLIKNDPQFELLNTPELFIINYRFVPKELREMLDRLMLDPRANAEKI
TQINNVVNEINVELHKKIRVRDTSFVSRTRLESTRYSPRKIVVLRAITINPNTEPHMLEQ
ILVEHRLLGEQIWQDRNLLRKTLHICNKLIDV
>B_A0A0U2ZFL7
MSQAKASLAHLYRVFTKPEGKDSRLAQIEAQLSDNLADFLSGHIVTEEIPLEQIEQDFSQ
AQVPEQPQFVSDHAQHLLDTLVSKSVNTYSPRFVGHMTSALPYFHLSLAKLLVGLNQNLV
KIETSKAFTPLERQVLGMMHRLVFAGNDGFYQQHLHSATSSLGTFCSGGTLANLNALWVA
RNNALPPVAGFRGISEDGLIAAMQHHNINQLAVISSARGHYSLAKAMDLLGLGKSQLHKL
NCPQQTLDPQQVLQKGQQILQQGGRVMAIVGIAGTTETGHIDPLDELAEVASELNCHFHV
DAAWGGATLFSERHAPLLSGIEKADSVTLDAHKQMYVPMGAGMVLFKDPLAGNAVRHHAQ
YILRQGSKDLGATSVEGSRNGMAMMLYASLHILGRQGYELLIDESLAKARKFAQLIKAHK
DFELVTEPVLCLLTYRLCPGHLREKGRVISDKHNHQLDELNRLIQKQQREAGHSFVSRTR
LSTESYPEPITVFRVVLANPLTTEQDLQAILAEQSELATKHPLWDRL
>B_A0A1I1P8H3
MNEQQMKIKRNAVASEESLMRIFTAPEAPGSTLNRIEQEISSNLVGFLNENIAAIEKPLH
EIEKDFQASQIPEQPTFVSDHANQIMDKLVAHSVHTAAPSFIGHMTSALPHFVLPLSKLM
VGLNQNLVKIETSKAFTPLERQVLGMMHHLVYGQDDNFYQKWMHSAKNSLGAFCSGGTIA
NISALWIARNRLLKADGDFKGITSDGVMAAMLHYGYKGLAVLVSERAHYSLGKAADVLGV
GRSNFIAIETDNDNKVNVIAMRSKALELESQGIKVMAIVGVAGTTETGNIDPLNALADLS
EELDCHFHVDAAWGGATLLSNNNRHLLKGVERADSITIDAHKQMYVPMGSGLVLFKNPNA
SNVIEHHAEYILRKGSKDLGSHTLEGSRPGMAMLVHACLQIIGREGYEMLIDKGIEKARY
FADLIKLSNDFEVVTEPELCILTYRYVPEKIKQLLLAEGKDALDEKTKLEIYIALNRLTA
SIQKRQREQGFSFVSRTRLTPSQYNKLPTVVFRVVLANPLTSEPILQDILEEQKGLAISD
PIFKKYLNKYL
>B_A0A1G5GHE0
MEEQVSAEKSDGMKQEWVNLIRVFTCPEDEKTRDVLVHHMRQILFELHDFLIQNVGITEA
VSLKEISDRCTDTVMNSLPEKRLADVVSGVFEEIAPHAVNVASPYFVGHMTAAIPYFMVH
LKAIVAALNQNVVKLETSKMLSVVEKQVVAKVHRIIYQKDEAFYREHVQNTHTSLGSFTE
GGTTANLTALWVARNRALGPVGAFEGVEVEGLPAAYAAHNIDRCVILVSRRCHYSLRKCG
GILGIGNGNIIPVPVDRTNRMRVDRLAEMIEGFKKEGRTRVAAVVTVAGTTETGNVDPIP
EISALCRKEGIYLHADAAWGGPTLMSETYAHLLKGIEQVDSVTIDGHKQFYMPMSTGMVF
FKDPTSLDAVAYHANYIIRKGSVDLGSKTLSGSREANCLILDSAFKIMGSRGYGMLIDHG
IELARSFAEEIERRGIFQLVTRPELNILTYRVCPAPFQEEMAQASPERILELNEHFNEVN
RALQQEQREAGNSFVSRTVLELETVFPGFPEGKVVVLRSVLMNPLTTMDVLRDILDEQEA
LYADWLRGTSTRKGRNREDAI
>B_A0A1E7Z8S9
MGEAQVSLKHLFRVFTKPEHKDSKLAQIEQHLSDNILDFLSQHVVTKKTSLEEIEQDFSD
AFVPESPEFVSSHAENLLDKLVAHSVNTYSPTFIGHMTSALPYFHLPLAKLLVGLNQNLV
KIETSKAFTPLERQVLGMMHNLVYGQEDSWYQQYLHSARHALGAFGSGGTVANITALWVA
RNKMLGADKGFAGVAKSGLAAAYRHYDINQMGVMCSRRGHYSLSKAVDVLGIGRDNLITL
PCPQQTLPPEQALAEGKRYQEEGNKLLALVGIGGTTETGHVDPLDELADVARELGCWFHV
DAAWGGATLFSETYRTRLKGIERADSVTIDAHKQMYVPMGAGMVLFKNPEDANSVRHHAQ
YILRQGSKDLGATTLEGSRNGMAMMVYSSLHIFGRRGYELLIDESIKKARKFADMIEAHP
DFELVTAPTLSILTYRVCPPVIQEKLKTADEGEKNQINHKIDVLVVNVQKLQREAGKSFV
SRTRLENPDFNSRPITVFRVVMANPLTTEQDLKNILAEQSKIAHARHLWKELEKSESSLT
T
>B_K9VN97
MNKLTVKAKNSQDVMQPLKASVTPLEEKLMELFSASEKSFLAEEAMEERISALVEDFLYA
KTASTDIDLELIIQEFTENKIPALPADVGNYIDDLAQTLVAHSIHTSSPRYIGHMTSALP
YFVRPIAKLLIAMNQNLVKMETAKVLTPCERQTLAMMHRLIYDFSEDFYNQHIQKNDSTL
GIVVTGGTLANITALWCARNASLGPKNNFSGIEKEGLYAALEFYGYKGMVIIGSSLMHYS
FEKAAGLLGIGDRNLLKVPTDSHHRMDLAALRQTVAECRDRNLHILAIIGVAGSTDSGSI
DPLPEIAAIAQSANAHFHVDAAWGGPVLFSERHRHKLAGIQLADSVTIDGHKQMYLPMGI
GMVLFRNPQIAKVIEKNAPYTVRKDSIDLGKRSLEGSRSGASLFLQAALNIIGHQGYEFL
IDAGIHKTQHLANLIRENPAFELLLEPEINLLLYRYIPETFREKAAKKQLTEADNYFINE
FNERLQEAQRQAGDTFVSRTTVQNTCYGKTIPIVAFRVVLANPLTTEADISFVLNDQLKI
AAKLSLTIANSDRCDEVNYAVY
>B_A0A127VCS8
MNTTLNWVSPDILGTIKLKESDQLAISFLNQHITYKELNEKSNQLANFFLSKGIKKKEVI
GVGMSLSIDYVIAMLAIMKAGAVFLPLQITGPAKRLEQILDIAKPVLILENNREKIIPNS
LIFSTSAVRQTEEADIIPWYNFSRLLPELLIDGDDPVYIFFTSGSTGVPKAILGNHKSLA
HFIIWESNTYQLNHQIRVGAMTPTTFDPSLRDILVPLFNGGILVIPNQENIDFSERLRWL
IEEKINLIHIVPSVYEKIHDELELLGQHKNKIELSHIFFAGEPLYAERVSKWKVQLPEST
LLINLYGPTETTLAKFHHQLTAQDLLKGGIIPLGKAISDTTMLLFDEKGQPVEAGTIGEI
IIHTEFCSLGYLGEELNAGKFIDYAGGKAYKTGDLGKLNEEGNLEYHGRIDAQIKINGLR
IEISEIESTLLKYQGVKKCAVLYTEYSKTALSAFIISDEQLIKEELRLFLKDYLPQPMIP
AQFITLDNFPYNQNGKIDRVALAQLLTEQTGIPEQIITNEAVAEQFSELEQFIFEIWAEV
LKKEKIGLHDNFFEIGGHSLNGLVIVSKVFKKLGIRFEITSFFNNPTISSFAAVISQLQM
QNQDQQQGQNQQQNQHTQQNHDKKQAQTNEEIKLVPTQAFYQVSNAQKLMFLLNEITGNS
SVYNIQGAYTIKGQLNYQILEESFKELISRHEALRTCFVKDDEGGFFQRILPVEAVDFKL
GITQIHSAGAGHDFLQTAFSYAFDLTKDLLLRAGLIEKDGEYILYYCMHHIISDGWSLEV
LISDLLHIYKGKLATPNNLLAPLKLQYKDYAAWDNQRNSELAAAEKYWLAQFSGNLPVLN
FPLNFSRPAVQHYAGDSISIDIPQETVQGLRNSCKTQNATYFSGLLTVLYTLLYRYTGQK
DIVLGSPVANRDNPELKNQIGLYVNTIAYRAAIKDDDSFNTLLHTIKNMVIEGNQHKNYP
FEKLIENLDIARDLSLNPLFSVMVNFQTPQEIKSTADLPENLSIEKFDFPQIKSKFDFSF
YFYDQQGHTKLMLIYNTGLFTREFMQDLLDNFLNLAKSLLVQPETNLSYIPYLSDKEKKK
VLEVFNPTNSPKKAVQSLTRLFGQHVKHHSSNTAFINQDKTYSYGFVERLSNQFAHYLYQ
EYAVGKNDRLIVSLERNQWLPIAILGILKLNAVYIPVEPGAPKLFQERIIEEAGCKHVID
EVFLEKFIAVADHYAAEEPDAINYPAGESAAVNPKNDIITIIYTTGSTGKPKGVIIKNSN
IVNRLEWMWSEYAFHPDEVCVLKTAISFVDHLWELFGPLLKGIPLVCLHNNDISDIPHLI
GLLNKFKVTRIVLVPSLLKEILAYPEACRAQLSALTYWTSSGEDLPGILVQKFYEIFDSR
KYKLLNIYGSTEVTADATCHDTSIDFKQNKTILALFNTDIDIPGLIENYDHADHIFAADQ
PDRILSGFKNIEFESVTSPEEYLKYLEQRLLPNIINISSNKYIGHMTGPLPNFSLSLSSL
VNRLNQNLVKIETSLAATMIEIEVIKRFHQAVFNRSDAFYSGLSHKNEGIPGIFTNGGTL
SNITALFYALNNCLAPHGSYQGYGNSGLIKGLLHYGYKDVVILGSRWCHYSVGKALKLFG
LGKDSFREIIVDQGNEADIRKKVTQQILDLKAQNVLILSIIGVAGTTESGAVEPLNLLGE
LAKEQAIHYHVDAAFGGAYILSEKYSHLLDGINKADSVTLCAHKQLHVPVGSSFCLFADP
GFVKNSENNTNYQARKNSYDLGKFTIEGTRNFNSLILHGLFSVFGKKGLAEVIDYNHELS
RTFADLIHQNNAFELFESPKLNIVLYRYVPFSLRNKTVLTDQDLLLINDLNEQIQKTQFE
RGNSFVSYTLVRNYDRDSLQHVFFRTVFSNPNTTQKVLKEILQEQLDIAAELDHTLGINT
EQQNYNSNFTVHTNTSIGKPIANVKVYILDDHLQLLPVGLEGIIYIGGENITDGYLGDEE
LTGDKFIENPFKPGEILFRTDDVGKWTVEGEIIYIGRRDFQYKVRGNRINTNSIEETIAQ
LSGIDQALVIFNDQKLTAFVSAATIPDLSVLRLMLKEILPAYMIPNEFVWIKDFPKLTNG
KINRKALHAEIGTVLTENVARILPENDLEQQVYDLWKLIFNQKELSVRADFFAIGGHSLS
LMKLIQYYHKAFHVQVKMQDLFLTTTIEGHAGLIRNLDKNPMAPIEKVAESDTYPVSDGQ
RRIWTLSQTADSSRAYHMSGAMTIHKALNTAKFNAAIREVIKRHESLRTNFIWTEKGEVR
QIIRPDELLDFELEIINVADQTQEEIKDALIAFNNKPFKLADDLLLRIRLFQVATDHFIF
SYCFHHIISDLRSMKIFARDLWNQYQYLNENLESTITPLKLQYKDYSAWLQKAKHRIQIP
ASVYYKELLSDFELLNLPADYQRPLLKTYTGNTYTYEIPAALCTLVRRKSLSYGVTPFTV
LVAAINGLFYRYTQQEDILIGMVTEGRGHPDIDQQIGFFVNTLPLRTQLDPKKGFGHLCK
EIQHLVLQNFNFQAYALDELIDELQVARDPSRSPLFDVVVTYENYEQELNFSEMEALNLE
KKTAQFDITFGFVENKDFISSKIEFNTSLYAHSTIQRMATHLAEFLAAALAKEEDALYTL
DYLTPEEKNYE
>B_K9Z2H8
MSSSSQARPFDRYFLTAQTESIESYQEAIALTQELIVNNILQEDKPYFGLNPSLLQESFR
DFCPKNFTQQDYPQIEPELAEIIRHGAMVTHPACVAHLHCPPLIPAIAAELIIGSLNQSM
DSWDQSPSATILEQQLTRWLCDLFGYSNSADGTFTSGGTQSNLMGLLLARDNYAKTHLKW
HIQRQGLPPEAQQFRIFCSDVAHFTIRQGAAILGLGENGVIPIETDENFQLKPEILSAKL
RTLQQDNLRPIAIVATAGTTDFGSIDPLPELAKIARDHGLWFHVDAAYGGALKLSQNHGH
KLKGIELADSITVDFHKLFYQPISCGAFLLKNQANFGLIKLHADYLNPESNEAQGIPDLV
TKSIQTTRRFDALKLWLSLKTLGVETFGEMIDSTIELAGAIALIIAEDAELELANIPTIN
AVVFRYQPSQGTATEIDRINEQIPKKLMLEGKGIIAQTQVKGRNYLKFTLLNPLTTLKDL
QKLLIEIKSLGQTLHTTDINHELKKNC
>B_A0A1E5CWM7
MVSEQKTVDVNFESLLRIFTVPEGPDSTLTQIEEKLSQNLNQFLREHIVAEEKPLLEIEK
DFSNAHIPEQPEFVSEHTEHLLDSLVAHSVHTASPSFIGHMTSALPYFLMPLSKIMIALN
QNLVKIETSKAFTPLERQVLGMLHRLIYQQDDKFYSRWMHSSNHSLGAFCSGGTIANITA
LWVARNNALRAEGSFKGVEKEGLFRAMKHYGYEGLAILVSERGHYSLKKAADVLGIGQDS
LIAIKTDHHNRICPRALDEKMSELKANKILPFAAIGVAGTTETGNIDPLKEMAAICRKHD
CHFHVDAAWGGATLMSNSHRSLLDGIEEADSVTIDAHKQLYIPMGAGMVLFKDPDAMMAI
EHHAQYILRKGSKDLGSHTLEGSRSGMAMLVYASMHIIGRPGYELLINESIEKAQYFAEL
IQQQQDFELVSQPELCLLTYRYLPQDVKQALFIADKGSKKKLNNLINELTKFVQKKQRET
GKSFVSRTQLNPEQWDELNTIVFRVVLANPLTTHDILQSVLVEQRQIASLAPKLMAKIQQ
LTQEILA
>B_A0A0S2KBH9
MSESKKLASASLESLYRIFTVPEAPDSTLGRIDQSISQNLAGFLQEHIVASERDLSDIEK
DFADPQIPEQPTFVSDQIQFVLDKLVAQSVHISAPSFVGHMASALPYFMLPLSRIMMALN
QNLVKVETSKAFTPMERQVVGMIHHLVYGRDKDFYTQWMHDRAHALGSFCSGGTIANLTA
LWAARNNVLAPTEGFAGLGQEGLVAGMQHYGYKGLAILVSERGHYSLGKAADILGIGRRS
LIAIETDANNKIRTDLLAKKCDELAAANIKVMAIVGIAGASETGSIDPLDQMADIAQERG
IHFHVDSAWGGPTLFSNTYRPLLKGIERADSVTLDAHKQLYVPMGAGICVFKEPSTLSSV
EHHAEYIIRKGSKDLGSHTVEGSRPGMAILVHSGLHIIGRQGYELLIDQGISRARHFADM
IRADKDFELISEPELNILTYRYVPQDIQTALESAPASLRTEVNEQLNLVTKRIQKTQRGL
GRSFVSRTRLNPHHHNRNAVIVFRAVLANPLTTNQILQDMLAEQKEIAATPPIQALLKQV
RNLFCGC
>B_A0A1G9K0B9
MNRAILTHEEIPKSMIENRENPIAIKKEEFKKLGYQLIDSIADFIDSIEERPVTTTKTPS
ELQKTLGDAPLPTNGTPAGELLTKTTDLLFNNSLFNGHPKFLGYITSSAAPLGALADLLA
SSVNANVGAHILSPIATEIEKQTVKWLAEFIGVSPNYGGILVSGGNMANFTAFLAARTAK
APKSIKEDGISNASEKLTVYCSKSTHTWIEKAAILFGLGTKSIRWIPTTSSNQLDEKILE
ETIKEDIKNGCKPLMVVGTAGDVSTGVVDNLAAISNLCKKYDLWFHIDGAYGIPAAVIPE
LQRMFEGVSEADSIALDPHKWLYSPLEAGCTLVKDPQHLIDTFSSHPEYYNFSSVEGEVA
QNFYEFGLQNSRGFRALKVWLTLQQVGRNGYIKLINEDIELSKLLLLQAENHEELEAIAQ
NLSITTFRYIPKHYKSSAGQKEDYLNALNEALLNDLQMGGEVFLSNAIVNEKYCLRACFV
NFRTSQKDIGEIIAIVVKEGRKTHERLSQTKD
>B_A0A068QSK3
MTCATQAKNDDEADKMALHTSCLDEQAWQALLDQFTPHPGEEGLLELETNIADDPVTYCR
RELGHPIGELTELEKVFVSVDIPEFPLNTDNYARYLSEDILNHVVPVSSPTFVGHMTSAL
PKHLPALGKVLTALNQNLVKLETSHILTALERQVLGMMHKLVYNRDEDFYQQWLHSGEHA
LATFCSGGTLANLTAMWACRNQLMPADGDFAGLAREGLARGLLHYGYRGLAILVSEQGHY
SLKKTVDVLGLGQDALVKVETDREGRICIDALLAQLQTLRQRNIKPMAIVGIAGSTETGA
IDPLNRLADIAEQAQCHFHVDAAWGGASLMSERYRHLFAGIERADTVTIDAHKQLYVPMG
SGMVLFRQPTLTNTIAQHANYIVRKGSKDLGRHTLEGSRSAMSLMLHSNLYLLGRRGLAR
LIEAGIEKARQFADLIHQQEDFELISEPQLCLLTYRYVPPKVLQALQESSAPVRQQLHEW
LNALNQDIQTAQWRAGKSFVSRTCLKPVQWDRQPTTVLRVVLANPLTTLEILENMLEEQR
QLARQSPFWQTLQAWAVIS
>B_A0A068QSK8
MYPEVRRVYMSEKMSEKQEWQALLDQFISHAGEEGLFELETNIADDPVTYCRRELGHPIG
ELTELEKVFVSVDIPEFPLNVDSYARYLSEDILNHVVPVSSPAFVGHMTSALPKHLPALG
KVLTALNQNLVKLETSHILTALERQVLGMMHKLVYHRDEDFYQQWLHNGEHALATFCSGG
TLANLTAMWACRNQLMPADGDFAGLAREGLARGLLHYGYRGLAILVSEQGHYSLKKTVDV
LGLGQDALVKVETDREGRICIDALLAQLQTLRQRNIKPMAIVGIAGSTETGAIDPLNRLA
DIAEQEQCYFHVDAAWGGASLMSERYRHLFAGIERADTVTIDAHKQMYVPMGSGMVLFRQ
PTLTNAIAQHANYIVRKGSKDLGRHTLEGSRSAMSLMLHSNFYLLGRRGLASLIEASIEK
AQQFADLIHQQEDFELISEPQLCLLTYRYVPPTVLSALREGSASVRQQLHELLNALNQSI
QTSQWTAGKSFVSRTHLKPVQWDRQPTTVLRVVLANPLTTLEILENMLEEQRQLARQSPF
WQTLQDLVGD
>B_A0A1H2Q464
MTGNKKSAHASLEAMYRVFTVPEAPESTLSRIDQNISRNLAGFLQEHIVAVERDLSEVEK
DFSDPVIPEKPIFVSEQTQFLLDKLVANSVHTASPSFIGHMTSALPYFMLPLSKIMIALN
QNLVKTETSKAFTPMERQVLGMIHRLVYNEDDSYYRKWMHDPRHALGAMCSGGTVANLTA
LWVARNRAFPAEGSFRGIHQEGLFRALRYYGHEGAAILVSRRGHYSLRKAADVLGLGRES
LVAVDTDDNNRIQPDALRDKCLELQKQKIKVMAICGIAGTTETGNVDPLDAIADIAREFG
AHFHVDAAWGGPTLFSRRHNHLLRGIEQADSVTFDAHKQLYVPMGAGLVVFRDPALASAV
EHHAQYIIRQGSRDLGSTTLEGSRPGMSMLIHSGLKILAREGYEILIDQGIEKARRFADM
IEQRPDFELVTAPELNILTYRYAPADAQHALTLADPLQSERINTSLNRITKFIQKTQRER
GKAFVSRTRLEPACYHHFPCLVFRVVLANPLTTEDILTDILNEQEELATDSGLSDEMTIL
RQLTEAVLTATGAESRQA
>B_A0A1G7ZM35
MESEQKTVDVSFENLLKIFTVPEGPDSTLTKIEAELSQNLNQFLREHIVADEKPLKEIEK
DFSDAAIPEQPSFVSDHTQHLLDTLVAHSVHTAAPSFIGHMTSALPYFLMPLSKIMIALN
QNLVKIETSKAFTPLERQVLGMLHRLIYQRNDAFYQQWMHSAEHSLGAFCSGGTIANITA
LWVARNNALKAQGSFQGVEKVGLYKAMQHYGYQGLAVLVSKRGHYSLKKAADVLGLGQDE
LVAVETDHNNRLCVKDLAQKMASLKAQNIKVIAVIGVAGTTETGNIDPLSDIASLCAEHG
CHFHVDAAWGGATLMSNRYRYLLDGIEKADSVTIDAHKQLYIPMGAGMVLFKDPDAMRSV
EHHAQYILRKGSKDLGSHTLEGSRSGMAMLVYAAMNIISRPGYELLINQSIEKAKHFAAL
IKAQPDFELISQPELCLLTYRYVPTATKQALEVANQAQQQALNDKLNELTQFIQKTQRET
GRSFVSRTQLNPQHLNQLDTIVFRVVLANPLTHNEILESVLSEQREIAKQAPNLSKQLQS
LTNDILEK
>B_Q39V49
MPKNRDAARASLENLYRIFTVPEAPDSTLGAIDQAIAGDVAGFLQTHIVAIERPLEEIEA
DFSSFSIPEEPTYVSEYTEFVKENLVAHSVHTASPAFVGHMTSALPYFMLPLARLMTALN
QNVVKVETSKAFTPMERQVLAMLHHLVYGRNDDFYPQWIHNSQHALGAFCSGGTLANVTA
LWVARNRLFAPDGEFRGIAQEGLARALKHRGADGIAVLVSERGHYSLGKAADLLGIGRDD
LIKIKTDANNRIDLKALREECRRLQDRNTLPLALVGIAGTTETGNVDPLEAMADLAQELG
CHFHVDAAWGGPTLFSDRHRHLLRGIERADSVTIDGHKQLYVPMGAGMVVFKDPTALSAI
EHHANYILRHGSKDLGSHTLEGSRPGKAMLVHAGFSIIGRKGYELLIDMGIERARTFADM
IQRHPDFELISEPELNILTYRYCPPAIQQALTDATAQQRAAINGLLDQVCQLLQKYQREA
GKTFVSRTRLHVARHDMELTVLRVVLANPLTTDEILEAVLAEQCEIVRLPEIQALLRQAE
ELCPGLAKAV
>B_A0A1I4S397
MTDSRLAALLQQHFSIDALERAPAPLQHALRLLGDWLGASRAQPYPNTPFAELAALFGDQ
PLPAEGMPVEAFLEQLDATVLANTAQLNHPKYIGHMTQALPWISVVAEALTAALNQNQVK
IETAYASTLIEKQVLGWLHRQVYRGGEALYAEAMAAPNIALGNMVGGGTMGNLTALAVAL
EHQLPGYRKDGLLAALERSGHRGLAVIGSARSHYSLKKALATLGLGENALRVVPVARDNR
IDLAALEDEVAALRAAGVKLLAVVGIAGATETGSIDPLAQLAAVARREGAWFHVDAAWGG
ALLLAEQFRPLYEGIALADSVVLDGHKLLWVPMPQSMVLFRDSASLNLLKHNANYILRDN
SGDLGQTSLEGSRRFDALKLWTSFKVLGVSGYRTLLEQAATLTGQMRALLAEQADFELVT
DSDTFILTYRYLPQRLRQQMERLLADGRLEQAAALNQRLNALNSELQTRQKELGHSFVSR
TVLESTAYPGQTTVLRVVLTNMTTTEEHLREILAEQADIGEGLLEQMGL
>B_A0A1H4BYW3
MDGNRNNSIEINKEEFRKIGHQLIDDISDFLSSIDKKPVTIKESPSQLQSILGNTSLPEK
GTPATELISRATDLLLNHSLLNGHPKFLGYITSSAAPIGALADLLAASVNPNVGAHILSP
MATEIEKQTIQWLAEFIGVSPNYGGILVSGGNMANFTAFLAARTAKAPKSIKEDGLSNIS
QKLTIYCSKTTHTWVDKAAILFGLGTKSIRWIQTDSSNKMDNKVLEETIKEDIENGFKPI
MVIGTAGDVSTGVVDNLKGISTICKDYDLWFHIDGAYGAPATIIPKYKNLFDGLSEADSI
ALDPHKWLYSPLEAGCTLVKNPQHLIDTYSSHPEYYNFSKDENEIAQNFYEYGLQNSRGF
RALKVWLSLQQIGKSGYEKLIGEDIELSELLFDLAKKNPELEAVSQNLSITTFRYIPFNS
KDDNDYLNKLNEELLNALQTGGELFLSNAIVNEMYCLRACVVNFRTTKKDIKEIIDIIIR
EGRKTNLKLQQRKVN
>B_A0A1W1H5C0
MESPDQLKPIDISKHSKLVADWDSLQRIFIRPEDEDCKATLLKYMEQILFGLHEFLNSHV
GVTEEISLLNLTETYKETLISSEPEKKLADVISDIISSIAPRAVNVASPYFVGHMTAAIP
FFMVHLKAIVAALNQNVIKLETSKVLSVLEKQVLAKIHRLIFDLDESFYQKHVQSTDTSL
GSFTTGGTTANLTALWVARNHFFSPCDGFEGIETEGMAGALNHHGFDKAIYLVSKRCHFS
LKKAGGILGVGNKHVIPVDVNAEYRMDVSKLSKMIKSFSKSAGTSGRKGKTAIMAVVGVA
GATETGIVDPLYEIADVCREHSIHFHVDAAWGGPVLLSEAYAGKLAGIERADSVTIDGHK
QFFMPMTCGMVFFRDPKIMDRIAYYSNYVNRQGSVDLGIKTLEGSREANSLILDSALKIM
GTKGYALMIDHGIETTRAFADEIKKRQMFELVTEPELNILTYRLVPPHIGKLREKAYDRK
EIERLDGLLDDINIMVQRKQREAGRSFVSRTRVNCAPCRENDHEVVVLRAVIMNPMTTIR
VLSEVLDEQEKIYKSISHEEA
>B_Q4BVC3
MISEFYQFYLAAMNDFSEQIAALSPSEAMNSEQRSQPTRENQIKAEKISTEQRILQYFKP
EEIQRGTFTQPDISLDALAQQFKRSELPTYPITVDDYYRQLFQEVLPYAIDTGSPTYIGH
MTSALPDFLHDMSKLISKLNQNLVKIETSKSLLFLEREAIAMLHRLVYNFSEEFYTENIQ
QKNRNLGIVTTGGTTANISALLCARNAGLLSKENSTELLKESLYKVLSKKGYEDMVIIGS
RLMHYSLNKAASILGLGTDNIIFVDNNSEGKLNCKQLEEKIQECQENRLFILALIGIAGT
TETGQIDPLWKLGEIAEKYNIHFHVDGSWGVPTIFSDKHKGKLKGIEKADSVTICGHKQL
YLPQGISICLFKDPQLLNYAATTARYQAQQDTYDLGRFTIEGSRSALSLCLHGALHIIGK
KGYEMLIEQGIYQAQYFARKIDKLKSFELILEPTLNIVNYRYIPDYLRDKLRKKMLTNAE
IERLNQINQEIQQEQFEQGKTFVSKTILFDPKYSKKIIVFRTVLSNPNTTATDLDNVLED
QLRIVDKIQRTKGG
>B_A0A1E7Q4B7
MTEPIQRQATASEESLIRIFTIPEAPDSTLSIIEQNLSQNLAGFLRNSIVALEKPLWQIE
RDFQAHQIPEMPEFVSDYAEQLMQKLVAHSVHTASPSFIGHMTSALPYFVLPLSKMMVGL
NQNLVKIETSKAFTPMERQVLGMMHHLVYGEADGFYKKWMHSANHSLGAFCSGGTVANIT
ALWIARNRLLKADGEFRGIAREGLFRAMQHYNYQGLAILVSERGHYSLGKAADILGIGRD
ALIAIKTDANNKIDVTELANTMAELTARNIRVMAVVGVAGTTETGNVDPLHQLADLAEQY
QCHFHVDAAWGGATLFSERYRHLLAGIERADSVTIDAHKQMYVPMGAGMVVFKHPSDAHA
IAHHAEYILRKGSKDLGSQTLEGSRPGMAMLVHACLQIIGSAGYQILIDRSLEKARYFAK
LIMDNSDFELITEPELCILTYRYVPASVQKAMAKANPAQLQRFNELLNGMTKFIQKRQRE
EGKSFVSRTRLTPAKYQRQETIVFRVVLANPLTTEQILHDVLLEQDHIAQLDKEFYPKLL
QLAKKLAA
>B_K6ZXH3
MAKAEVSLEHLFRVFTKPEHSDSTLAKIERHLSDNISDFLSQHVVTKKTSLEEIEKDFSS
ASVPDSPEFVSEHAESLLNKLVAHSVNTYSPTFIGHMTSALPYFHLTLAKLLVGLNQNLV
KIETSKAFTPLERQTLGMMHNLIYQQDDKFYEDYLHSADHALGSFCSGGTVANITALWIA
RNQLLGADGKFPGVAKAGLAAAYRHYGYENIGVMSSNRGHYSLSKTVDVLGIGRDNMLTV
QSPTQKLDPQQALKLGKAYQESGNKLLAIIGIAGTTETGHVDPLDELADVAKELNCWFHV
DAAWGGATLFSERYRSKLAGIERADSVSIDAHKQMYVPMGAGMALFKDPKHSNAVRHHAQ
YVLREGSKDLGATTLEGSRNGMAMMVYSSLHILGRRGYELLINKSIELAFEFAEMINVHP
EFELTTQPTLSLLTYRLRPFSLSQLAGMPASDITNINNRLNSLTVSVQKQQREAGKSFVS
RTRIEIEKYNGEAITVFRVVLANPLTTKEHLSDILQEQLTIANNNRIWNELSVNPTSKIA
>B_A0A1M4ZHC6
MTNKRHAPIEIDNEEFRKAGHKLIDTIADFLGTIQQKPVTTGETSKALQALLGMASLPAD
GTSPEHIIDKASALLLDHSLFNGHPKFFGYITSSPAPIGALADLLAAIVNPNVGAQVLSP
MATQIELQTIQWLSEFIGVPSTYGGILVSGGNMANFTAFVTARTIKAPKKIKSGGIAEED
KLVVYCSKATHTWIEKAAVLFGLGSNAIHWVETSADNKMKVEALERMIQKDLQDGCRPIM
VIGNAGDVSTGAVDDLQDLSAICKKYELWFHIDGAYGIPAAVLPELKDMFAGVDGADSIA
LDPHKWLYSPLEAGCTLVKDPNHLIETYSSHPVYYNFSSTVERTHNFYEYGFQNSRGFRA
LKVWMSLLQVGRNGYEQMIREDIELSKLMYALVDAHAELEAMTQSLSIATFRYVPANVKT
IDNKEDYLNRLNESLLNELQQGGQVFLSNAVIGEKYCLRACIVNFRTSREDIEQVVQIIV
AAGKKVHKALMEKPAINSQGA
>B_A0A0B5FTX7
MPRSKESARANLENLYRIFTVPEAPDSTLGRIDQAISDNVTGFLQKHIVALENSITDIEK
SFDDPKIPEEPTFVSDYTEFIKEKLVAQSVHTAAPGFIGHMTSALPYFMLPLSRIMIALN
QNLVKVETSKAFTPMERQVLAMLHRLIYSESDAFYHRWIHDSRYALGAFCSGGTIANITA
LWAARNQLCSPSGNFRGITNEGFFRAMQHLGCQGLAVLVSRRRHYSLGKAADLLGIGREN
LVLVETDDRNRINMAALREQCRRIQDKGIRPLSLIGIAGTTETGNVDPLEEMADLAEEIG
CHFHVDAAWGGPTLFSEKYRSLLKGIERADSVTIDAHKQLYVPMGAGMVLFKDPAALSSI
EHHAAYIIRHGSKDLGSHTLEGSRPGKAMLVHAGLSIIGRKGYELLIDQGIERARRFAEM
VQEHPDFELVTAPELNILTYRYNPASVQEALAHADAETVREVNELLDKMTKRIQKRQREA
GKTFVSRTSLTPERYRGQTIIVFRVVLANPLTTEDILASVLEEQCEWARHPEVSPLLDQL
QEMTAAA
>B_A0A1G6DFW1
MSDNKFAEVSQEALLKIFTIPEAPDSTLGRIEKHLSENLMGFLGERIVAREKPLHEIEQK
FNASQIPEEPRYVSDHTEFLLNNLVAHSVNTASPRFIGHMTSALPYFLLPLAKLMVGLNQ
NLVKIETSKAFTPLERNVLGMLHHLVYQQDDSFYQHWMHSAQHSLGAMCSGGTVANMTAL
WVARNLLLKPDEQFAGIAAEGLAAGLAHYGYRRLTVMVSERGHYSLGKAADVLGIGRRNL
IAIPADEHNRIRVDELRKACAEVVADGGHVLAIVGVAGTTETGHIDPLNELADVAEEVGA
FFHVDAAWGGATLLSKNHRHLLAGIERADSVTIDAHKQMYVPMGAGMVLFKDPSMVRAIE
HHAEYIIRHGSKDLGAHTLEGSRPGMAMLIYSALHVMGRRGFELLIDQSIARAQMFASLI
AEQDDFEVITEPELCILTYRFVPTRVKQLIQDATPEQVRRITPHLNALTRFIQKRQRETG
RSFVSRTKLTPSQYYREPTVVFRVVLANPLTTKEMLVEVLQEQREIAAQAMSLRGALHTE
LRELGLLRDAALR
>B_Q8EG41
MTQKLPRQATASEESLMRIFTVPEDADSTLSIIEQKLSEDLAGFLGDSIAALEKPLSEIE
TDFQTFEIPNQPRFVSDYTDEIMQNLVAHSVHTAAPSFIGHMTSALPYFVLPLSKMMVGL
NQNLVKIETSKAFTPLERQVLGMMHHLIYAQHDDFYRNWMHSANHSLGAFCSGGTVANIT
ALWIARNQLLKADGDFKGVTREGLIKALRHYDYDDLAILVSERGHYSLGKAVDLLGIGRD
NIISIPTDADNKVDVTQMRKIAVELAHKRIKVMAIVGVAGTTETGNIDPLKQLAALASEL
NCHFHVDAAWGGASLLSNKYRHLLDGVELADSVTIDAHKQMYVPMGAGMVLFKNPEFAHA
IAHHAEYILRRGSKDLGSQTLEGSRPGMAMLVHACLQIIGRDGYEILINNSLEKARYFAE
QIDAHPDFELVTAPELCLLTYRYVPASVQAAMQVAIEQGDKAKLERFNEQLDGLTQFIQK
HQREQGKSFVSRTRIQPARYFRQPTVVFRVVLANPLTSHEILNQVLIEQGEIATLDKEFL
PALLAMVAE
>B_G4QDQ4
MAKAEVSLEHLFRVFTKPEHSDSTLAKIERHLSDNISDFLSQHVVTKKTSLEEIEKDFFS
AAVPDSPEFVSEHAESLLTKLVAHSVNTYSPTFIGHMTSALPYFHLTLAKLLVGLNQNLV
KIETSKAFTPLERQTLGMMHNLIYQQDDKFYEDYLHSADHSLGSFCSGGTVANITALWVA
RNQLFSADGKFPGVAKAGLAAAYRHYGYDNIGVMSSNRGHYSLSKTVDVLGIGRNNMLTV
HSPTQKLDPHQALRLGKAYQESGNKLLAIVGVAGTTETGHVDPLDELADVAKELDCWFHV
DAAWGGATLFSERYRGKLAGIEHADSVTIDAHKQMYVPMGAGMALFKDPKHSNAVRHHAQ
YILREGSKDLGATTLEGSRNGMALMVYSSLHILGRRGYELLINKSIELALEFAAMINAHP
DFELTTQPTLSLLTYRLRPQTLSGLENMPVSDIANINKKLDSLTVSVQKQQREAGKSFVS
RTRIEIEKYNGEVITVFRVVLANPLTTKEHLSDILEEQIEIASNNRIWNSLSTNLSTKIA
>B_B3E5L1
MPTKARANLETLYRIFTVPEAPDSTLGAVDQAITADVAGFLQNHIVAMERPLEEIEASFS
SVTIPEEPTYVSDYTEFVKENLVAQSVHTASPGFIGHMTSALPYFMLPLTRLMTALNQNT
VKVETSKAFTPLERQVLAMLHHLIYRCPDEFYPSWIHNSQAALGAFCSGGTIANTTALWV
ARNRFFAPDGAFRGIAQEGLARALKHRGVDGIAVLVSERGHYSLGKAADLLGVGRDHLVK
VKTAEDNRIDLKALRQECQRLQDQNIRPLALVGIGGTTETGNIDPLEAMADLARELDCHF
HVDAAWGGPTLFSDRHRHLLAGIERADSVTIDAHKQLYVPMGAGMVLFRDPTAVSAIEHH
AAYILRHGSKDLGSHTLEGSRPGKALLVHAGLSIMGRKGYELLIDLGIERARTFAGMIRQ
HPDFELTSEPELNILTYRYCPAAIQHLLATAPQAEQARINGLLDQVCQLLQKHQRESGKT
FVSRTRLRMSRYGEEITVLRSVLANPLTTDEILTSVLSEQCEIVRQPEIQALLQQVWR
>B_A0A0M4DHR6
MPKHRDVARANLENLYRIFTVPEAPDSTLGEIDEAISRDVAGFLQTHIVALERSLEDIEA
DFFNTAIPEEPTFVSEYTEFVKENLVAQSVHTAAPGFIGHMTSALPYFMLPLSRIMTALN
QNLVKVETSKAFTPMERQVLAMLHRLVYRGGDTFYARWIHDSRHALGAFCSGGTIANVTA
LWVARNRLFAPAGDFRGIAQEGLVRSLKHLGCDGLAVLVSRRGHYSLGKAADLLGLGRDN
LVLIDTDDDNRIDLKLLRAEFLRLQEENIRPLALVGIAGTTETGNVDPLAAMADLAAEFG
CHFHVDAAWGGPTLFSDRHRSLLSGIERADSVTIDAHKQLYVPMGAGMVVFKDPTALSAI
EHHAAYILRHGSKDLGSHTLEGSRPGKAMLVHAGLSIIGRKGYELLIDLGIARAKTFAAM
IRQHPDFELTSVPELNILTYRYCPQAVQQKLVLATSLQRTHLNALLDQVNLLLQKEEREA
GKTFVSRTRLRLAPYGQELTVLRVVLANPLTTDEILASVLEEQCRIVQHPEIRELMLQVD
ALCAEIEDGPTAPACAGAR
>B_A0A1K1QNC9
MKTTAAIGIPKLFSCQFEGKLLDAFPFEQGYTPASAEAYIDFVKQELAPQIVNVAHPRYI
GHMTGPVPPLMHELHGCMALFNQNLVKLETSGIATHIEREVIGELHRIFFQKGEEFYKYY
TPDPDHCLGNITSGGTLSNITALSYALSKKLSNPEDPSASINNIGLLKSMVNKGYTDIVV
LGTAHSHYSMNKAMRLLGLGYQSFIKIDPAILKSAEGRGMLSGMMENYKKAGTLVLALIG
VAGTTEAGIIDPLEMMAEVAAEHDVHFHVDAAFGGAFMFSDKLADKLQGITQADSITLCG
HKQLYLPMGISVCLFKSPELAGYSEINSHYQARKGGIDLGKYTIEGSRPFSAFIIHGVLR
LIGKEGYAEILESNHDRARYFGELVAAHGSFELYNTPELNIVLYRYVPTWLRTRVKKGTL
SKTEQQELNRLNVIIQKRQFDKGSSFVSYTEIPDASGSGERVVWLRAVLMNPYTSPQDLQ
EILQEQETIAAAVIL
>B_Q15NV7
MAVAEVSLEHLFRVFTMPEGKDSKLAQIEQHLSDNLADFLSQHVVTKVTSLEQIEQSFAE
FNVPEHPEFVSEHAANLLEKLVANSVNTYSPTFIGHMTSALPYFHLSLAKLLVGLNQNLV
KIETSKAFTPLERQVLGMMHELVYAQKSDFYNTYLHNANHALGAFCSGGTIANVTALWVA
RNKALAADGVFKGVAREGLAAGLAHYGYKKMAILSSRRGHYSLSKSVDILGLGREQLITL
DCPTQRLSPEKALAFGKEYAEQGNKILSIVGVAGTTETGHVDPLDELADVAQELGCHFHV
DAAWGGATLFSSTHRKILKGIERADSVTIDAHKQMYVPMGAGMVLFKDPNDSNAVRHHAN
YILRAGSKDLGATTLEGSRNGMAMMVYASLHIFGRQGYELLIDQSIEKAKVFARMIQSHP
DFELITHPTLSLLTYRVNPQEVQQQVKADFSLNVKFNEKLDKLTVYVQKQQREAGKSFVS
RTRLQTQTYGDQTMTVFRVVLANPLTTENDLQNILDEQIAIASKSQNWAELTEKVI
>B_A0A1W2CRD4
MEKQYIKKDLVADWESLQRIFIRPEDDASRETLIKYMEQILFGLHDFLNKNVGVTEAISL
KALTDLYKETVISPHPEKKLADVISDIIQGIAPRAVNVASPYFVGHMTAAIPFFMVHLKA
IVAALNQNVIKLETSKVLSVLEKQVLAKIHRLIYKNSEIFYHTHVQSTDTTLGSFTTGGT
TANLTALWVARNLLLKPFDRFQGVEAQGMAEALKAYSLDKAVILASPRGHFSLKKAGGIL
GIGHKNVIPVDVDAHHRVDVLKLNRRIVDLKKNGKIGIMAVVGIAGATETGIVDPLDAIA
DVCEDHGLHFHVDAAWGGPVMLSERYAFKLKGIERGDSVTIDGHKQFFMPMTCGMVYFRD
PLAMDAIAYHANYVNREGSVDLGIKTLEGSREANSLILDSSLKIMGTRGYGLMVDHGIET
AQGFSRAIHARELFEMVTEPELNILTYRILPPKIKEQILSASPGEKEKLEDRVNQLNIKV
QREQREAGKSFVSRTRIRQGTKDTEGQVVLRAVIMNPMTDMDILNEVLDEQEEIAKKILQ
SPEPF
>B_A0A1I3QNC8
MTGKKPSAQASIEAMYRVFTVPEAPDSTLSRIDQNISRNLAGFLQEHIVAVERDLSDVEK
NFSDSAIPEKPVFVSEQTQFLLDKLVADSVHTASPAFIGHMTSALPYFMLPLSKIMIALN
QNLVKIETSKAFTPLERQVLGMIHRLVYQQDGAFYRKWMHDPSHALGAVCSGGTVANLTA
LWVARNRAFPAEGSFRGLHQEGLFRALKYYGYEGAAILVSDRGHYSLRKAADVLGLGRDA
LVPVPTDDENRIQIDALRDKCLELQRQKIKVMAICGVAGTTETGNVDNLDAMADIAREFR
AHFHVDAAWGGPTLFSRTHQHLLRGIEQADSVTFDAHKQLYVPMGVGLVVFKTPGLASAV
EHHAQYIIRKGSKDLGSTTLEGSRPGMSMLIHSGLRIIGREGYEILIDEGINKARTFAEM
ITEDADFELVTKPELNILTYRYCPAVVQQALAVANKRQAERINTSLNRITKYLQKTQRER
GKAFVSRTRLEPARYTHFPCIVFRVVLANPLTTPDILMDILDEQKELARESGIAEEMAIV
KELAETVLKEKETSEG
>B_A0A0J8JNG0
MDINHTKIATADMESLHRIFTVAEAPDSTLGKIEKDISENLAGFLNEHIVAREIPLSEIE
RDFNHAHLPEEPTFVSEHTKFLLDKLVAHSVHTAAPSFIGHMTSALPYFMLPLSKIMIAL
NQNLVKIETSKAFTPLERQVIGMMHHLVYAESDAFYQDFMHSESDSLGAFCSGGTVANIS
ALWVARNNELKASGDFKGVNNSGLYRGLKHYGYDGLAILVSTRGHYSLAKAADILGLGRD
DVVAVPVDGEHKVLVDEMKLKANQLKQQNIKVMAIVGVAGTTETGNVDPLNDLADLAAEL
DCHFHVDAAWGGATLFSEKHKSLLKGIERADSVTIDAHKQMYVPMGAGLVLFKSPRLASE
IEHHAEYVLRKGSKDLGSHTLEGSRPGMAMLVYSALNVLGRKGYELLIDRSIEQAAYFAN
LIQNNADFELVSQPELCILTYRFVPKQIKQLLKQATPKQALLINEHLDDLTQFIQKSQRE
AGKSFVSRTRINCARYDNQVITVFRVVLANPLTTQQILQEMLEEQVCLANKSQIALPELI
RILES
>B_A0A1H2SAR8
MMKTIHDSSLDEWFLNRTSTSQTAYKQAVGAAVNTVQTQFSSLEKPMSGVQADFLSSLLR
EDTICPEEGLHLDTVLYEVGQKVLGHSVAVHHPACVAHLHCPPLIPALAGEVMVSATNQS
MDSWDQSPAATLLEERMIQWLSRTFGLSPQGDGVFTSGGTQSNFMGLLLARDHYAWTRFG
WNVQKRGLPPEAREMRILCSEAAHFTVKQSAALLGLGEDAVVTVKTDERHRIHLDDLDQQ
LSQLYGDGLHPFAIVATAGTTDFGSIDPLPELVSRAHALGLWLHVDAAYGGALILSNSYK
ERLQGIEAAHSITVDFHKLFYQPISCGAFLVNDVKHFNRIKQNADYLNSTEDEELGIPNL
VGKSIQTTRRFDALKLYISLRTLGRAQFASMIEKTINTATATAQMIAKDQRLEVINPVPE
LNAVVFRFIPEMNHPDMPYSKWQDQINHEIRHALLASGDVVLANTKVNGNVCLKLTLLNP
RTTLEDTHAILDRVKKTGKRRELQKGEWNQHASNIGSASYHAELL
>B_A1AMJ0
MPKKRDAARANLETLYRIFTVPEAPDSTLGAIDQAIADDVIGFLQTHIVAVEHDLEEIEA
YYSSPVIPEEPTYVSEYTEFVKRNLVAQSVHTAAPGFVGHMTSALPYFMLPLARLMTALN
QNLVKVETSKAFTPMERQVLAMLHRLVYRRPDDFYPPWIHNSQHALGAFCSGGTIANVTA
LWVARNRLFAPSRTFGGIAREGLFRALKHHGCDGIAVLVSERGHYSFGKATDLLGFGRDN
LIKVKTDGHNRIDLKLLREEYRRLRDRNILPLALVGIAGTTETGNVDPLEAMADFAQEIG
CHFHVDAAWGGPTLFSDRYRSLLAGIERADSVTIDGHKQLYVPMGAGMVVFKDPTAQSAI
EHHANYILRRGSKDLGSHTLEGSRPGMAMLVHAGFCIIGRKGYELLIDRGIERARTFAEM
VRSHPDFELTSEPELNILTYRFSPAKVQQALARATDEQRPYINALLDQVNQQLQKHQREA
GKTFVSRTRLCVGPRQEEFTVLRAVLANPLTTDEIMEAILAEQCEIARTPEIQALLRQIE
RRCAGGERDEPLQLQDYPGELDELDES
>B_A0A0H4P273
MNFNFQKWFLHPDGKSEKTYRILMDEIMTLICEQTKKAKKPFSGTSHLEIEEKVKEALHI
PIAGQEVAKVMAEIQDVIVGDSLWISHPSAMAHLHCPPLLPSIAAETMIGALNQSMDSWD
QSPSATYVEEALVKFFTQKIGYSHEADGVFTSGGTQSNYMGLLLARNKACETYFKVNAHQ
KGLPYEANKLRILCSEHAHFTVQQSAAQLGLGANAVVTVSTDDQQKLSIDDARDKLKKLR
REGLIPFMIVATAGTTDFGSIDSISETARLAKDEGLWLHVDAAYGGALLFSHQYRSLLDG
LRLADSITIDFHKLYFQSISCGAFFVKNNQNFHRIAYHADYLNPEEDQEKGMIHLVEKSV
QTTRRFDALKLWMTFKLLGTDLLGQMIDYTIDLAKETASLMKKDPCFEVPVYPEMNAILF
RYLPSRTEDRKYVDEMNRKIQQALYENGELIIAKTKQNGKLYLKCTMLNPLNTIDHMKQH
IERMKRLGEKIEKEQGEKRHEYSIHYEPHYDAKLN
>B_A0A1Z3HL75
MQLFNPSAQSQLVEQAIEEKLAVLAQAFLHENLSTTDIDFEHLMERFSDSELPRAPFEFE
QYFPSLAEDIVTHAVHTSSPRFIGHMTSALPYFVRPLAKLVTALNQNAVKVETAKSLSPC
ERQSLGRMHRLIYQYSTDFYKQHIHNHQSTLGILVSGGTVANITALWCARNNALGARGKF
AGVEQEGLSAALSFYGYKGATIIGSNLMHYSFDKAADLLGIGSQNLIKIPVDDRNHIDLK
LLHQAVLHCQSQRKLILAIIGIAGTTDAGGIDPLHDIASIARSAKTHFHVDAAWGDPLLF
SRQHRHKLAGIEQADSVTIDGHKQMYLPMGIVMVFFRNPHLAKAIEKSASYTIRNGSLDL
GKRSLEGSRPGMALFLHAALNLIGVEGYEFLIDEGLRKTQYMAERIRTMPEFELIAKPDI
NLLVYQYIPEPFRERATHKQLIKSDYCVISRFNERLQKVQRQVGRTFISRTVKSIRHFDQ
EVTIVALRAVLANPLTSETDIDAVLDDQLQIAARLEIETSLEGPVRVV
>B_Q2SN93
MSKTKKIAKASLETMYRVFTIPEAPNSTLGRIDQKISQNLAGFLQDHIVAVEKDLSEMEK
DFAESRIPEDPVFVSEQTQFLLDKLVSQSVHTASPSFIGHMTSALPYFMLPLSKIMIALN
QNLVKTETSKAFTPLERQVIGMMHRLVYDRDDAYYHEWMHNSSVALGSMCSGGTVANITA
LWVARNLCFPADSVFKGVRREGMFKALKHYGYEGAAVLVSKRGHYSLSKSADLLGLGSDN
IIAIPTGANNKIDLQALRATCEKLRDANVRVISLVGIAGTTETGNIDPLEDMAAIAKEFN
TYFHVDAAWGGPTLFSNNYKHLLKGIELADSVTMDAHKQLYVPMGAGLVVFKTPSTSNAI
EHHAQYIIRQGSRDLGSKTLEGSRPGMAMLIQSGLKIIGRTGYEILIDLGIEKAKTFAAM
IDQADDFELVSEPELNILTYRYHPVWVRQAFEFADEERRQAINDCLSRITKGIQKTQRAR
GKAFVSRTRLNPAAYDGQACVVFRVVLANPLTTVEILQDILEEQRAIAAEDILSERMDEL
RNLCAIPTAKVAAS
>B_A0A1H3XGS2
MSKRQATASEEALWRIFTVPEAPDSTLSKIEQNISQNLAGFLRESIVAVEKPLWQIERDF
QDFQIPLAPQFVSDYADAMMEKLVAHSVHTASPSFIGHMTSALPYFVLPLSKMMVGLNQN
LVKIETSKAFTPLERQVLGMMHHLVYQQDAGFYTKWMHSANHALGAFCSGGTIANISALW
IARNRLLGPDGDFRGIAREGLFRAMKHYGYDGLAVLVSERGHYSLGKATDVLGLGRDDLI
AVKTDGNNKVDMAEMRRICAELQAKNIRVLAVIGVAGTTETGNIDPLHQLADLAQELQCC
FHVDAAWGGATLLSEKYRHLLSGIERADSVTIDAHKQMYVPMGAGMVVFKDPSSAHAIEH
HAEYILRKGSKDLGSQTLEGSRPGMAMLVHACLQVIGRDGYEILINRSLEKARYFAGLVK
AHSDFELITEPELCLLTYRYVPAEVQVALHKASPEQREKINELLNSLTKFIQKRQREQGK
SFVSRTRLTPEQYQRQEMIVFRVVLANPLTTQDILHDILQEQTEIARQSRQVYPKLMQWV
KELAA
>B_A0A0S2K4U2
MGPKRCAVASDETLMRIFTVPEAPDSTLSKIELEISNNLVGFLNENIAAIEKPLHEVEKD
FQSAAIPEQPMFVSDYAQDIMEQLVAHSVHTASPSFIGHMTSALPHFVLPLSKLMVGLNQ
NLVKIETSKAFTPLERQVLGMMHHLAYGADESFYGKWMHSAKTSLGAFCSGGTVANITAL
WIARNRLLQPQGDFKGINSQGLVAAMMHYGYKGLAVLVSERGHYSLGKAADVLGIGRDNF
IAIKTSDDNKVDVQAMREKALELEAQGIKVMALVGVAGTTETGNIDPLSDMADLAQELNC
HFHVDAAWGGATLLSANARPLLAGIERADSITIDAHKQMYVPMGAGMVLFKDPHATDAIE
HHAEYILRKGSKDLGSHTLEGSRPGMAMLVHACLRVIGRQGYEMLIDKGIAKAKYFAELI
KQEEDFELVSEPELCLLTYRYVPKAIKQAIANANEDEKIDIYAALNRFTASMQKRQREAG
RSFVSRTRLTPVQYDNQPTVVFRVVLANPLTSEAMLKEILDEQKQLAKTDPIFKKYLAKY
I
>B_A0A0C5WRF6
MAVVDHKKADATQESLHRIFTVPEAPESTLGRIEKEISENLNVFLQTHIAAREKPLAEIE
KDFSSADIPESPSFVSDHTHFLLDKLVAQSVHTSAPTFIGHMTSALPYFLMPLSKIMIGL
NQNLVKIETSKAFTPLERQVLGMLHNLIYRENDAFYQQWMHSANHSLGAFCSGGTIANIT
ALWVARNSALKPDGDFKGVAQEGLFKAMKHYGYEDLVVLVSERGHYSLKKAADVLGLGRD
CLIPIKTDGHNRVRVDDMRAKLEELKQNQVKAFAIVGVAGTTETGNIDPLEELADLAQEY
GCHFHVDAAWGGATLMSNTYRPLLKGIERADSVTIDAHKQLYVPMGAGMVIFKNPALMTA
IEHHAEYILRKGSKDLGSHTLEGSRSGMAMLLYASLNIISRPGYEMLINTSIEKAQYFAS
LINQDSDFELISEPELCLLTYRYAPARTQEALKLADPEQREELLAALDDMTKFIQKRQRE
SGKSFVSRTRITPQAWGRRLTTVFRVVLANPLTTEQILKDVLEEQKDIAKQSLISFPKIN
TLTESILNQQVTL
>B_A0A0C5WU90
MSLLECRLERELLSTEEESAIAQVGKARELYQLSFSGRLGHDLPRHGNKEKINSGLKLST
SRHRFDRVDIGNQPVAPFEYLDFLETVVFPHTVNTFSTKFLGHMTAPLPEFITEVAGVIS
RMNQNQVKVETSNVLTLLERQVLGAVHHKIYRKQAGFYESYMQCPESCLGVVTGGGTLAN
ITSLSYALNSAFRADGNFAGLTKEGLVSALNHYGFKDVVVIGSKRMHYSVDKAAKLLGLG
ERNVIRLETDSHGRVDLAQMRSNLEECRKGKIHVLALIGIAGATETGSVDPLEEIGALAA
EFGVHFHADAAWGGAYTLSSNHRELVKGIEMADTVTICAHKQLYIPMGTSLCIFKSPGFA
SHSENNTAYQCKKGSYDLGRYTIEGSRPASILMLHALLNLWGDAGMGHVFDTTLSLTQNF
TGKIKSSENFLLVQEPALNIVVYRYIPVTLREKVLTKEKLTYAEIELINEINKKIQSEQF
INGNSFVSSTTLVNGEEEVVVFRAVFCNPLTRENDLDALLADQAKIARDIEIA
>B_G2PQR2
MHLKENILNQFISPQGTNKELVEKKLQEITTQLLDFLSNAANKPTYPKFQYFGTQHFEIP
TEPNSDNQIGLRLQELFDFNMNPANPKYIGHMDSIPTLWSIIGDYVASAMNNNQLSLEMS
PILTQLEYSITRQFATLFGFPNSAGGVMLSGGSLSNLQALIVARNEKLNLNNGNISALQK
EPVIFTSEHSHSSIQKIGMILGIGADNVIKIKADENSKMDVVHLEQQVEEQKKLGKIPFS
VVATAGTTVSGNIDPLDDINRIAKENNLWFHIDAIYGGAVIFSEKYKHLMNGIDNADSIS
FNPQKWLYVAKTCSMVLFSDFQNMIENFRISAPYMKEQEDFINLGEINIQGTKYAEIVKL
WLSLLGLGKKGIQELIDFSFEMTEKFISEIKKREYLKLVSKPELNLICFRGEPNYIQETE
FDEWNKNLQNHLINETDFFISLPRYKDDLWLRTVLLNPFLTEEYIDSLFKEIDIFDEKYK
NQT
>B_A8H648
MTARKATASEEALLRIFTVPEAPDSTLSVIEQNISQNLMGFLQESVVAVEKPLSEVELDF
QQYHIPAAPQFVSDYADNMMQTLVAHSVHTSAPSFIGHMTSALPYFVLPLSKMMVGLNQN
LVKIETSKAFTPLERQVLGMMHHLIYNQDETFYQSWMHSANVSLGAFCSGGTVANITALW
TARNQLLKADGDFKGIAKQGLLKGLRHYGYDDLAILVSERGHYSLAKTADLLGIGRENII
QVPTSDDNKVDVVKMREIAEQLDKDNIKVMAIVGVAGTTETGNIDPLNALADLAAELNCH
FHVDAAWGGASLLSNKYRHLLAGIERADSVTIDAHKQMYVPMGAGMVIFKDPTFANAIKH
HAEYILRQGSKDLGSQTLEGSRPGMAMLVHACLKVIGREGYEILINNSLEKARYFADLIT
AEADFELVSKPELCLLTYRYVPQSVQIAMAKAREIGDTATLAQFNGLLDGLTKFVQKTQR
EQGTSFVSRTRINPESHQLMDLKAVVFRVVLANPLTSHDILQQVLAEQAQIAKSETHFLP
QLLTLAQS
>B_B9M3A1
MLKNREAARANLENLYRIFTVPEAPDSTLGAIDQAIAADVTGFLQTHIVAIERDLEAIEA
DFASAIIPEEPTYVSEYTEFVKENLVAQSVHTAAPGFVGHMTSAIPYFMLPLARLMTALN
QNLVKVETSKAFTPMERQVLAMLHHLVYRRDADFYPAWIHNSQHALGAFCSGGTIANVTA
LWVARNRLFAPSADFGGLAQEGLGRALQHRGAEGIAVLVSERGHYSFGKAADLLGLGRDN
LIKVQTDAHNRVDLKLLREEVRRLQDRNILPLALVGIAGTTETGNVDPLEALADLAGELG
CHFHVDAAWGGPTLFSDRFRSLLSGIERADSVTIDAHKQLYVPMGAGMVVFKDPTALSAI
EHHANYILRHGSKDLGSHTLEGSRPGMAMLVHAGLSIIGRKGYELLMDMGIERARTFAAM
IRQYPDFELTSEPELNILTYRYCPLNVQKALAAAPAEQRAGINALLDQVCQLLQKHQREA
GKTFVSRTRLRVARHDEELTVLRVVLANPLTTDEILAAVLAEQCEIVQQPEIQGLLQQVE
EICTGLTAKAADQSPN
>B_E3I3F0
MASEKLTEISQHPSPSEDAGADVADYLLGSDLSKLRGWVEARSASFLRSADAGERSPIRR
VREKFRSCEVPDTAMALDDYLSLLDQDVLPHCSSLASPRYLGHMTSPIPGFLPELGRLVQ
TLNQNVVKMETSGSLTFVERQVLGMLHKETYGFDTAFYDRRVQDRDSTLGLFASGGTIAN
LTALRAAKQRASVHAGGGARMAVIGSELMHYSFAKGADLMGLELRRVPVDEQNRMLPAAL
EREIEACEAEGVTVAALIAIAGTTEFGSVDPLASICRLGQARNIHVHVDAAWGGGFLLSP
RNRHILAGIELADTVTIDGHKQLMVPLGCGMLFFRDPEVSKTIMHHAPYAVRPNSEDQGR
FTLEGTRPATAIYVHAALHLIGKSVYDALFSASLERTRIMARHIEGMPEFELTSRPDMNI
LTYRYIPEAMRGTTPGPADNHRISRFNVALQRAQRDKGDSFVSRTFRPVSRHGDEPLALL
RAVLLNPRTTEDDILFLLRDQVGIARELENSPAFHE
>B_A0A1I0GM92
MTIEKQQAKATEATLNRIFTIPESPETTLGKIERQISENLGGFLNEHIVALEKPLTEIEQ
DFSGANIPEQPSFVSDHTQHLLDKLVAQSVHTASPSFIGHMTSALPYFVLPLSKIMVGLN
QNLVKIETSKAFTPLERQVLGMMHNLVYKQADDFYDAHMHSRTHALGAFCSGGTIANLTA
LWVARNNAFKAQGSFKGIAAEGLHKALAYYGYDDAVILVSERGHYSIKKSADVLGLGRDN
VIAVATDSEQKIDIEQLRKCCESLSKQNKKIMAIVGIAGTTETGKVDPLAEMAEVARQYQ
AHFHVDAAWGGATLLSNNYRHLLAGIDEADSVTIDAHKQMYIPMGAGIVVFKDAEAANII
KHHAEYILRKGSKDLGSHTLEGSRPGMALLLYASLHIISRPGYELLIDKGIEKAHYFAQL
IAQHDDFELMTAPELCLLTYRYVPAWLQQKLKNKNTPLATEELINAKLDRLTKVIQKQQR
ESGQSFVSRTRINMERYNNRLVVVFRVVLANPLTSKEVLQEILNEQVAIAEQHQHLLADF
T
>B_Q1K434
MTDNAQANLKNLYRIFTIPEAPDSTLGSIDQAITDNLAGFLQEHIVALERDLEEIERDFV
DTAIPEQPTFVSDYTEFVKKKLVAQSVHTASPGFIGHMTSAMPYFMLPLSRIMIALNQNL
VKVETSKVFTPLERQVLAMLNRLIYNHDDAFYQRWIHDSQSALGAFCSGGTIANITALWT
ARNQLCGPDGDFQGIAQEGLFAALKHLNCEGLVVLASRRGHYSLGKAVDLLGLGRDNLIA
VDTDDNSRVDMRQLRNHCYRVQNEGKRVMALVGIAGTTETGNVDPLEEMADLAEELGCHF
HVDAAWGGPTLFSETHRWRLRGIERADSVTIDAHKQLYVPMGAGMVLFKDPAALSAIEHH
AAYILRHGSKDLGSHTLEGSRPGKALLVHAGLSIIGRRGYELLIDQGIARAQGFADRIVA
HDDFELVTPPELNILTYRYNPSWLQRVMAQAPEETVKEINILLDQITQMIQKEQREAGKT
FVSRTRLEPARYHGETITVFRVVLANPLTSDDILDAVLQEQCELARQESLRDCFDQLRQI
AAGCRVERLAL
>B_K8W5U2
MKETFFIKTLFSPSAPYFQEGIDLCIDAFSQQKDEVNTFNKDVLGNTFSSLTIPEEPASI
KNYLSDILETIIPACSHLASPTYLGHMTSPLPSFIPEIGRLIQTLNQNMVKMETSRGLTL
LERQLLKLLHQEIFNCNDDFYADINQDFSKTTGIFTSGGTMANLTAMWVATRQARQNSES
RLAVIGSELLHYSFDKAAALLGFELYRLPVNQQQKVYVDHIEQQIQACTKQGITVAAIVG
IAGTTDFGSIDPLFEIAELGRRYGIHVHIDAAWGGAFILSHKHKFLLAGIELADTVTIDG
HKQMLMPIGTGMLFFKKPELSRVLIHTAPYAVRKTSLDQGRFTLEGTRPANMLYLHACLH
LIGKQGYGELFGTAMDNIKNMASYIKNHPAFELLTEPTINILSYRFIPKRFRNKALTAED
NQQISEFNCLLQKIQRSRGKSFVSRSERKFACHGNKALVFLRVVLLNPCVEKEHILFMLQ
DQLDIADDIEQNYDQLKSK
>B_A0A139WW23
MTLSKQEMPNQNYLCETEQTLHYEIEEQVMQLFASSSQTTSIEDKIDNIIHDLSQEFLST
VNANTDIDINSLLGKFCESKIPLEPANFESYLQDLGKNVITHSIHTSSPQFIGHMTSALP
CFVRPLAKLMTAMNQNAVKIETAKALSFCERESLAMLHRLIYNFSDNFYVQHIQNNSSTL
GILVSGGTVANITALWCARNAALGPKDGFGGIEKEGLAAALDFYGYKGAVIIGSELMHFS
FDKAADLMGISTHGLIRVPTDCNNRVDIQALRQAVIECRAQNQLIIGIVGVAGTTDSGGV
DSLSEIADIAQEAHVHFHVDAAWGGPLIFSEQHRHKLAGIERADSVTIDGHKQLYLPMGI
GMVFMRDPHMAEAIEKQASYTMRKGSFDLGKRALEGSRPGMALFLHAGLNLLGLKGYEFL
IDEGIRKTQYMADRICMMPEFQLLAEPDTNLLLYRYIPEPLRELVAKKQLTEIDNQLIDQ
FNERLQKIQRQIGRTFISRTTKTTVSFGKEIPIIALRAVIANPLTTEEDIDAVLNDQIQI
ASQFEISNFLEAIEKSV
>B_N6WX51
MTGKKKTAHASLEAMYRVFTVPEAPDSTLSRIDQDISRNLAGFLQEHIVAIERDLGEVVR
DFNESAVPEKPIFVSEQTQFLLDKLVANSVHTASPSFVGHMTSALPYFMLPLSKIMIALN
QNLVKTETSKAFTPLERQVLGMIHRLVYNEDSAYYRKWMHDPRYALGAMCSGGTIANLTA
LWVARNQAFPAEGSFRGLHEEGLFRALRYYGYEGAAILVSRRGHYSLRKAADVLGLGRNA
LIPIDTDDENRIQTDALRDKCLELQKQKVKILAICGIAGTTETGNVDPLDAMADIAREFG
AHFHVDAAWGGPTLFSRTYGPLLKGIEQADSVTFDAHKQLYVPMGAGLVVFRNPELVGAI
EHHAQYIIRKGSRDLGSTTLEGSRPGMAMLIHSGLKILAREGYELLIDQGIEKAKLFAEM
IDRREDFELVTRPELNILTYRYCPAATQDALSRADTLQSERINASLNRITKYIQKTQREH
GKAFVSRTRLEPAKHHHFPCVVFRVVLANPLTTPEILRDILDEQTQLAKESELQDEIEML
ENLTQSVPPLTHTREAL
>B_K9U459
MDLQHFLNHNPESLAQYAQTVQQTQKLIQDCLSQQERVFSGLSPATLSEFLTQKILPEQG
IPTQQVLQEAVEAIFSHSIAVHHPDCVAHLHCPVLIPSLAAEMLISAFNQSMDSWDQSGA
ATLLEQNLINFMCQLYGYDANADGTLTSGGTQSNFMALMLARDYALQQRGFTSQLHGLPN
LAGRFRILCSEVAHFSVQQSAAILGLGMNAVVRVKVDKNYRLCSQHLVQCLEDIDRQDLI
PICIVATAGTTDFGSIDPIAEMTAIAHEHNTWLHVDAAYGGALMLSDRHRQKLAGIHQAD
SITIDFHKLFYQPIPCSLFLLKDKSRFELMRLNVAYLNPEHNEDEGIPDLVTKSIQTTRR
FDAVKPYIAFRALGREFFAGVVDRGIEITQQIAAHIEQDPQLELAVSPEMSTVVFRYRST
NAVNLGIKQALLQTGKAVIGQTEIQGKAYLKFTLINPLVTFDRTVALVEKIKRLGTMLSE
SPHFLQPAIEAGVGNQKSKVKS
>B_K0NEB9
MVKIRNKQYPLVADWNTLNRVFIRPEDEIGRKTLVKYMEQILFGLHDFLNKHVGVTEEIS
LIKLAEEYTDTKINAHPQKKLADVIKDIINEIAPRAVNVASPYFIGHMTSAIPFFMVHLK
AITAALNQNVIKLETSKVLSVLEKQILAKMHRMIFNFDDHFYLEHVQNTETSLGNFTTGG
TTANLTALWVARNKCFPSKGNFESIEKNGIFEAMKTHDLEKAVVLVSKRGHYSLRKAGGV
LGLGNQNVIPIDVDANRTIDIIKLKSKIKELQANKKTKIVAIIGIAGATETGIIDPLPKL
ADICQKHGIHFHVDAAWGGPVLLSEKYCHLLKGIERADSVAIDCHKQFYMPMTSGMVYFK
DPTAMDHIVYHSSYVNRPGSVDLGIKTLEGSREANSLILDSALKIMGSKGYALMIDHGIE
TAREFAKMISQRSLFQLVTKPQLNILTYRLVPLDIQKKLETADKEERQKLNYILDDINIK
IQRIQREAGKSFVSRTRLKNSPDDYNNNVVLRSVIMNPMTNIDIINEVLDEQESIFHKLV
NE
>B_A0A1I4JUD5
MATNAHVAPSEIAKNYDPYFLHESEESIALYQQLMQQTQMALVHNFSKSKKPYSGFSHRE
LKALLNKTFSETVPEKPRNMSELINDIGEVILKHSIAVTNPSCIAHLHCPPLSIALAAEV
MISGTNQSMDSWDQSSAATVLEQKVIHWLSQMFLQTEQADGVFTSGGTQSNFMGLLLARD
RYLYKQLNWNAQEQGLPPEANRLRIFCSKDAHFTVRQSAFLLGLGEQAVIPLETDHQHRI
CLSDLDHRLKEVKEENLLPFALVATAGTTDFGSIDPLNELANRVQAHQMWFHIDAAYGGA
LILSDRHKEKLNGIHLGDSITVDFHKLFYQPISCGAFLVKDQSNFNFIKLNADYLNPEDD
EETGIPNLVTKSIQTTRRFDSLKLFMSLQALGRKTFADMIDYTIDLAHDTAGLIEQDIEL
ELMNQPELNAIVFRYANHSYDENVVNKINTIIRSKLLSQGHAILARTRVNGCIYLKLTLL
NPRTTLKDIQSILSQVKKIGYQCYQNGGV
>B_A8ZVT2
MPRRTDRRDKIGRNGKPMRNTANRNTATTQAGSRPLIADWNALMRVFIRPEDEACRTTLI
KYMEQILFGLHEFLAQHVGITEDVSLKALARQFKSTAIAENPEKRLAEVIQELIREISPY
GVNVASPYFVGHMTSALPFFMVHLKTIAAALNQNLVKLETSKIFSLLEKQVLAKIHRLIY
RFPEQFYCDHVQNPETTLGSFVEGGTTANITALWVARNTFFAPRNDFAGIEADGSAAAFA
EYGVKRAVILVSRRGHYSLRKAGGILGIGNKNIVAIDVDKEHRLDIGCLEQTIADIRKQG
DTAIVAVVGIAGATETGAVDPLRKIGELCAREKLFFHVDAAWGGPTILSDTHRHLLDGIE
LADSVTIDGHKQFYMPMSCGMVYFKNPHIMDAVAYHANYVNRHGSVDLGIRSLSGSREAN
SLVLDSALKIMGKKGYALLIEHGIDTARKLAEEIERRDLFEVVTWPQLNILTYRVCPAGL
KEIMQTGTDEERIEAVHALNHINKTVQRIQREAGKSFVSRTTLMRRHYEKGIVVLRCVIM
NPLTTMAVLNDILDEQESIFRRYFPSPPPVYPS
>B_W0PGU5
MNVVLNSGADSATDSINEAQTPQALIDALFLANTTVIRNRVDESCRTFFEASDAIDEMGI
EGIRSKFMQCDAPTQGTTAEAYLDMFDNEVLPHCSHLASPRYLGHMTSPLPQFLPEIGRL
VQTLNQNVVKIETSRGLAFLERQVIGMLHREIFGADRQFYENHLQARSSALGIFTSGGTL
ANISALWTAMRRAGTTGTAENSSPHADKPVIIGSALMHYSFDKGAQLLGAELHKVPVNDH
CQIDLDALREAIDKYQQAGRKIACLVAIAGTTDYGSIDALDKIGEIGRQINAHVHVDAAW
GGGLILSESNKHLLDGIAQADTVTIDGHKQLMLPLGCGMLFFRDPALSQLTMHHAPYAVR
ATSFDQGRFTLEGSRPATALYLHAALHIIGKNGYDALFSESLARARYMAQAIEARPEFEL
MTAPVMNILTYRYIPEKYRNQHIDDAGNIEINRFNIALQKWQRQKGDSFVSRTFRAINQY
DNQGLTLLRAVLLNPLTTFEDIDFLLNDQLQIAHLLENEMAGAPATH
>B_Q487K9
MKATKRIAEATQESLHRIFTIAEAPDSTLGRLEQEMSQNLVGFLNNHIVASKNALTDIEQ
DFINARIPEQPEFVSDHMHHLLDKLVAQSVHTSSPSFIGHMTSALPSFILPLSKLMVGLN
QNLVKVETSKAFTPLERQVLGMMHNLVYQHDDVFYKNWMHSAEHSLGAFCSGGTVANITA
LWVARNKLLKADGDFRGVAREGLHRAMRHYGYQDLAILVSDRGHYSLKKSADILGIGQEN
VIAIPTDEHNKIDCQKLADKCQQLAAQNIKVLAIVGVAGTTETGNIDPLDKIAEIAQQNQ
CHFHVDAAWGGATLLSNKYRPLLKGIEQADSVTIDAHKQMYVPMGAGLVIFKDPASVSAI
EHHAEYILRKGSKDLGSHTLEGSRPGMAMLVYSSLHIISRPGYEMLINQAIEKAEYFADI
IHQHDDFELITRPELCLLTYRYAPKSVQALLARNDDEANKSVNMLLGKLTKFIQKRQRED
GRSFVSRTRIEVSRYGGEKVIVFRVVLANPLTTKEILQGILQEQCQLAQESEQFLPELLQ
AAK
>B_Q12LG2
MMAQLMTSITPRKAQASEDSMLRIFTVPEDAESTLSIIEQKLSEDLAGFLGNSIAALEKP
LSEIETDFQAFQIPTAPRFVSDYTDEIMQNLVAHSVHTAAPSFIGHMTSALPYFVLPLSK
MMVGLNQNLVKIETSKAFTPLERQVLGMMHHLVFSQDGDFYQQWMHSANHSLGAFCSGGT
VANITALWIARNRLLKADGNFNGVNREGMLKALRHYGFDDIAILVSERGHYSLGKAVDLL
GIGRDNIISIATTADNKVDVEAMRLAAKALASKNIKVMAVVGVAGTTETGNIDPLTELAA
LAQELDCHFHVDAAWGGASLLSKKYRHLLKGIELADSVTIDAHKQMYVPMGAGMVLFKDP
ELANAIVHHAEYILRVGSKDLGSQTLEGSRPGMAMIVHACLQIIGLEGYEILINNSLEKA
RYFSELIKKSPDFELITEPELCILTYRYVPSTVQLAMSDACQRQDWHALAQFNECLDGLT
QFIQKHQREQGKSFVSRTRIQPARYNRQHTTVFRVVLANPLTGLEILQGVLAEQQEIAAL
DNEFLPQLLALASA
>B_A0A1I6JRS3
MTGKKKSAQASIEAMYRVFTVPEAPESTLSRIDQNISGNLAGFLQEHIVAIERDLSDVEK
NFSDSAVPEKPIFVSEQAQFLLDKLVANSVHTASPSFIGHMTSALPYFMLPLSKIMIALN
QNLVKTETSKAFTPMERQVLGMIHRLVYQQDGAYYRKWMHDPRHALGAMCSGGTVANLTA
LWVARNRAFPAEGSFRGLHQEGLFRALKYYGHDGAAILVSRRGHYSLRKAADVLGLGRDS
LIPIDTDDENRIQIDALRDKCLELQRQKVKIMAICGIAGTTETGNVDPLDAMADVAREFG
AHFHVDAAWGGPTLFSRQYGHLMRGIEKADSVTFDAHKQLYVPMGVGLVVFRDPTMASAV
EHHAQYIIRKGSRDLGSTTLEGSRPGMAMLIHSGLKILAREGYEILINQGIEKAKTFAAM
ISDDPDFELVTEPELNILTYRYCPERVQQALAAADPLQAERINMSLNRTTKFIQKAQRER
GKAFVSRTRLEPARYSKFPCIVFRVVLANPLTTKEILQDILEEQKELAKDPRLADEMEIL
HQHAEAALADAPAKRA
>B_Q6LS17
MAVDNRKADATLESLHRIFTVPEAPESTLGLIEQKISQNLNEFLGTHIAAREKPLIEIEK
DFSSAEIPENPSFVSDHTQFLLTKLVAQSVHTSAPSFIGHMTSALPYFLMPLSKIMIGLN
QNLVKIETSKAFTPLERQVLGMMHNLIFNEETSFYQQWMHSADHSLGAFCSGGTIANITA
LWVARNNVLKPDGEFKGVANEGLFRAMKHYGYDDLAILVSERGHYSLKKAADVLGIGRDC
LIPIKTDDNNRIRVDDLTATLQSLKEKNIKPFAIIGVAGTTETGNIDPLDELADIAQAHD
CHFHVDAAWGGATLMSNKYRSLLKGIERADSITIDAHKQLYVPMGAGMVIFKNPALMTSI
EHHAEYILRKGSKDLGSHTLEGSRSGMAMLLFASLNIISRQGYEMLINNSIDKAKHFANM
VKQDPDFELVTEPELCLLTYRYVPAETQQALTIANAEDKHLLHDALNDLTKFIQKRQRES
GKSFVSRTRLTPEKWDHKITTVFRVVLANPLTTDNILQDVLIEQKELAKESVHSLPRLFT
LTKRILANN
>B_A0A0F4P522
MGPKRCAVASEESLMRIFTVPEAPDSTLSRIEQEISSNLAGFLNENIAAIEKPLHEVEKD
FQSAVIPEVPMFVSDYAQDIMEQLVAHSVHTAAPSFIGHMTSALPHFVLPLSKLMVGLNQ
NLVKIETSKAFTPLERQVLGMMHHLVYGSDDAFYDKWMHSAKTSLGAFCSGGTIANITAL
WIARNRLLKADGEFKGIGASGIVAAMLHYGYRGLAVLVSERGHYSLGKAADVLGIGRDNF
ISIKTAGNNKVDVDAMRAKAHELEAQGIKVLALVGVAGTTETGNIDPLEEMADLAEELNC
HFHVDAAWGGATLLSNNNRHLLKGVERADSITIDAHKQMYVPMGAGMVLFKDPAASDAIE
HHAEYILRKGSKDLGSHTLEGSRPGMAMLVHACLRVIGRQGYEMLIDKGIEKARYFAELI
KQTPDFELISEPELCLLTYRYVPEQIKAAIAQADEQEKIEIYAALNRFTASMQKRQREAG
RSFVSRTRLTPEQYDRQPTVVFRVVLANPLTSESLLKEIMDEQRQLAMSDPVFKKYLAKY
IK
>B_A0A254TI57
MEELLKTYFSAQDLDENAASLQQALQLIREWLFVDKRHAYPPDDFESLKKAFNTPAMPQD
GSAFPAVLDALQQQVFAHSVPVNHPKYIGHMTQALPWVSVLVESFIATLNQNQVKIETAY
SSTLIEKQVLGWMHRQIYRFDDAFYRDSFESNESTLGNMVNGGTMGNLTALSVALESQMP
GLRKKGFLTLLREKDYTGFAVIASARVHYSVKKSLATLGLGEDALCVIPTDENNRIRLDV
LEERIAELKQRKVKILALIGVAGTTETGSIDPLEELGRIAQREDIWFHVDAAWGGALLLA
EKYRDMFHGVEMADSVVIDGHKLFWVTMAQGMVLFKSDKSLNHLLHTANYIIRKSSGDLG
RTSLEGSRRFDALKLWFSFKLFGLKGYEALLDRCQALAANMRELVMDDPDFELITCSDTF
ILTYRYAPRELQARLKDSVRTGDRENAVRCNETLNRLNTALQDEQKRRGLSFVSRTLLES
TPYPGQTTVLRVVLTNMLTTQEDLKEILAEQKEIGAGL
>B_A0A1M5I3T2
MGEAQVSLEHLFRVFTKPEHKDSKLAQIEQHLSDNILDFLSQHVVTKKTSLEEVEQDFAD
AAMPESPEFVSTHAENLLEKLVAHSVNTYSPTFIGHMTSALPYFHLSLSKLLVGLNQNLV
KIETSKAFTPLERQVLGMMHNLVYEQSEPFYEQYLHSARHALGAFCSGGTVANITALWVA
RNKLLGPDSGFSGVARAGLASALRHYNINNLGVLCSKRGHYSLSKAVDLLGIGREGLLTL
PCPDQVLDPEKALQAGKAYQEQGNRLLAIVGIGGTTETGHVDPLDELADVAKELGCWFHV
DAAWGGATLFSQSYRYIMKGIERADSVTIDAHKQMYVPMGAGMTLFKNPEHANAVRHHAQ
YILREGSKDLGATTLEGSRNGMAMMVYSSLHILGRRGYELLINQSIDKAKQFAKMIDEHP
DFELVTSPTLSLLTYRVCPQSVQQTLLALPAGKAQRLNGKVDRLVVNVQKLQREAGKSFV
SRTRLESPTYGAYPITVFRVVLANPLTTVADLKAILQEQHDIAMRNRVWQDLTLSGEPLA
NVVNN
>B_A0A1H3YWG2
MLIWYQIMTDTALANLENLYRIFTVPEAPDSTLGAVDQAISENVADFLQKHIVALERSLD
DIENDFTASKIPEEPSFVSDYAEFVKQKLVAQSVHTAAPGFVGHMTSALPYFMLPLSRIM
TALNQNLVKVETSKAFTPMERQVLAMMHHLIYGQTEGFYNQWIHDSQSALGAFCSGGTIA
NTTALWVARNHLCAPDGEFSGIAKAGLFKSLQHLGCDGLAILVSRRAHYSFGKAVDLLGI
GRDNLVLVDIDYDSRIDMQALRAEYLKLQQQNIRPLAVVGIAGTTETGHVDPLNELADFA
AEIGCHFHVDAAWGGPTLFSDRHRHLLAGIERADSVTIDAHKQLYVPMGAGMVLFKDPLA
LSAIEHHANYILRHGSKDLGSHTLEGSRPGMAMLVHAGLSIIGRKGYELLIDLGIERARH
FADLINQHPNFELITAPELNILTYRYNPAWLQDKMGQLDKDQQQKVNCLLDLVVQEVQKR
QREAGKTFVSRTRLLSALYPDGQISVFRSVLANPLTTDEILSVVLQEQCAIVKETEVQNL
MTEIEQICG
>B_A0A244CNG4
MEAKRYAVASEESLMRIFTVPEAPGSTLARIEQEISSNLAGFLNENIAAIEKPLHEIEKD
FQLANIPEEPTFVSDHAQQIMDQLVAHSVHTAAPSFIGHMTSALPHFVLPLSKLMVGLNQ
NLVKIETSKAFTPLERQVLGMMHHLVYGQNDGFYQKWMHSAKNALGAFCSGGTVANISAL
WIARNRLLRPDGEFKGIASDGLMAAMMHYGYNGLAVLVSERGHYSLGKAADVLGIGRKNF
IGIATDSNNKVDVAAMREKAHELEAQGIKVMAIVGVAGTTETGNIDPLHEMADLSEQLGC
HFHVDAAWGGATLLSNNYRHLLAGVERADSITIDAHKQMYVPMGAGIVLFKDPEASNVIE
HHAEYILRKGSKDLGSHTLEGSRPGMAMLVHACLSVIGRKGYEMLIDKGIKKAQYFAELI
NQDPDFELISEPELCLLTYRYVPAKIQQILRSADEETRMDIYIALNRFTASMQKRQREAG
RSFVSRTRLTPMQYQQLPTVVFRVVLANPLTSETILKNILSEQKELAQSDPIFKKYLQKY
LA
>B_A0A0C4Y9E7
MRWFDADRGAFESLEQWIAEHPADFFASERFDPVGACATREAVFASVELPETPTSPQAHA
DHLLHDVFRHVMPVASPTFVGHMTSSLPSFMPSLAKVVAALNQNVVKLETSGALTGLERQ
VIGMLHKLVFAQDSAFYGRWLHDADHALGAICSGGTVANLTALWASRNKLLGACDGFAGI
HRAGMVAALRHYGHDGLAIVVSERGHYSLRKAADVLGIGRDNLVPVAVDSDGRMRIDLLR
DTLRDLQRRNIRPMAIVGIAGTTETGAVDPLDAIADVAQEAGCHFHVDAAWGGATLLSER
ERWRFAGIERADSVVIDAHKQFYVPMGAGMVLFRSPAWTQEIIQHANYIVRKGSVDLGRH
TLEGSRGAAAVMLYANLHLLGRKGLAQLIDRSIDNARYFASLIARQPDFELNSRPQLCIL
TYRHVPETVHAALATACAERRDKILDALDALTISIQEMQRDAGRSFVSRTQLMSAQWGGR
PIAVFRVVLANPDTTHAILQDILDEQRALAAASPCIAPLMALVAAPDAA
>B_Q5E6F9
MVTDNKTADASFESLLRIFTVPEAPDSTLGIIEKELSQNLNQFLREHIVAEEKPLTEIEK
DFTDSSMPESPTYVSEHTEHLLDTLVSQSVHTSAPSFIGHMTSALPYFLMPLSKIMIALN
QNLVKIETSKAFTPLERQVLGMLHRLIFGQKDSFYQHWMHSADHSLGAFCSGGTIANITA
LWVARNRLLKPEGDFEGIAKQGLFAALMHYKCNGLAIFVSERGHYSLKKAADVLGIGQDG
VIAVKTDNNNRVCLDDLELKIAQAKAKNIKPLAIVGVAGTTETGSIDPLRELANVAQREG
CHFHVDAAWGGATLMSNTYRHLLDGIDLADSVTIDAHKQLYVPMGAGMVIFKDPELMSSI
QHHAEYILRKGSKDLGRHTLEGSRSGMAMLLYSCFNVISRPGYELLINQSIEKAHYFADL
IQQQDDFELITEPELCLLTYRYVPSNVKAALAIATDEQKIEIYEHLDNLTKYIQKTQRET
GKSFVSRTRLTPEAYQHQPTIVFRVVLANPLTTKEILQNVLIEQREIASSSEISLPLLNQ
IVGNILH
>B_A0A0F7JX37
MTPGKASDQKHAVANLSNLYRIFTVPESPDSTLGRIDQEISQNLNGFLRNHIVATEQDLT
IIEQGFSSPRIPEQPTFVSDYTEFLLDTLVAQSVHTAAPGFVGHMTSALPNFMLPLSRIM
TALNQNLVKIETSKAFTPMERQVLGMLHALIYGKDDAYYQHWMHDPECALGSFCSGGTLA
NITALWVARNNLFPADDGFQGIAKEGLYRAFRHYGCEGAVVLISQRGHYSFGKAADLLGI
GRDSIIAIPTDADNRIDIGELQATCDRLKEQGIRIISLVGIAGTTETGNVDPLDKLADIA
EQQGCHFHVDAAWGGPTLFSETYKPLLKGIERADSVTIDAHKQLYVPMGAGMVLFKNPAS
LSSIEHHAEYILRKGSKDLGSHTLEGSRPGTAMLVHSALNIIGRKGYELLIDKGIGIART
FAAMIDADADFELITEPELNLLTYRYVPAPLQALLPKLPAGELAAVNRELDALTMQIQKV
QRAAGQSFVSRTRLSRPQYDNDTITVFRVVLANPLTTPEILREMLAEQKQIATEDPEAAA
IVAGLLESVAED
>B_B7VPR7
MVTEQKTADVSFDSLLRIFTVPEGPDSTLTQIEDKLSRNLNQFLREHIVAEEKPLREIEK
DFSNAHIPEQPEFVSEHTEHLLDSLVSHSVHTSSPSFIGHMTSALPYFLMPLSKIMIALN
QNLVKIETSKAFTPLERQVLGMLHRLIYQDSDQFYSRWMHSANHSLGAFCSGGTIANITA
LWVARNNALKAQGSFKGVEKEGLFKAMKHYGYEGLAILVSERGHYSLKKAADVLGIGQEG
LVSVKTDNDNRICTDDLRLKIEQLKQNKIKPFAVIGVAGTTETGNIDPLRDIAEVCAESD
CHFHVDAAWGGATLMSNNHRHLLDGIELADSVTIDAHKQLYIPMGAGMVLFKKPDAMTAI
EHHAQYILRKGSKDLGSHTLEGSRSGMAMLVYASMHIISRPGYELLIDQSINKARYFADL
IKNQNDFELVSEPELCLLTYRYVPESVKAALLKAKAPERVELNELLNELTKFIQKKQRET
GKSFVSRTRLNPEIWAHQPIIVFRVVLANPLTGKDILSSVLEEQREISKLAPNLMSKITK
LVKLINA
>B_D4ZAE7
MSMTPRRATASEEALLRIFTVPEAPDSTLSVIEKNISQNLMGFLQESVVAVEKPLSEIEL
DFQQHQIPSAPQFVSDYADEMMKTLVAHSVHTSSPSFIGHMTSALPYFVLPLSKMMVGLN
QNLVKIETSKAFTPLERQVLGMMHHLIYSEDDKFYKNWMHSANYSLGAFCSGGTIANITA
LWTARNQLLKADGDFKGVSAQGLMKGLRHYGYDDLAILVSERGHYSLAKTADLLGIGRDN
IIQVPTSSDNKVDVDKMRAMAKQLDLDNIKVMAIVGVAGTTETGNIDPLDELATLAVELN
CHFHVDAAWGGASLLSNKYRHLLKGIERADSVTIDAHKQMYVPMGAGMVIFKDPAFANAI
KHHAEYILRKGSKDLGSQTLEGSRPGMAMLVHACLQIIGRDGYEILINNSLEKARYFAEL
IHGQDDFQLVSEPELCLLTYRYVPKSVQEAMQETRESGNTEKLIEFNSLLDGLTKFVQKR
QREQGTSFVSRTRINPESRASLNIQSVVFRVVLANPLTTREILQQVLAEQIEIAQQDNEF
LPQLLALASN
>B_Q87QB3
MVKEQKTADVSFESLLKIFTVPEGPDSTLTKIDESLSRNLNQFLREHIVAEEKPLREIEK
DFSSAQIPEQPEFVSDHTEHLLDTLVSHSVHTSAPSFIGHMTSALPYFLMPLSKIMIALN
QNLVKIETSKAFTPLERQVLGMLHRLIYGQNDKFYRKWMHSANHSLGAFCSGGTIANITA
LWVARNKALKADGAFNGVEKEGLFKAMKHYGYEGLAVLVSERGHYSLKKAADVLGLGQEG
LVAVKTDANNRIVVDDLKTKIAELKEQNIKPIAVIGVAGTTETGSVDPLSQIAQVCQEHN
CHFHVDAAWGGATLMSNHYRHLLEGVELADSVTIDAHKQLYIPMGAGMVLFKDPDAMKSI
EHHAQYILRKGSKDLGSHTLEGSRSGMAMLVYAAMHIISRPGYELLIDQSIEKARYFADL
IKQQDDFELVSEPELCLLTYRYLPPLIREALDKAEGTQKEKLNELINQLTQFIQKRQRET
GKSFVSRTRLNPDQWQRMNTIVFRVVLANPLTTRDILSSVLDEQREIAKQAPSLTAKIEE
MASDILGA
>B_A0A1G6Z257
MTEQAKANLENLYRIFTVPEAPDSTLGRIDQALTADLAGFLQQHIVATGCSLEEIERDFS
STQIPEEPTFVSDYTEFVKNKLVAQSVHTASPGFVGHMTSAMPYFMLPLSRILIALNQNT
VKVETSKAFTPLERQVLAMLHRLVFAQDDAFYQRYIHDSRCALGAFCSGGTIANTTALWL
ARNRLCKPDGMFRGIAQEGLLRALQHLRCEGLVVLASRRAHYSLAKGVDLLGLGRDNLIP
VETDENNRIDLRCLRQHCQRLQDENKRVLALVGIAGTTETGTVDPLDALADLAAELECHF
HVDAAWGGPTLFSQTHRGLLKGIERADSVTIDAHKQLYAPMGAGMVLFRDPRAVSAIEHH
AAYILRPGSKDLGTHTLEGSRPGKALLVHAGLSIIGRKGYELLIDQGIERARHFADCIRA
HPDFELVTAPELNILTYRYNPAWSQQAMAQASQEQRRVANVLLDQLTVTIQKAQREAGNT
FVSRTRLEPAQYQGDSITVFRVVLANPLTTDALLEAVLAEQCGWARRFAELLAPLQALQA
GWRQA
>B_W0V410
MTDTRMDQLLQQHFSIDTLKQAPAPLHKALRMLGGWLAAQRSQPYPSTPHAELLPQFTEI
DPPAGGMPVADFLDLLDSKVLTHTAQLNHPMYIGHMTQALPWVSVLAEAFTAALNQNQVK
IETAYVSTLIEKQLIGWLHRQVYRRGDAEYAASMRDTGHALGNVVNGGTMGNLTALAVAL
EHQLPGTRKQGLFATMTQSGYRGLAVIGSARSHYSLKKSLATLGLGEAALHLVPVGRDNR
IDIAALQEKIAELKQAQIKIVAMVGIAGTTETGAIDPLAAMAEIAEREQIWFHVDAAWGG
ALLLAEQFRPLYDGIARADSVVIDGHKLLWVPMAQSMVLFKDRNSLNQLKHNANYILRSN
SGDLGQTSLEGSRRFDALKLWTSFKIFGVDGYTALLQQAATLTGQMRELLADQQDFELMT
DSDTFILTYRYIPQQWREQLAGLLAHGNMEAALLLNQKVNELNAKLQNRQKAQGTSFVSR
TVLESTAYPGQTTVLRVVLSNVRTRPRHLRAILAEQRQLGTLLLAEPGKQLNT
>B_F4KV58
MTQQNNPQKAAPLEGLSLLQHVYDPATFRQQGHALIDLLADHLEAVQHQQDPTVMPYQNP
EESYTYWQQELLAPLLNDPLPLFEAVIKRSVKVHHPHYLGHQVAVTAPAAALAGLVSTVL
NQGMALYEMGMVSVPMERLVTELLAQKIGYDSSSNGILTSGGTLANLTALLTARSMKAPS
NVWTEGHQERLAIMVSEEAHYCVDRAARIMGLGSAGIIKLPTDERFKMRTDLLEQYLTQA
KSKGLHVFAIVGSCCSTSTGSHDDLVAIADFAERHNIWFHADGAHGGAAVFSQKYRHLLN
GMERADSVVVDFHKVLMTPALATALVFKKGSDGFNTFQQRAQYLWNSSEADWYNPGKRTF
ECTKYMMSLKIFVLLRLYGEAGFAAAVERLYDLGQKFAAMISTRPDFELAMPPECNIVCF
RIVKNGVADLNAYNLQCRQKLLEKGHFYIVQTTLRDVVYLRISIMNPLTTENDFVLLLDE
LTAIQHES
>B_K9TK94
MLQIHPVNSSIETWNPSIEGTILSLFDPSPQAENWEKNVDQQILKIAYQFLRQIEASSDI
ELPDLMAQFQEFHLPDDASSFDTYLESLTKTLIPHSIHTSSPRFIGHMTSALPHFMRPLA
KLMTALNQNLVKTETAKAFTPYERQALGILHRSLYQFPDEFYDYHLQNSHSTLGMVVSGG
TSANFTAIWCARNSSLGPKGDFKGIEKEGLAAALEFYGYQGQVIIGSSLMHYSFEKAADL
LGIGSQGLIKIPASRHNRIDLDCLRETVAECRAQKQHIIAIVGIAGTTDSGGIDPIEEMA
AIAQAAGVHFHVDAAWGGPLIFSQQHRHKLAGIEQADSVTIDAHKQLYAPMGIGMVMFQN
PQLAKAIEKHACYTVREGSADLGQRSLEGSRPAMSLFLHAGLHAIGLKGYEFLIDEGIRK
TQYMAEQVRLSPEFELLAEPEINLLIYRYIPEQLREFVAKGELTETQNQAIDLVNEQLQK
AQRHAGKTFIARTITQTTRYGPMAIVALRAALANPLTTEADIDAVLDDQIALATQLNLGG
SQF
>B_A0A1M6AT35
MGKIFAMKKNVLENVYDPSVFRTIGHELIDLLADHLEKVQSDREHPVLPYKDPEVVLDYW
KKDFSSDTGVMDMFGNILSQSINVHHPRYIGHQVAVPAFISSLSGLISDVMSNGTGVYEM
GMAANAIERIVTDLVAQRIGYDQNASGLLTSGGSLANLTALLAARKAKAPSSVWEKGHQE
KLAILVSEEAHYCIDRAARILGLGEEGIVKVPVNGDYSIDTSKVAGCLEEAQSKGLHVIA
IIGCACSTATGSYDDLDYLGDFADKHNLWFHVDGAHGAGVIFSEKYKHMVKGIAKADSVV
LDFHKMLMTPALNTALIFKNSIDSYRTFEQKAQYLWDSQHSQEWYNSGKRTFECTKLMMS
IKVYAILKAYGEEAFTQNVNTLYDLAETFSEMIDKQESFELAHHPQANIVNFRYAPEQVD
IDLNTLNNNIRQALIQSGKFYVVQTTINEEKYLRTTMMNPLTTKDDLIALIEEVHHLGTT
FVKEKVSNSF
>B_A0A0D8CQ70
MTTGKRKAKATQESLHRIFTIPEAPESTLGLIEKEISENLAGFLGNHIVATEKPLTDIEQ
DFACSQIPEEPEFVSDHMHHLLDKLISQSVHTSSPSFIGHMTSALPYFILPLSKLMVGLN
QNLVKIETSKAFTPLERQVLGMIHRLVYRDEEDFYQRWMHSANHSLGAFCSGGTVANLTA
LWVARNNLLKPDGDFKGIAREGLFKALKHYDCDGLAILVSERGHYSLKKSADVLGIGQES
VIAIPTDEDNRIDCQLLRQKCRELTENNIKILSIVGVAGTTETGNIDPLNEMADIAGEYG
CHFHVDAAWGGATLLSEKYRPLLNGIERADSVTIDAHKQMYVPMGAGLVVFKNPSSVTAI
EHHAEYILRKGSKDLGSHTLEGSRPGMAMLVYASLHIISRPGYEMLINQGIEKAAYFAGI
INQHPEFELISEPELCLLTYRYVPPGIQELLRNGSQEQQQEINGLLGKLTKFIQKRQREN
GKSFVSRTRIEVSRYGGEKILVFRVVLANPLTSKEILHDILQEQTELAQESENFYPQLKA
ML
>B_A0A0C1NBK7
MTLSKKETTPNYCLEVESALKYGIEEKVMQMFTPLSHATSIGKKMDVRVATLAENFLEVN
NTSTDIDIDSLVEKFADSNVPIEPSNFDSYFEYLANNVVSHSVQTSSPKFIGHMTSALPY
FVQPLAKLMTAMNQNSVKIETAKALSFYERQALAMMHRLIYQFGDRFYAQHAQNSESTLG
ILVSGGTTANITALWCARNAFLGPKDGFLGVETEGLTAALDFYGYKGAVIIGSELMHYSF
DKAADLLGIGTRGLVKIPANREGRVDISALRQAVAQCRLQNQYIIAIVGIAGTTDSGGVD
ALSDIAEIAQQNNIHFHVDAAWGGPLIFSKQHGHKLAGIERADSVTIDGHKQLYLPMGIG
MLFLRDPHLAKAIEKQASYTMRKGSFDLGKRALEGSRPGMALFLHAGLNLIGSQGYEFLI
DEGIRKTQYMADRIRSMPEFELLAEPDTNLLIYRYIPEPLRGLVAKKQLTEIDNLLINEF
NENLQKNQRQTGHTFISRTTKIISEFDKKIPVIALRAVIANPLTTEDDIDIVLNEQIEIA
LKLQFQFL
>B_A0KNW7
MKLTELFALPDPAFGQAMTDLLETFHHSDDSQAPYQRDQFTHQLDQSRMPATGIAMDEYL
ARLATLVPGASHLTSPRYMGHMTAPLPAFTAELSRLVVMLNQNPMKMESSRLLSFLEREV
LAKLHRLIYRADDLFYDAQMHAKDAALGVMTSGGTIANVTALWLARNRACGDNLFALYEQ
GYRGAVILGSRLMHYSFDKGMDLLGLGARSVWRLPTDDQNRLDMAALEQALAQCKEQKLK
VLALVGVAGSTDFGSIDPLPELADIAEREQIHFHVDAAWGGPTLFSPRYQNLLAGIERAD
TVTLDGHKQLLVPLGTGMLLCRQPDLMMAVKREAPYAIRASSFDQGRFTLEGTRPANALY
LDAAFQLFGQQGYAELIEANYDRARLMASLIDQDPAFELMSAPVMNLLSYRCIPPHLQGK
VLDEAANEQVNAFNVALQKAQRAEGHSFVSRTQRAVGRYGPQPLTLLRAVLLNPLIEERH
IRDLLADQQRLGAEIARQLFG
>B_B8I983
MELTFNPQNFSPEETQSGETKKEILDLFSVTDSSLLKARNETDRRVSEVINEFIGGSEVS
TDVRLNDLLTNFCKSEIPDKPLNVDEYIAFFNKNIIRHSTRTSSPRYIGHMTSALPYFIK
PLAGLIVTLNQNVVKAETAKVLTPYERQVIAMLHRAIYQFDSDFYNHHIQNRESVLGILT
SGGTIANLTALWCARNSALGPCEGFNGVEKEGMDAALKFYGYKDAVIIGSAMMHYSFEKA
ADLLGIGSNNSIKIPVDKNNHIDLSELRKTVEECHRKRRLIIAIIANAGTTDCGAIDPIE
RVAEIAYKEGCHFHVDAAWGGPLLFSDKYRNRLKGIELADSVTIDGHKQLYLPMGLGMIF
MRNPQAAKSIEKNSNYIIRRGSIDLGRRSLEGSRPAMSIYLHAALNIIAKGGYEFLINEG
IKKAEYMAGLIKSMREFELLTEPDMNMLLYRFIPERLRGKAADHMLDDADNEVINKYNEQ
LQKLQRNGGYSFVSRTSFSSELYQNKSLVALRAVLANPLTCEANINEVINDQLNIAKRLN
L
>B_A0A1E8FJP1
MGEAQVSLKHLFRVFTKPEHKDSKLAQIEEHLSDNILDFLSQHVVTKKTSLEEVEQDFAD
AKMPETPEFVSTHAENLLEKLVAHSVNTYSPTFIGHMTSALPYFHLSLAKLLVGLNQNLV
KIETSKAFTPLERQVLGMMHNLIYDQDEDFYGKYLHSARHALGAFCSGGTVANITALWVA
RNKTLGPQGSFPGVARAGLASAYRHYDINNLGLLCSRRGHYSLSKAVDLLGIGRENLITL
PCPNQTLDPALALKQGREYQEQGNKLLALVGIGGTTETGHIDPLDELADVAKELGCWFHV
DAAWGGATLFSSDYRGILKGIEKADSVTIDAHKQMYVPMGAGMALFKNPEDANAVRHHAQ
YILREGSKDLGATTLEGSRNGMAMMVYSSLHILGRKGYELLINQSIDKAKKFAAMIDAHP
DFELVTSPTLSILTYRVCPQVIQQQLKSLPAAQSQRLNSKVDRLVVNVQKLQREAGKSFV
SRTRLESPIYGPYPITVFRVVLANPMTTKRDLKAILEEQYEIAMRNRVWQELLASVPQET
LDQA
>B_C0QAM8
MTVTHNSKKVGQMNSNDRKNPSLIADWKTLERIFIRPEDEACRKTLVKYMEQILFGLHDF
LNSNVGVTQEISLLELTNLYRDTLISPDPEKKLENVISDIIHKIAPRAVNVASPYFVGHM
TAAIPFFMVHLKTIVAALNQNVIKLETSKVLSVIEKQVLAKIHRLIYRRDEAFYQTHVQS
VDTSLGAFTTGGTTANLMAMWVARNHFLGAGVEQQGMAAAMQAKGVERAVILVSKRGHYS
LKKAGGILGLGNSNVLAMDVDQHQRMDMKKLEVTIRNLKKDGKTGIIAVVGIAGATETGT
VDPLGEMADLCLGQGIHFHVDAAWGGPVLLSERYAPLLKGIERADSVSMDGHKQFYMPMT
SGMVYFRDPGAMDQIAYYSNYVNREGSVDLGIKSLEGSREANALILDSSLKIMGSRGYAL
MIDHGIETAKAFAAEIEQRVMFEVVTPPELNILTYRMVPPDVCRRLEHADPKGREILNGY
LDELNIYIQRTQREAGKSFVSRTRICPVPGSEGGRVVLRSVIMNPMTTNAVLREILDEQE
RIGQGFCDPIPQIL
>B_Q74CG6
MPKNRDAARASLENLYRIFTVPEAPDSTLGAIDQAISGDVTGFLQTHIVAIERDLEDIEA
NFSSFSIPEEPTYVSEYTEFVKENLVAHSVHTASPAFVGHMTSALPYFMLPLARLMTALN
QNVVKVETSKAFTPMERQVLAMLHHLVYRRDEDFYPSWIHNSRHALGAFCSGGTIANITA
LWVARNRLFAPNGAFRGIAQEGLARALKHRGADGIAVLVSERGHYSLGKATDLLGIGRDD
LVKVKTDANNRIDLKALREECRRFQDRNTLPLALVGIAGTTETGNVDPLEAMADLAQELG
CHFHVDAAWGGPTLFSDRHRSLLKGIERADSVTIDGHKQLYVPMGAGMVVFKDPTALSAI
EHHANYILRHGSKDLGSHTLEGSRPGKAMLVHAGFSIIGRKGYELLIDMGIERARTFADM
IKQHPDFELISEPELNILTYRYCPAAVQQTLHDVTDRERADINALLDLVCQLLQKFQREA
GKTFVSRTRLHVARHDRELTVLRVVLANPLTTDEILESVLAEQCELVQLPEIQAVLQQVE
ELCTGLAKAASW
>E_U3I574
SMEPEEYRRRGKEMVDYICQYLSNVRERRVIPDVQPGYMRAQLPDSAPMDPDSWDNIFGD
IEKIIMPGVVHWQSPHMHAYFPALTSWPSLLGDMLADAINCLGFTWASSPACTELEMNVM
DWLAKMLGLPDKFLHHHPDSVGGGVLQSTVSESTLVALLAARKNKILEMKLSEPDTDESL
LNSRLIAYASDQAHSSVEKAGLISLVKMKFLPVDENFSLRGETLKKAIAEDRKKGLVPIF
VCATLGTTGVCAFDNLSELGPICDAEGLWLHIDAAYAGTAFVCPEFRLFLDGIEYADSFT
FNPSKWMMVHFDCTGFWVKDKYKLHQTFSVNPVYLRHPNSGAAVDFMHWQIPLSRRFRSL
KLWFVIRSFGVKKLQAHIRHGTETAKFFESLVESDPLFEIPAKRHLGLVVFRLKGPNWLT
EKLLKELSSSGKLFLVPATIRDKFIIRFTVTSQFTTREDILQDWNIIQHTAAQIISQHYG
LHHISSGDEARIPNMVMEHNSDVISNASQLYVEEEKYKTPSRKIVVQPKKVAVSYNTCVI
SQQVKGQGDPLDDCFPEDAQDVTKHKLTSFLFSYLSVQGKKKTARSLSCNSVPVTGLLEQ
CNPKAAATDKKESHANARILSRLPEEVMMLKKSAFKKLIKFYSVPNFPECSIQCGLQLPC
CPLQAIV
>E_A0A2B4SYD9
MLQSRKRTTQQTAGSGGKRRRMSIGVPMYSHHRNMLSKHQDGSHEREKPWAALGAWFMGP
KAENGNVFHELVTQTIDSQINFRRHVYFPCDPPYVTDELRDTHAFKASMNKLKTEMEELQ
NKMMNSVPFYSSRYKGHVNWDVAMPAHLGYICALLYNQNNCAAESSTVTTSFELEVGTDL
CVMMGYDPDKSMGHLVTGGTVANIEALWAARNVKFFPLGLRRALCKEEKLANAKHYEVFF
PQRGEKGELISGTEWELLNLDTSSILIMPEEVQKLAGLENPSELMRLLSDYLYESIGAAE
FARHHPLIENTCVIVPSTAHISFTKAVTILGLGKSSLVPVAVDENSRMDAVVLKDILEKH
LNRQAPVMAVVAVMGTTEESSIDPLTDILKIRKDFSKKGLDFSIHADGAWGGYFCSMLRD
QPKNFYLKAPEDSGFVPQLYLSSYVHDQLSALDQCDTITIDPHKSGFCPYPAGALCYKDR
KMNTFLQITNSVVYYHGDVALGNIGIEGSKPGAAAASVLLANRVIGLHRNGYGRILSECT
FTAKMLYCLWMTLPEEDDQFIIETTKPLPSSWKGMSKKKQKEFIRERITGKNNEELAKDD
EAMEYLKEVGPDTLVSCFTVNLKGNKSVDVCNSLNMAIFQGLSHSSGERTAHRIPMIVTS
SSMLHHKHSSALKNFKKRLGVKDPKSHHDFVSTGVVNDKHQVIVYYAGNFNNISKQYGTV
ATLQFNSDSQAKEYKSKQDSLMATSTEPSPIVFRSKKSTLHDVFFGESEYGDKAKAFDLY
IGLPSRGSKPFMSARLKVVDVPQYEHFDDDEYPEFLSYFMYGDKKDAFLFHIPTKNLDFL
QIVKLDGIPKGVGSEGIKDLLLKKGIEVNLPEISGSWPEGHDDVKDPLKNHKYEIKFVGI
DGEEVASKVRIKRKVWFDGTKLKNCANTNKTGKKRSNVEKERGHSPNIEEFIIDIRDRSC
PCDPVSPTKALISIPIEVSPFLTLTSAVGIQLESQFQFQRPIQMSAQVRNFLPNRLITKK
GVLHMKKPGSSVSRCVGADPCGLLPPYSSPELPLAPPPVPYAGFPPPPVPYGPQGFSQPA
SMAPNGYGMHSINAMAQDAAAAMAAKLKLLGGTHPEKKFVPHLPPMGRPQTGKSSYNPPP
TLPEPQAAAGFPPALPEQLPYQQSFGYNQQGMPPQTAGFDSQPAPGFPQPVVPAIQGSFA
NLYLYRLSASSFSPGPGPRICPSVAIAHRTSRGTQLVNNDVPQVPFPAEMNQAPAFNDPG
QQMAPNAANMLQSRKRTAHRAAGPGGKRQRMSKGAPMYSHHRNMFSKHQDGSHKREKPWA
ALGAWFMGPKAENGNVFHELVTQTIDSQINFRRHVYFPCDPPYVTDELRDTHAFKASMNK
LKTEMEELQNKMMNSVPFYSSRYKGHVNWDVAMPAHLGYICALLYNQNNCAAEASTVTTS
FELEVGTDLCVMMGYDPKKSMGHLVTGGTVANIEALWAARKVKFFPLGLRRALCKEEKLA
NAKHYEVFFPQRGTKGELISGTEWELLNLDTSSILTMPEEVQKLAGLENSSDFMELLSDH
LYESVGAAEFARRHPLIEKTCVIVSSTAHISFTKAVTILGLGKNSLVPVAVDENSRMDAG
VLKDILEKYLDTQVPVMAVVAVMGTTEESSIDPLTDILKIRKDFSKKGLDFSIHADGAWG
GYFCSMLRDQPKNFYLKAPEDYGFVPQLYLSSYVHDQLSALDQCDTITIDPHKSGFCPYP
AGALCYKEKKMNTFLQITNSVVYYHGDMTLGDIGIEGSKPGAAAASVLLANRVIGLHRNG
YGRILSECTFTAKMLYCLWITLPEEDDQFMIETTKPLPSSWKGMSEKKQKEFIRERIIAK
TPEDSGFVPQLYLSSYVHDQLSALDQCDTITIDPHKSGFCPYPAGALCYKDRKMNTFLQI
TNSVVYYHGDVALGNIGIEGSKPGAAAASVLLANRVIGLHRNGYGRILSECTFTAKMLYC
LWMTLPEEDDQFIIETTKPLPSSWKGMSKKKQKEFIRERITGKNNEELAKDDEAMEYLKE
VGPDTLVSCFTVNLKGNKSVDVCNSLNMAIFQGLSHSSGERTAHRIPMIVTSSSMLHHKH
SSALKNFKKRLGLDPKGDSSVKFLITTCMDPWATSVEFLDDLASIMRNSILCAIGRVKDP
KSHHDFVSTGVVNDEHQVIVYYAGNFNNISKQYGTVATLQFNLDSQAKEYTSKQDSVMAT
STEPNPIVFRSKKSTLYDVFFGESEYGDKAEVFDLFIGLPSRGSKPFMTANLKVVDVPQY
EHFDDDEYPEFLSYFMYGDKKDAFLFHIPTKNPDFLQIVKLDGIPKGVGSEGSKDLLLKK
GIEVNLPEISGSWPEDHDDVKDPLKNQKYEIKFVGIDGEEVASKVKIESNVWFDGTNLNK
>E_G1X4X9
MDSSQFRQAAHAAIDQIVDYYDNIRDRRVLSDVEPGYLRQLLPQGIPETGEKWEDIQKDI
EAKIMPGMTHWQSPNFLAFFPSNSSFPGILGDMYSAAFSCAAFNWQCSPAVTELETIVLD
NVAKLINLPEEYHSTSEGGGVIHGTASEAIVTVIVAARDRYIARSKERWAEEGLSEDEIE
DKVCTLRGRMVALGSDQAHSSTKKGAIIAGVRFQTIETKIGDYALNGELVKQKIEDLESK
GLVPFYITVTLGTTPTCATDDFASISATLSTYHTTHPTTPKIWAHIDAAYAGAALVLPEY
SHIPSIFPTFADSFDFNMHKWLLTNFDCSCLYVKRRRDLIDALSITPAYLRNEYSDRGLV
TDYRDWQIPLGRRFRSLKAWFVTRTFGVEGLRAHVRNGIAGGEAFTQLLEADKERYELVS
KPAFALNVFRVNPPPKLAKEVENDKKEFERRCNEVTRKVGDRVNKEGKIFITQTVLGKGE
EAITAIRVVGGAPAVQVQDLRNAFAIITEVVDRVWEEEVREHEAGAREQVELQAV
>E_I1S8G3
MALSSNSTFGNLLVPAAHDDDENQIRTLFTQVVDLGIDFRASDTIFSEETEASPSRISFD
KIPESGLSYEELIQQFASVASKSSNWGSPNFLGFSDAANNVAGLAAALLIPLLNQNIANQ
EICSPEATFIEMEVVHWLRETLGYPVPETYTKASGIGGVLTLGGCLSNTIALLAAREKCF
PGSGIQGIPVLPTKIRVLVPSVTEHYSIRSAMAWLSLGEKNVIRVPVDSKFHMDREALKQ
IIDRERECGNIIMASKILEDKNVWFHVDACHGSQLAFSEKHRYKLRGIGKADSITIDSHK
TMLVPYNCSLILFRDPSTHVALSTNSDLILNTQWSLGRVTPFIGSKAFDALKIWSTIKLF
GRRRLGQIIDERLELTSAIQDEVTQRPNLILLNKTDINSCMMVYIPFQIQEYCIEKIIPL
SDADLEKINLMNRRIKDTVRKEGMYYIHGFPLQSCPHERFITPDKQVFVLRTMNGNPLST
IENAKGLLDRIERLGQLFFSEAGYRCIQAGPSLNHLRRAEDKLSHKIRNLFGNQDFVAVV
YGSSALPRNAILSDIDLMVFIRSVEPGQREDMVTAFRSIMNQESILVDDEVPLSRKLSIP
FELAARAAESGPVLDDAGEIRSICKTPEYLSSNKMLQRLIFGVLTTPNRIIAANANGASS
FETLKSNAGKTLVGLIRQLHHASFSTTDEFVKLAISDGVRSGEQYLGYKDRSEVVEKLSQ
IFDKAYGSEYGRPVDPDSS
>E_A0A0D2IJV6
MDQHPSLTEIIATLSKILTTPTLLTAQPKSISESKSRPPILPRDIPNFNPLKLELTSLAL
NFEDRDSDTLAALSRHLTTDILPHLNLASLSPNYYGFVTGGATPAALLGDFLTSIYDQNV
QVHLPRETIATTLEVATLNLLVQLFRLPEAEWLIGGSGPGGGTFTTGATASNVLGLALGR
EYALRKALERKSKMNGTALSCGEWGIAEMMMKAGVRKIQILSTLPHSGTAKAASLVGIGR
RNIISISADHDPLQIDLGRLEQEARKEHVLSILAISTGEVNTGRFATNSSALMSRLRSIC
DELGIWIHVDGAFGLFGRIFSPDDLEYREIVQGVQGLELADSITGDCHKLLNVPYDSGVF
FTRHKGLSEDVFRNGNAAYLTGAMGDGDVIQSPLHIGIENSRRFRALPVYSTLRAYGRDG
YLDMLRRQVRLARRVSKWLLKDDRFEVLPGGADTDEVLAKTFIVVLFRVRDEEVSKDFVK
NVNATGRIYISGTVWDGKPAARIAVSNWQVDVERDGGLIEDVLNQITGGRS
>E_A0A091VHQ0
GKEMVDYICQYLSNVRERRVTPDVQPGYMRAQLPDSAPMDPDSWDNIFGDIEKIIMPGVV
HWQSPHMHAYFPALTSWPSLLGDMLADAINCLGFTWASSPACTELEMNVMDWLAKMLGLP
DKFLHHHPDSVGGGVLQSTVSESTLVALLAARKNKILEMKVSEPDTDESSLNSRLVAYAS
DQAHSSVEKAGLISLVKMKFLPVDENFSLRGETLKKAIAEDRRKGLVPVFVCATLGTTGV
CAFDNLSELGPVCDAEGLWLHIDAAYAGTAFVCPEFRLFLDGIEYADSFTFNPSKWMMVH
FDCTGFWVKDKYKLHQTFSVNPVYLRHPNSGAAVDFMHWQIPLSRRFRSLKLWFVIRSFG
VKKLQAHVRHGTETAKFFESLVKSDPLFEIPAKRHLGLVVFRLKGPNWLTEKLLKELSSS
GRLFLIPATIHDKFIIRFTVTSQFTTREDILQDWNIIQHTAAQIVSQNYGLHCINSGDGA
RIPNMIVKPSSDAISSASQLYLDGGKYKTPSRKIVVQPKKLEASASMCVISQQVKGQGDT
PDDCFPEDVQNVTKHKLTSFLFSYLSVQGKKKTARSLSCNSVPMTGGLEQCNPKAAATDK
ESHANARILSRLPEEVMMLKKSAFKKLIKFYSVPSFPECSIQCGLQLPCCPLQAIV
>E_B4Q567
MLASENFPTHHFKESIFKPYSTTSGDDLASVTPLTATAALVASTPSPADSTSAVAFEQAS
KMLATAANNNNNNNNNNITSTKDDLSSFVASHPAAEFEGFIRACVDEIIKLAVFQGTNRS
SKVVEWHEPAELRQLFDFQLREQGESQDKLRELLRETIRFSVKTGHPYFINQLYSGVDPY
ALVGQWLTDALNPSVYTYEVAPLFTLMEEQVLAEMRRIVGFPNGGQGDGIFCPGGSIANG
YAISCARYRHSPESKKNGLFNAKPLIIFTSEDAHYSVEKLAMFMGFGSEHVRKIATNEVG
KMRLSDLEEQVKQCLENGWQPLMVSATAGTTVLGAFDDLAGISELCKKYNMWMHVDAAWG
GGALMSKKYRHLLNGIERADSVTWNPHKLLAASQQCSTFLTRHQQVLAQCHSTNATYLFQ
KDKFYDTSFDTGDKHIQCGRRADVFKFWFMWKAKGTQGLEAHVEKVFRMAEFFTAKVRER
PGFELVLESPKCTNISFWYVPPGLREMERNREFYDRLHKVAPKVKEGMIKKGSMMITYQP
LRQLPNFFRLVLQNSCLEESDMVYFLDEIESLAQNL
>E_A0A087YBQ9
EAMATSEPRATEEEQDPNAANLRPQSGTYEYAWMHGCTRKLGMKICGFLQKNNSLEERGR
LAGQKNLLSCDNSDRDSRYRRTETDFSNLFARDLLPAKNGEEPTIQFLLEVVEILTNYIK
KTFDRSTKVLDFHHPHQLLEGMEGFNLELSDQPESLEQILVDCRDTLKYGIRTGHPRFFN
QLSSGLDIIGLAGEWLTSTANTNMFTYEIAPVFVLMEQLTLKKMREMIGWPGGEGDGLFS
PVTGGAISNMYSVMIARYKYFPEVKTKGMSAAPRLVLFTSEHSHYSIKKAGAALGFGTDN
VILLSTDERGRVIPADLEAKIIDAKQKGYVPLFVNATAGSTVYGAFDPINEIADICEKYN
LWLHVDGAWGGGLLMSRKHRHKLNGVERANSVTWNPHKMMGVPLQCSAILVREKGILAGC
NSMCAGYLFQPDKQYDVTYDTGDKAIQCGRHVDIFKFWLMWKAKGTIGFEQHIDKCLDLS
QYLYNKIKNREGFQMVFDGVPQHTNVCFWYIPPSLRGMPDSDERREKLHRVAPKIKAMMM
ESGTTMVGYQPQGNKVNFFRMVVSNPAATQSDIDFLIDEIERMGQDL
>E_A0A090MC16
XXLRFLDEIATHMVEYYRNSARAADPVSTYNSPLALHEKFKEVGIPLAIGTGEEPVSMSL
LTTAMNTVIQNSARTSHPMFMNQLYAGVDPIALAGEWASSAMNSNVHTYEVAPVFTEIER
SMLAKVATLWLGENADGTTPNHDGLFVPGGSIANLYSIILARERVCPEAKKTGMPPGYVA
FCSEQSHYSYKKCAHMVGLGMDNMIKVDCGPNGAMLPEALERAVAEAIAAGKKPFYVGAT
AGTTVLGAYDPYDALADLCERNNMWLHVDGAWGGAAILSKRHKHLMKGAERADSFCWNPH
KLLGIPLQCSIVLSKHAGSFMAANSYKADYLFQPDKLDSEADLGDRTIQCGRKSDALKLW
LAWKYRGDAGWERLVDHSFALAKFVETEVVSDQTGAWALAAPAQCANVGFWYVPKRLRPF
NKETATPKQMKELAKVAPKLKDRMQRAGLAMIGFQPVPAFGLQNFFRLVLPNPRHNSESK
LRELMHQMDKLGEDL
>E_A0A2B7Z7I8
MSIQSLQSPEDKEFPLQIWQTALSPWTSPLLPAPATLSKVRSSLITPLPTTGLGFSETKR
HIINDIAPGFNGSSLSANYYGFVTGGVTPAALLADNIVSAYDQNVHVHIPDHSIATDVED
RALTFLLDLFDLDHKYWAHKTLTTGATGSNVLGLALGREFVLRAAVERKAGADLKVMKSV
GEHGMAEVLIAAGLKGLQVVSTYPHSSLGKAAGVLGIGRANVKSVCADGGGESSPPLRFD
FQILEKELARSDMASIVAVSCGEVNTGHFATGGLKEFRKIRQLCDKYGAWLHIDGAFGLF
GRILKSGGEFDRIRKGCQGLELADSITGDAHKLLNVPYDCGFFFSRHANLAEEVCRNPNA
AYLSAGTGGGGIPAPCNNGLENSRRLRALPVYATLVAYGKDGYRDMLERQIRLARSVVGW
LFEHPAYAVLPHNPEKESLLQDTFMIVLFRAKDEDLNRVLVNKINATSKMYVSGTSWDGK
PACRIAISNWRVNEEQDLEMITSVLGEIAQ
>E_F6NX32
MAASAPSSSSSGGVPDPNSTNLQPPSSIAHGCTRKLGMKICGFLQKNNNVDDKGRIVGLF
NDQQPRSILTRDNERDSRFRRTETDFSNLYARVNLILTDLLPAKNGEEYTMQFLLEVVEI
LTNYVRKTFDRSTKVLDFHHPHQLLEGMEGFNLELCDQPESLEQILVDCRDTLKYGVRTG
HPRFFNQLSSGLDIIGLAGEWLTSTANTNMFTYEIAPVFVLMEQLTLKKMREIVGWPNGE
GDGIFSPGGAISNMYSVMVARYKHYPEIKIKGMAAAPRLVLFTSEHSHYSIKKASAVLGF
GTENLILLRTDERGRVIPADLEAKVIDAKQKGFVPMFVNATAGSTVYGAFDPINEIADIC
EKYNMWLHVDGAWGGGLLMSRKHKHKLSGIERANSVTWNPHKMMGVPLQCSAILVREKGL
LQGCNSMCAGYLFQPDKQYDVTYDTGDKAIQCGRHVDIFKFWLMWKSKGTTGFEKHIDRC
LELSEYLYHKIKNREGYEMVFQGEPQHTNVCFWYIPPSLRLLPDGEEKRHRLHKVAPKIK
ALMMECGTTMVGYQPQGEKVNFFRMVVSNPAVTRSDIDFLIDEIERLGQDL
>E_E7FDZ2
TLEVMAASAPSSSSSGGVPDPNSTNLQPPSSNYDWSGVAHGCTRKLGMKICGFLQKNNNV
DDKGRIVGLFNDQQPRSILTRDNERDSRFRRTETDFSNLYARDLLPAKNGEEYTMQFLLE
VVEILTNYVRKTFDRSTKVLDFHHPHQLLEGMEGFNLELCDQPESLEQILVDCRDTLKYG
VRTGHPRFFNQLSSGLDIIGLAGEWLTSTANTNMFTYEIAPVFVLMEQLTLKKMREIVGW
PNGEGDGIFSPGGAISNMYSVMVARYKHYPEIKIKGMAAAPRLVLFTSEHSHYSIKKASA
VLGFGTENLILLRTDERGRVIPADLEAKVIDAKQKGFVPMFVNATAGSTVYGAFDPINEI
ADICEKYNMWLHVDGAWGGGLLMSRKHKHKLSGIERANSVTWNPHKMMGVPLQCSAILVR
EKGLLQGCNSMCAGYLFQPDKQYDVTYDTGDKAIQCGRHVDIFKFWLMWKSKGTTGFEKH
IDRCLELSEYLYHKIKNREGYEMVFQGEPQHTNVCFWYIPPSLRLLPDGEEKRHRLHKVA
PKIKALMMECGTTMVGYQPQGEKVNFFRMVVSNPAVTRSDIDFLIDEIERLGQDL
>E_A0A0V1H7S9
MDAEEFRKWGKKMIDFVADYWIHLPSRTPMSDVKPGYLRSLLPEEAPTDPDSWENIFSDI
ETVILQGTTHWHHPLFFAYFPTGNSYPSILGDILSAGIGCIGFTWNSSPSCTELEMVMMD
WLAKLLNLPEYFLYSHSGPGAGMIQGTASECVLFSMLAAKNKTCKKYETENKQHHICEKN
LIAYCSDQAHSSVERAAMLAHVQIRKVPSDENYRMTRVALQAVIENDINAGFIPFFVCAT
LGTTNSCAFDCLTEIGLLCKEKEIWLHVDAAYAGSAFICPEYRYLLDGIEYADTFNFNPH
KALMINFDCSAMWFKNVLEIENAYYVNPQYLKHEHQNMMPDFRNWQIPLGRRFRSLKLWL
TFRALGVRFLQENIRKMCRLAKEFADLVVQDERFELVAPVILGLVCFRLKDTNEVNEKLY
QLINNQRRIHVVSSVLRNVFVLRISISSALTESADISFAWKVISASATKLLTS
>E_A0A2H5NKN4
MESGGLKPMDAEQLRENAHKMVDFIADYYKSIENFPVLSQVQPGYLHNLIPDSAPHHPES
LQNVLDDIQEKILPGVTHWQSPNYFAYYPSNSSVAGFLGEMLSAGLNIVGFSWITSPAAT
ELEMIVLDWLAKLLKLPEDFLSSGQGGGVIQGTASEAVLVVLLAARDNALKRVGKNSLEK
LVVYASDQTHSALQKACQIGGIHPQNFRVLKTDSSTNYSLSPDSLAEAISRDLTIGLIPF
FLCATVGTTSSTAVDPLLALGNIAKSNGMWFHVDAAYAGSACICPEYRQYIDGVEEADSF
NMNAHKWFLTNFDCSALWVKDRNTLIQSLSTNPEFLKNKASQANMVVDYKDWQIPLGRRF
RSLKLWMVLRLYGLENLQGYIRNHIQLSKHFEGLVAQDLRFEVVTPRIFSLVCFRLLPPH
NDEDHGNKLNHKLLDDINSTGKIFISHTVLSGKYILRFAVGAPLTEWRHVNAAWEVMQDK
ASALLARLSIE
>E_A0A099Z5N3
GIEMVDYICQYLSSVRERRVTPDVQPGYMRAQLPDSAPMDPDSWDNIFGDIEKIIMPGVV
HWQSPHMHAYFPALTSWPSLLGDMLADAINCLGFTWASSPACTELEMNVMDWLAKMLGLP
DKFLHHHPNSVGGGVLQSTVSESTLIALLAARKNKILEMKVSEPDTDESSLNSRLIAYAS
DQAHSSVEKAGLISLVKMKFLPVDENFSLRGETLMKAIEEDRNRGLVPVFVCATLGTTGV
CAFDNLSELGPICDAEGLWLHIDAAYAGTAFVCPEFRLFLDGIEYADSFTFNPSKWMMVH
FDCTGFWVKDKYKLHQTFNVSPVYLRHPNSGAAVDFMHWQIPLSRRFRSLKLWFVIRSFG
VKKLQDHVRHGTETAKFFESLVKSDPLFEIPAKRHLGLVVFRLKGPNWLTEELLKDLSSS
GRLFLIPATIHDKFIIRFTVTSQFTTREDILRDWNIIQQTAARIVSCRYTLHRVRSCDGA
RAPGMIVKPSSDATASAPQCYPGVGEHKTPSRKIVVQPKKLAVSPSSCVINQQVEDQGDP
LDDCFSEDAQEVTKQKLSSFLFSYLSVQGRKKTARSLSCNSVPMTGAPEQCNPQAGATDK
KESHTNAKILSRLPEEVMMLKKSAFKKLIKFYSVPSFPECSVQCGLHLPCCPLQAIV
>E_T1KV43
MSHTQETEKISWLADLYQRTNKNWFGLNHSSEASSTSNNVSESKKDNVADDTLIRKVAEM
ILDEFHLIGDSDNVKNTNTKLVNFTQPADLEKILKLEITKDGLTIKQLEDFCRQVIKYSV
KTTHPHFYNQLYGGVDQFGVAGAWLTDALNTSQATYEIAPVFTLLERKIIEYCGSKCGWD
LDKIDGIFSPGGSISNMYGMILARYNKFSDTKENGVRGLPRLVAFGSDSSHYSLSKSSIW
MGHGTNSVVKVKTDDRGKMIPSELEKEIENTIKDGAVPFVVIATAGTTVLGAFDPIREVA
AICAKYNIWLHVDAALGGTFLLSLKHRTLLDGIELADSVAWNLHKLAGAPLQCSLFLTRH
CQLLQHCNSLNAEYIFQSDKYYDADYDLGDKSIQCGRKVDSLKAWLTLASRGEDEWEHLV
DNIIQMNRYITDKLAHRPNFKLVLPQFEGSTVSFWYIPEKLRNQTHIDPATLHKVCPAIK
SRMMSSGSLMIGYQPLTCKNLPNFFRLSLTCIPPATMEDMDFIVDEIERLGKDLEF
>E_A0A1S8W5A4
MDGPKCKQEPATNTDTTIVSTTTVNTTAVSTTAATTAATTTTSTDGTGRIVAATPMSRLA
MVDADIDEGFHDDDYPEEFPFWYGGASGEQHMIHYGSTDDAVDETSAASSVASKTTPLSA
SAHKAVFPLDSFLQSSSTIDLRIRSNDAVGHPTSFHDHDSVLHYFVPTTQSEKLLDKYIS
GVIEAFLHEPSPIYTTSTHIPHDPQSAFGGLSIPDGGRPSGSDLEAYLNHLKTNVIDRST
RTASSRMIGHMTTALPFFHRPLARLLAALNQNVVKIETASTFTNLERQTLGMLHKAFYDL
PDTFYQRHAYAPDYSLGVMASGGTIANITALWIARNKALAPNSSNGCRGIDKEGVVSAMG
KYGYKRAVIIGSALMHYSFKKAADLLGLGEEGLCLIPTDAHFCMRVDLLKSKVDELISEG
ALIIAIVGIAGTTETGSIDPLFDIYSIAHRHNIHFHVDAAWGGPLIFSPEHRCKLNGISQ
ADSITVDGHKQLYTPMGLGILLLRSPSLALYIRKTASYVIRNDSPDLGKYTLEGSRPANA
LYLHASLSLLGKHGLGILVTRSVTIVRQTAVRLDSHPSRCFQILHQPMSNLLLYRYVPSA
LRDAIADGSYISTKDDEAWISEATRRIQIRQASCVSVGSVHPHSLTSPNPTGGIDPPAPF
GQQQQPLPGFVSRTRVWFRGHHVDALRVVVANPLTTWDDIEGVISDQLHIGAEIEAEMQR
EQMVKRLQSWISTPCSSVSDTMLSEPEAAKATLSFVSATDLHNGSHGDPGWWPGWPFDL
>E_A0A0V1MFM8
MDAEEFRKWGKKMIDFVADYWINLPSRTPMSDVKPGYLRSLLPEEAPTDPDSWENIFSDI
ETVILQGTTHWHHPLFFAYFPTGNSYPSILGDILSAGIGCIGFTWNSSPACTELETVMMD
WLAKLLNLPEYFLYSHSGPGAGMIQGTASECVLFSMLAAKNKTCKKYETENKQHHICEKN
LIAYCSDQAHSSVERAAMLAHVQIRKAPSDKNYRMTRVALQAVIENDINAGFIPFFVCAT
LGTTNSCAFDCLTEIGLLCKEKEIWLHVDAAYAGSAFICPEYRYLLDGIEYADTFNFNPH
KALMINFDCSAMWFKNVLEIENAYYVNPQYLKHEHQNMMPDFRNWQIPLGRRFRSLKLWL
TFRALGVGFLQENIRKMCRLAKEFADLVVQDERFELVAPVILGLVCFRLKDTNEVNEKLY
QLINNQRRIHVVSSVLRDVFVLRISISSALTESADISFAWKVISASATKLLTS
>E_A0A200PVP3
MAPNPTNQSNSILTLNKLELRENGFKSMDEAEKLRENVLKPMDSEQLRENAHKMVDFIAD
YYKNIETFPVLSQVEPGYLEKLLPDSAPNHPESLQNVLDDVQTKILPGVTHWQSPDYYAY
FPSNSSTAGFLGEMLSAGLNIVGFSWVTSPAATELEVIVLDWLAKMLKLPEHLLSSGQGG
GVIQGTASEAILVALLAARDKVLRKVGKNSLPKLVAYASDQAHASMLKACQIAGIHPENI
RLVTTDSSTNYALSPDVLGEAISKDIAAGLIPFFLSSTVGTTSSTAVDPLYALAKIAKGN
EMWFHIDAAYAGSACICPEYRHYFDGVEEADSFNMNAHKWFLTNFDCSPLWVKDRSALIQ
SLSTKPEYLRNKASEANMVVDFKDWQIPLGRRFRSLKLWMVLRLYGLENLQCYIRNHIKL
ARHFEELVASDSRFEIVVPCKFSLVCFRLLPAHNDQDCGNKLNQDLLDAVNSTGKIYISH
TVLSGKYILRLVVGAPLTEERHINAAWKVFQDEATVLLGGV
>E_G1TK30
MTAALLTDFILMADSKPLPCADGDPVAMEALLREVFSIVVDEAVLKGTSASEKVCEWKEP
EELKQLLDLELRGQGERREQLLERCRAVIRYSVKTGHPRFFNQLFSGLDPHALAERIITE
SLNTSQYTYEIAPVFVLMEEEVLSKLRALVGWTSGDGVFCPGGSISNMYALNLARYHRYP
ECKQRGLRALPPLALFASEECHYSIKKGAAFLGLGTDSVRVVKADERGKMVPEDLERQIR
LAEAEGAVPFLVSATSGTTVLGAFDPLEAIADVCQRHGLWLHVDAAWGGSVLLSQTHKHL
LDGISRADSVTWNPHKLLGAGLQCSALLLRDTSNLLKRCHGSQASYLFQQDKFYDVALDT
GDKVVQCGRHVDCLKLWLMWKAQGGQGLELRVDRAFALARYLLEEVKKREGFELVMEPEF
LNVCFWFVPPSLRGQRSPNYSQELAQVAPALKERMVKEGSMMIGYQPHGARVNFFRVVVA
NPALTRADVDFLLDELERLGRDL
>E_D8SSC2
MDPQEFRAQAHKMVDFIADYYRDVESLPVRSQVTPGYLRSSLPSNAPEEPQSFDTVLDDV
KSMIVPGVTHWQNPNFFGFFPSNSSTAGMLGEFLSGGFNVDGSEWATSPAATELEMLVLN
WLGKLLNLPDEFLFNRSGNGGGVIHASASEAVLVALLAARGRAISENKAKGLEEQEILSK
LLVYTSDQTHPCLHKACVIVGLPKSNLVILPTLATDDYALSLPILKSAVRNGVTKGFIPF
FLGATVGTTSSSAIDPLPALADIAKEYGMWFHVDAAYAGNACICPEFRHFLNGVENAHSF
NLSANKWLLTNIDCSILWLKRYEFLNLLFFIYTISFQLKTSSIQSRVVNFKDWQVAQGRR
FRQLWFVMRLYGALGLRNHIRTHINHAKHFEILVREDSRFEILAPCRFGLVCFRLKPSVK
HEDNGWKLNSSLLEAINSGGKIFMTHTVLSGVYTLRMSIGGTQTKRENVDDAWKIIQEEA
QNLLDQEII
>E_D8R3Z6
MGEANIGPKPIDAEEFRKHAHEMVDFIADYYRDIESFPVRSQVSQPGYLKTLLPPAAPED
PEALEEVFADIQSKIIPGVTHWQSPNFFGYYPSNSSTAGLLGEMLSAGLNIVGFSWITSP
AATELEIIVLDWLAKLLKLPDEFLFGGNGGGVIQGTASEAVSVVLLAARTRAISENKRKG
LSEAEILSKLAVYTSDQTHSCLQKGCAIAGIPLENLVIVPTDSSTNYAVSPAAMRQALED
GVKQGLLPFFLCGTVGTTSSSAVDPLSALGDIAKDFGMWFHVDAAYAGSACICPEFRHHL
DGVEKADSFNMNAHKWLLTNFDCSALWVKESSHLVSALSTTPEFLRNKASDLNQVVDYKD
WQIPLGRRFRSLKLWFVMRMNGASGLRSYIRNHVRLAKRFEGFVREDPRFQLLVPRTFGL
ICFRLKPESDDPDNGRTLNSTLLEAVNSSGRMFITHTVLSGVYTLRMAIGGPLTQDKHVD
AAWKLIQEEATTLLVKGPSHILANNLRLSPILANNLRLSPILANNRI
>E_A0A1U8A7E6
MEGGMKPMDAEQLRENAHKMVDFIADYYKSIESFPVLSQVEPGYLRKIIPDSAPNQPESL
QNVLDDIQAKIIPGVTHWQSPNFFGYFPSNSSIAGFLGEMLSGGLNIVGFSWVTSPAATE
LETIVLDWLAKMLKLPEDFLSSGQGGGVIQGTASEAVLVVLLAARDKALRMFGRNSIGKL
VVYASDQTHSALRKACQIGGIHAENCRLLKTDSSTNYALSPEVLTEAISQDTASGLVPFF
LCATVGTTSSTAVDPLLALGKIAKDNKMWFHIDAAYAGSACICPEYRHYLNGVEEADSFN
MNAHKWLLTNFDCSVLWVKDRSALIQSLSTNPEYLKNKASEGNMVVDYKDWQIPLGRRFR
SLKLWMMLRLYGQENLLNYLRNHIELAKYFEELVSVDQRFEIVVPRTFSLVCFRLLPPQG
DEDCINKMNRDLLEVVNSTGKIFLSHTILSGKYILRLAVGAPLTEGRHISAAWKVLQDEA
TTLLEQYMK
>E_A0A1U8A5K9
MEGGMKPMDAEQLRENAHKMVDFIADYYKSIESFPVLSQVEPGYLRKIIPDSAPNQPESL
QNVLDDIQAKIIPGVTHWQSPNFFGYFPSNSSIAGFLGEMLSGGLNIVGFSWVTSPAATE
LETIVLDWLAKMLKLPEDFLSSGQGGGVIQGTASEAVLVVLLAARDKALRMFGRNSIGKL
VVYASDQTHSALRKACQIGGIHAENCRLLKTDSSTNYALSPEVLTEAISQDTASGLVPFF
LCATVGTTSSTAVDPLLALGKIAKDNKMWFHIDAAYAGSACICPEYRHYLNGVEEADSFN
MNAHKWLLTNFDCSVLWVKDRSALIQSLSTNPEYLKNKASEGNMVVDYKDWQIPLGRRFR
SLKLWMMLRLYGQENLLNYLRNHIELAKYFEELVSVDQRFEIVVPRTFSLVCFRLLPPQG
DEDCINKMNRDLLEVVNSTGKIFLSHTILSGKYILRLAVGAPLTEGRHISAAWKVLQDEA
TTLLEQYMKT
>E_A0A0D1XU64
MDQTMSLTDVVSVLQEIMQTPGLPSSEDAVQQGQETSSVSTKKSTRPILPINFPPLDTLA
LVDSTQPTEHDNSLQSLKSHLIEHILPYLNSQSLSPNYYGFVVGGVTPAALLGDFIASIY
DQNVFMHLPNDTLCTAIEVQALNALALDFFRLSPREAWEVGGPGSGGATFTTGATGSNIL
GLALGREFVLRKALETKGVALADASVGEYGLFEVMDLAGVKKIQVLSTLPHSTIAKAASV
VGIGRRNVVSIATHDDPLQIDLEKLKAEVEKKDTLNILAISAGEVNTGRFATYSGANMKE
IRHICSQNHVWIHVDGAFGLFGRLFTNDDPDYSHVARSLEGLDLADSITGDCHKLLNVPY
DCGIFFTRHKSLSEHVFRNGNAAYLTSGLGPDDGIQSPGNIGLENSRRFRALPVYATVKA
YGRQSHVAMLKRQINLARRITEWLLRDDRFQVLPGGLDKADIINKTYIIVLFRATDPEVN
KSLVKMVNADGRIYVSGTVWDGEPAARIAVSNWRVDVDRDATLVQQVLNSVARSR
>E_A0A0Q3PWB0
MDPEEYRRRGKEMVDYICQYLSNVRERRVTPDVQPGYMRAQLPDSAPVDPDSWDNIFGDI
EKIIMPGVVHWQSPHMHAYFPALTSWPSLLGDMLADAINCLGFTWASSPACTELEMNVMD
WLAKMLGLPDKFLHHHPDSVGGGVLQSTVSESTLVALLAARXNRILEMKVSEPDTDESSL
NTRLIAYASDQAHSSVEKAGLISLVKMKFLPVDENFSLRGETLKKAIAEDRKKGLVPVFV
CATLGTTGVCAFDSLSELGPICDAEGLWLHIDAAYAGTAFVCPEFRLFLNGIEYADSFTF
NPSKWMMVHFDCTGFWVKDKYKLHQTFSVNPVYLRHPNSGAAVDFMHWQIPLSRRFRSLK
LWFVIRSFGVKKLQDHVRHGTETAKFFESLVKSDPLFEIPAKRHLGLVVFRIKGPNWLTE
KLLKELSSSGRVFLVPATIXDKFIIRFTVTSQFTTREDILQDWNIIQHTAARIVSQNCGL
HCISSGDGTGIPNIIAEPSSXVISNASQLSPDGGKYKTPSRQIVVQPKKLAVSPSTCVIS
QEVKGQGDPLXDCFPEDAQDVAKHKLTSFLFSYLSVQGKKKTARSLSCNSVPVTGGLEPC
NPKAAAADKESHANTRILSRLPEEVMIFKKSAFKKLIKFYSVPSFPECSIQCGLQLPCCP
LQAIV
>E_W6Z9E5
MEVQSQEIFNQLAVEIAEIHVHPPPENVLPSGDTLSSARSKLQTHLPTKGVGLEESIRHL
RQDLVPAFNASSRSPNYYGFVTGGVNQAAALADNLVTAFDQNVQVHLPNETIATDVEDRA
LSLLCELLNFEPSQWPHRIFTTGATAANVLGLACGREYVIAEASAHRTDAENSVGEIGIV
EAMRRAGIDDIQILTTVPHSSLSKAASILGLGRASVKCLGCSDAPHKFDMQLLKKSLELP
GAASIVVVSASEVNTGVFATSGPEEMQELRKLCDMHGAWIHADGAFGLFGRILSSPAHSS
IIEACADLELADSITGDGHKLLNVPYDCGFFLSRHRAMAERVFQNPNAAYLASGNGPDTI
MSPLNIGLENSRRFRALPVYASLVAYGRDGYRDMLERQIQLARGIAQHILESSQYELLPQ
EAAPHEDILSGIFIIVLFRAKDEELNKQLVDKIKATRKIYVSGTSWEGRPACRFAISNWM
TDVERDLPVIKQVLRDIA
>E_I3KQZ2
MATSEPRAAGGDQDPNSANLRPPTTTNEYAWMHGCTRKLGMKICGFLQKNNSLEEKGRLA
GQKNLLSCDNSDRDARFRRTETDFSNLFARDLLPAKNGEEPTMQFLLEVVDILTNYVKKT
FDRSTKVLDFHHPHQLLEGIEGFNLELSDQPESLEQILVDCRDTLKYGVRTGHPRFFNQL
SSGLDIIGLAGEWLTSTANTNMFTYEIAPVFVLMEQLTLKKMREMIGWPNGEGDGLFSPG
GAISNMYSVMIARYKYFPEVKTKGMSAAPRLVLFTSEHSHYSIKKAGAALGFGTDNVILL
STDERGRVIPADLEAKILDAKQKGYVPLFVNATAGSTVYGAFDPISEIADICEKYNLWLH
VDGAWGGGLLMSRKHRHKLNGIERANSVTWNPHKMMGVPLQCSAILVREKGILAGCNSMC
AGYLFQPDKQYDVTYDTGDKAIQCGRHVDIFKFWLMWKAKGTAGFEQHIDKCLDLSQYLY
NKIKNREGYEMVFDGVPQHTNVCFWYIPPSLRGMPDGDERREKLHRVAPKIKAMMMESGT
TMVGYQPQGNKVNFFRMVVSNPSATQSDIDFLIDEIERLGHDL
>E_A0A319ELX8
MDLKDIESTSQEQGRLHQKLWEMTQTWQPDSVIPSASDLSRARASLPKSLTENGAGFENT
TQHILNDLVPAFNRSSISPNYYGFITGGITPAALFADNLVSAYDQNVQVHMTEHSISTDV
EHNALGLLADLLRLDRSQWHNGTFTTGATGSNIQGIACGREFVLRAAAKKKGISIDSVGE
YGLFELIHAAGLSGVQVLTTLPHSSLTKAAGILGIGRANVKSVCRDDHYLQFDMEKVEAE
LARSDKASIIAVSCGEVNTGHFATSTLSEMENLRRLCDKYGAWIHVDGAFGIFGRVLEGP
EFSTISKGCEGMELADSIAGDGHKLLNVPYDCGFFLCRHAGEANNVFQNANAAYLNGAQS
GGPSIPSPLNIGMENSRRFRALPAYASLVAYGRTGYRQMLERQIRLARMLTEWLYDHPKY
TALPKLDNKEALLDQTYISVLFSAKDEELNSNLPKRINETSKMFVSGSAWQGRPACRIAI
SNWRVVEDRDFAVVTAVLDGVAGGRS
>E_A0A2I0MD22
MEPEEYRRRGXXXVDYICQYLSNVRERRVTPDVQPGYMRAQLPDSAPMDPDSWDNIFGDI
EKIIMPGVVHWQSPHMHAYFPALTSWPSLLGDMLADAINCLGFTWASSPACTELEMNVMD
WMAKMLGLPDKFLHHHPDSVGGGVLQSTVSESTLVALLAARKNKILEMKISEPDTDESSL
NSRLVAYASDQAHSSVEKAGLIALVKMKFLPVDENFSLRGETLKKAIAEDRKKGLVPVFV
CATLGTTGVCAFDNLSELGPICDAEGLWLHIDAAYAGTAFVCPEFRLFLDGIEYADSFTF
NPSKWMMVHFDCTGFWVKDKYKLHQTFSVNPVYLRHPNSGAAVDFMHWQIPLSRRFRSLK
LWFVIRSFGVKKLQAHVRHGTETAKFFESLVRSDPLFEIPAKRHLGLVVFRLKGPNWLTE
KLLKELSSSGKLFLIPATIHDKFIIRFTVTSQFTTREDILQDWNIIQHTAAQIVSQNYEL
HCINSGAGARIPNMIVKPSSDAISNASQLYLDEGKHKIPSRKTEVQPKKLAESPSMCVIS
QQVKGQGDPLDDCFPEDVQDVTKNKLTSFLFSYLSVQGKKKTARSLSCNSVPMTGSLEQC
NPKAAATDKKESRANAKILSRLPEEVMMFKKSAFKKLIKFYSVPSFPECSIQCGLQLPCC
PLQAIV
>E_F4NWP2
MQTTAHISTAEASLHINHKDTDEGFEDDYPEEFPFWYSFPSGEQHIDRHQQKLLFESSSA
SKAVFPLDLFLKQRSSVDLRIRNDSTVAFDDNHQSFHNQDSVLHYFVPTTKSEKLLDQYI
SGVIEAFLDEPAPIYATAVSRTHSLTGKFGGLSIPDGNRSSVADLESYLNHLKLNVIDKS
TRTGSSKMIGHMTTALPFFHRPLARLLAALNQNVVKIETASTFTNLERQTLAMLHKAFFG
SSDEFYTRYAYAPEYALGVMASGGTIANITALWIARNKALAVNAANGCRGIDKEGYISAM
LKYGYKRAVIIGSTLMHYSFKKAADLLGLGEEGLVLIPVDDAFRMRIDVLKAKVEKCVAE
NTLVIAIVGISGTTETGSIDPLLDIACIAHKYHIHFHVDAAWGGPLIFSPEHSSKLAGIS
QADTITVDGHKQLYTPMGLGILLAKCPSLVTFIRKTAGYVIRHDSPDLGKFTLEGSRPAN
VLYLHASLNLLGKQGLGTLMTRSVTVVKQMAVRLNLHPSQSFQTLHEPMSNVLLYRYIPS
DLRESIADGTYVPNPEDEDRVSEVTKRLQIYQASCIPSDAVFPEVSTHATDESTNGEAGL
HSQQNQLQGGFVSRTRVLFKGFHVNALRVVVANPLTTWRDVEGVISDQLKMGAMIEEEMK
REQMVKRVRDMYPMHRPNAVVPDSAKSCTALAACDGTDTCKPDDKIEWWPGWPFDL
>E_F6ZTZ7
MDGNNSDEEPRLGIEPETFRHAATNMVDYIINYHRDIHKRQTFPDVEPGFMQARLPKEAP
DYPESWQEVFSDIETVVMDGMTHWQSPGFFSYYPATTSYPSMLADMLCNGISCVRFSWAS
SPSATELETVMMDWLAKAIGLPECFIHGGHGPGGGVIQGSASESTLMALMAARNKTIRQE
LSRDKSLRTHDIVARMVAYSSQCTHSCMDRAGVFALVEVRKLPVGKDGVMRGSVLKEAVM
KDKDDGRIPMFVCASIGTTPCCTFDDLEEIGKICEEQEIWCHVDAAYAGAALICPEFRYI
CKGVERVTSFNFNPHKWLMVQIDCSAMWVRNSDDLINSAEVNPLFLHHKAQDSAIDYRHW
QIPLGRPFRSLKLWFVLRMVGIEGLRSNIRRGVQEAKHLERLIRSDERFEILFPVTLGLV
CFKFKHPGLLLEEENSLNERLYQKIHNDKRILLVLAMVNGVYFIRVCTGSTHCSIAQVNK
CWNVIKEMAEQL
>E_A9SPU0
MGRLAPARSVVTKPLDGEEFRAMGHQMVDFIADYFRDLETYPVQSQVQPGYLKKLLPESA
PQDQDSLEDIFYDMHSKIFPGITHWQSPSFFAYYPSQTSTASILGEMLSASLSVVGFSWI
TSPAATELEIIVMDWLAKMLQLPSEFLSTGNGGGVIQGTACEAILVVMLAARKRAIARAA
AEQGISEAEALGKLTVYTSDQAHACVNKASQLAGIATKNLRLIHADASTNYAVCADKVAK
CVAADKAAGLIPFFLVGVIGTTSSAAVDPLSDLGDIAQEHSLWYHIDGAYAGNVCICPEY
RPLLNGVEKADSFDMNLHKWFLTNFDCSCLWVKDRSPLLAALTTNPEYLRNKQSEANAVV
DFKDWQIPLSRRFRALKLWMVLRMHGSDFLQTYLRSHCEQAKHFETLVRADSRFELMSQR
IFSLVCFRVKPAAGDKDNGYTLNKKLVEALNTGGDIMLTHTTLEGVYTIRFAIGAARTEM
RHIVAAWKEIQRQTSKLLKC
>E_A9SPU5
MGRLAPARSVVTKPLDGEEFRAMGHQMVDFIADYFRDLETYPVQSQVQPGYLKKLLPESA
PQDQDSLEDIFYDMHSKIFPGITHWQSPSFFAYYPSQTSTASILGEMLSASLSVVGFSWI
TSPAATELEIIVMDWLAKMLQLPSEFLSTGNGGGVIQGTACEAILVVMLAARKRAIARAA
AEQGISEAEALGKLTVYTSDQAHACVNKASQLAGIATKNLRLIHADASTNYAVCADKVAK
CVAADKAAGLIPFFLVGVIGTTSSAAVDPLSDLGDIAQEHSLWYHIDGAYAGNVCICPEY
RPLLNGVEKADSFDMNLHKWFLTNFDCSCLWVKDRSPLLAALTTNPEYLRNKQSEANAVV
DFKDWQIPLSRRFRALKLWMVLRMHGSDFLQTYLRSHCEQAKHFETLVRADSRFELMSQR
IFSLVCFRVKPAAGDKGNGYTLNKKLVEALNTGGDIMLTHTTLEGVYTIRFAIGGARTEM
RHIDAAWEEIQRQTSKLLKC
>E_K1X4T2
MDSKQFKEAATSAIDEIVNYYETIEDRRVVSNVEPGYLKKLLPDGPPQDGESWGDIQKDI
ESKIVPGLTHWQSPNFMAFFPASSSFPGMLGELYSAAFTAPAFNWICSPAVTELETIVLD
WLAKLLNLPDCYLSTSHGGGVIQGSASEAIVTSMVAARDKYLRETTSHLSGAELEDAIAY
KRSKIVALGSEAAHSSTQKAAQIAGVRYRSIPVSKDTNFALTGAGLEEMLKQCKAQGLEP
FYLTTTLGTTATCAVDDFGSIAATLAKYAPPNVTGEIWVHVDAAYAGAALVCPEYQHLTA
SLEHFHSFDMNMHKWLLTNFDASCLFVRKRKDLIDALSIMPSYLRNEFSESGLVTDYRDW
QIPLGRRFRSLKIWFVMRTYGVNGLQAHIRKHVKLGEMFADLLRTREDLFKIVTGPTFAL
TVFTIVPKIAGKEEQDAITKAVYELINKRGEIYITSSVVAGEYVIRVVSANPMAEEKFLK
KAFDILVDTAEELRDGRPSRRGVNGAIVNGKGEGVGEVAVLNGNGAAAV
>E_C3Y5S8
MNDNVVIIYWTISSTHLVVKDFKDRLVSAGVNNGHPTFFGFINAGGGTYPASLGAFVPAA
LATYSGHAGNISSGGSLATLTALAVARDSRELKAADFHRCVVYCSEFTHYAVQKGLRAVG
MREAILRNTPVDKALKMTAAALERQINEDKEAGLLPFLVVATVGTTLTGSVDPVNDIADV
CDRHQLWLHVDAAYGGFFALCDEVKQLFVGVERSDSIVVNPHKGLFTSGGVGVLVVKDGE
KLQQCCSLEQTFHFFKGHSIFSAENVSPSELSFELTRPFRGAQMWLPLKVFGVGVFRTAL
EEKLLLARYFHRKLKETGEFELPLEPELSVVVFRATAPPGVDINNFNQQLLDDLISDGKI
FITPAVFSDQYYLRVCVLCFKTHIEHIDMCFSLIAMAGANHNLRQRLADLKAKTSVLEVQ
EVDRDAMTKKTVQLINAYDDNVTKLTYGPIKMLDKGSLETRDDISENPVDFDSVMQDLND
RLVRAGVIPGHPMFLGFIPSGHGTYPAALGGFLPAAFTTYSVVHLESPAAVQMENRLIKW
VADLFGYPAGHAGNISSGGSLATLTALAVARDSRELKATDFHRCVVYCSEFTHYAVQKGL
RAVGMREAILRNTPVDKALKMTAAALQRQINEDKKAGLLPFLVVATVGTTLTGSVDPVND
IADVCDRHQLWLHVDAAYGGFFALCDEMKQLFCGVERSDSIVVNPHKGLFLPSGVGVLVV
KDGKKLQQCCFSEQTSSVFKGMQFFSADHLSPCELSFELTRSFRGAQMWLPLKMFGVGVF
RAALEEKLLLARYFYGKLKETGEFELPLEPELSVVVFRATAPPGADINNFNQQLLNDLVS
DGKIFMTPAELYGQFYLRVCVLCFRTHIEHIELCLALIREKRGHLWGSFQSNA
>E_F7VTW6
MAAANNTPSLPDHMQPAYVDRILKPLESRISELLDEFCPSSQGAERLNDIKKLVVNYVVL
QILTQTFDPNLCVTPRPKDLAHAEAWVENYCHDSSIHLGGEPPQITGLAGHGKEFYSTLT
HIIADIVPALNSQALSSRYYGFVTGGVHPVAQAADNVVTALDQNVQVHLPTTHSISTVVE
HHALSMLRSLLALDGFQGKTFTTGATASNIMGLACGREAVISARLPDYAKTGGVGELGLV
GACMAAGVREVQILTSKGHSSLYKAASVVGLGRAVVKIWGFPDTPWVLDLKAVERELKRE
GVASLIVVSAGEVNTGQFGTSGNAMKELRKLADRYKAWIHVDGAFGIFARALPKVDRFAK
LRERTAGLELADSIAADGHKLLNVPYDNGIFLCSKPEVMSQVFQNPNAAYLAPVASTSRS
GTDTEIQSPLHVGLENSRRFRALPVYALLLHLGRENMGEMLARMVDLAREIAAFIRDSDK
YELLPDETGADIECTHIIVLFKAKNPDLNEVLVEKINETRRMYVSATKWNGENAVRIAVG
SWKVDVEEDFKAVKSVLNSL
>E_H9GNM5
TSRRSTKVLDFHHPHQLLEGMEGFNLELSDNPESLEQILVDCRDTLKYGVRTGHPRFFNQ
LSTGLDIIGLAGEWLTSTANTNMFTYEIAPVFVLMEQITLRKMREIIGWTDKDGDGIFSP
GGAISNMYSIMAARYKYYPEVKTKGMAAVPKLVLFTSEHSHYSIKKAGAALGFGTENVIL
IKCNERGKIIPADLEAKILDAKQKGYAPLYVNATAGTTVYGAFDPIHEIADICEKYNLWL
HVDAAWGGGLLMSSKHRHKLNGIERANSVTWNPHKMMGVLLQCSAILLREKGILQGCNQM
CAGYLFQQDKQYDITYDTGDKAIQCGRHVDIFKFWLMWKAKGTVGFETQINKCLELSEYL
YNKIKNREEFEMVFKGEPEHTNVCFWYIPPSLRGMPDSEERREKLHRVAPKIKALMMESG
TTMVGYQPHADKVNFFRMVVSNPAATKSDIDFLVEEIERLGQDL
>E_A0A364MZ99
MDARSQETFEQLAATVATIHSQPSPEHVLPSGATLSSARSKLQPHLPTQGVGLEESIRHL
REDLAPGFNASSRSANYYGFVTGGTNQAAALADNLVTAYDQNVQVHLPNETIATGLEDRA
LSLLCELLNFEPGQWPHRIFTTGATAANVLGLACGREYVIAEASAHRTDAENSVGEVGIV
DAMRTAGIDDIQVLTTVPHSSLSKAASILGLGRASVKCLGCSDVPHKFDMNLLKKALEQP
GAASIVVISASEVNTGVFATSGLEEMQELRKLCDMYGAWIHIDAAFGLFGRVLSSPAYSS
IIQACDGLELADSITGDGHKLLNVPYDCGFFLSRHRNMAERVFQNPNAAYLASGNGSDSI
MSPLNVGLENSRRFRALPVYASLVAYGRDGYRDMLERQIQLSRGIAQYILQSSEYELLPQ
KDASHEEILDGIYIIVIFRAKDEALNKQLVTKIKATRKIYVSGTSWEGKPACRFAVSNWQ
TNVERDLPIIKQVLQGIL
>E_Q0U7M3
MESARSEYQELLRSAIAGLQLEPSPTHVLPNQKAVEHARKTLANQLREDGLGLSETIRHL
QEDLKPAFNASSRSPNYYGFVTGGVTPAASIADNFVTAYDQNVSVHLPDESIATDVEDHA
LSLLCELLNFQPDQWPHRIFTTGATASNVVGLACGREYVIAEASAHRTHTENSVGEYGIM
EAMHRAGLDNIQILTTVPHSSLSKAASVLGMGRASIKHVGREDAPHRFDFKLLKSLMEQP
SSASIVAVSASEVNTGLFATSVLEEMEELRRLCDMHGAWIHVDGAFGILGRLLDSPRYQT
ITQACAGLELADSITGDGHKLLNVPYDCGFFLSRHRHIAERVFQNPNAAYLATSNGPDSI
MSPLNVGLENSRRFRALPVYASLIAYGKSGYRDMLERQIDLSRGIAKFILESETYELLPE
SDKSMEERLSTIYIIVLFRAKDGDLNKNLVDKIKATKKIYVSGTAWDGKPACRFAVSNWQ
TDVTRDLPIIEEVLQSVAE
>E_A0A369RT79
MDMSLDGLSDPQFQQMYDDEFQSSLNKNAHIDDFIHAMVQIMVKYMKRCHDRHEKVVEFR
QPEELNKLISFELKDTPEDLATVIDYCRETLNYCVKTGHPRFFNQLYGGMDIVGLCGQWL
SATANTSMYTYEVAPIFVLMERAVLRHMGQLVGFSDGDGIFAPGGSLSNMYAISLARHKK
FPTSKMEGLFSLPRMAILTSKHVRSKANQKKFLKPLSSDGAYFMGFGLNNVVMINCDAKG
RMLASDLENQIIHLQSQGIAPILVNATSGTTVFGAFDPLDEIADICQKYDLWLHVDAAWG
GAIILSAEKRHLMKGIHRIDSISWNPHKFMGCPFQCSAFLTKKKGLLEECHGIPASYLFQ
KDKMTYDISYDTGNKSIQCGRHVDIMKLWLMWKAKGDQGFTKKLHHAYEISNYLTEKIRN
RDGFELVVEPVYVSICFWYIPTAIRNLSDGDVKRRKLSQVAPQIKAGMTKRGSMLVGYQP
MDDKVNFFRMIILNSATTFDDMDFILDEIESLGERIEFVQNDRLYRLVSRQVGDMDNSFQ
ELVDQKFQHLYDDEIQKNFHQNPHLEDFVHAMVNILIKHMKNCHDRSQKVIEFKEPGELK
QLINFELREKPESMAAVMEYCRQTLHYCTKSGHPRFYNQLHSGIDVVSVCGEWLAATVST
NMATYEIAPTFLLMEEAVLRHMTQLIGFHDGDGIFAPGGGGSLSNMIAINLARYRKFPAS
KLKGLFSLPRMAVLTSNHSHYSFQKGSHFMGLGQENAVIVNCDSEGRMSICDLEDKIVHL
LSQDIVPIMVTATCGTTVYGAFDPVDEIANLCQRYDIWFHVDASWGGAALFSDRKRHLMK
GVHRADSVTWNAHKFMGCPFLCSVLLTKTKGILQECNEIVAPYLFQQDKMTYDVSYDTGN
KTIQCSRRIDIMKLWLMWKAKGDEGFTKKVNHACELANYLIEKIRNREGFKLVHQPMYLN
VCFWYIPKALRDMADDEIKRAKLSKVAPQIKAGMTKRGSMMVGFQPVDDKVNFFRMILIN
YNTTLEDMDFILDEIETLGEAVKV
>E_Q24062
MLASENFPTHHFKESIFKPYSTTSGDDLASVSPLTATAALVASTSSPADSTSTVAFEQAS
KMLANAANNNNNNNNNITSTKDDLSSFVASHPAAEFEGFIRACVDEIIKLAVFQGTNRSS
KVVEWHEPAELRQLFDFQLREQGESQDKLRELLRETIRFSVKTGHPYFINQLYSGVDPYA
LVGQWLTDALNPSVYTYEVAPLFTLMEEQVLAEMRRIVGFPNGGQGDGIFCPGGSIANGY
AISCARYRHSPESKKNGLFNAKPLIIFTSEDAHYSVEKLAMFMGFGSDHVRKIATNEVGK
MRLSDLEKQVKLCLENGWQPLMVSATAGTTVLGAFDDLAGISEVCKKYNMWMHVDAAWGG
GALMSKKYRHLLNGIERADSVTWNPHKLLAASQQCSTFLTRHQQVLAQCHSTNATYLFQK
DKFYDTSFDTGDKHIQCGRRADVFKFWFMWKAKGTQGLEAHVEKVFRMAEFFTAKVRERP
GFELVLESPECTNISFWYVPPGLREMERNREFYDRLHKVAPKVKEGMIKKGSMMITYQPL
RQLPNFFRLVLQNSCLEESDMVYFLDEIESLAQNL
>E_A0A2V1BNR7
MDSKQFKEAAASAIDEIVSYYDTIEDRRVVSNVEPGYLKKILPEGPPQDGESWADIQKDI
ESKIMPGLTHWQSPNFMAFFPASSSFPGMLGELYSAAFTAPAFNWICSPAVTELETIVLD
WLAKLLNLPDCYLSTSHGGGVIQGSASEAIVTVMVAARDKYLRETTAHLSGLELEDAVAY
KRSKIVALGSEAAHSSTQKAAQIAGVRYRSIPVSKENGFALTGSALAQVLDECKAQGLEP
FFLTTTLGTTATCAVDDFEAIATTLAKYAPPNIPGEIWVHVDAAYAGAALVCPEYHHLTA
QFEHFHSFDMNMHKWLLTNFDASCLYVRKRKDLIDALSIMPSYLRNEFSESGLVTDYRDW
QIPLGRRFRSLKIWFVLRTYGVNGLQAHIRKHVKLGEVFAGLLETRKDLFEIVTGPNFAL
TVFTVVPKGEGKGKEEKDAVTREVYELVNKRGEIYITSSVVGGEYVIRVVSANPLAEEKF
IRKAFGILVETAEEVRSGKGGLKGAGHVVDLNVNGVGEVVELSGNGVAK
>E_A0A177DW43
MEVTDNELFQRLSAAIAKIHSGPPPADVLPSTTTLNDARSKLQPHLPSQGVGLEESIRHL
QEDLAPAFNGSSRSPNYYGFVTGGTTPAALLADNLVSAYDQNVQVHLPNETIATDVEDRA
LSLLCELLDFEPEQWPHRIFTTGATSANILGLACGREYVIAEASAHRTDAEISVGELGIV
EAMRSAGIDDIQILTTVPHSSLGKAAGILGLGRTSVKCLGQSEAPHKFDMQLLKKSLEQP
GAASIVAVSASEVNTGVFATSGLEEMEEIRKLCDMYGAWIHVDGAFGLFGRLLTSPTYSS
IAQACGGLNLADSITGDAHKLLNVPYDCGFFLSRHRNIAERVFQNPNAAYLASGNDANAI
MSPLNIGLENSRRFRALPVYANLVAYGREGYRTMLERQVDLSRGIARYILESDGYELLPK
SSACHEDILKGIYIIVLFRAVDEELNKQLVNKIKATRKIYVSGTAWDGKPACRFAVSNWM
TDVKRDLPIIKQVLQDVVLGKESK
>E_A0A091WHQ1
GKEMVDYICQYLSNVRERPVTPDVQPGYMRAQLPDSAPMDPDSWDNIFGDIEKIIMPGVV
HWQSPHMHAYFPALTSWPSLLGDMLADAINCLGFTWASSPACTELEMNVMDWLAKMLGLP
EKFLHHHPDSVGGGVLQSTVSESTLVALLAARKNKILEMKLSEPDADESSLNSRLIAYAS
DQAHSSVEKAGLISLVKVKFLPVDENFSLRGEALKKAIAEDRSKGLVPVFVCATLGTTGV
CAFDNLSELGPICDGEGLWLHIDAAYAGTAFVCPEFRLFLDGIEYADSFTFNPSKWMMVH
FDCTGFWVKDKYKLHQTFSVNPVYLRHPNSGAAVDFMHWQIPLSRRFRSLKLWFVIRSFG
VKKLQAHVRHGTETAKFFESLVKSDPLFEIPAKRHLGLVVFRLKGPNWLTEKLLKELSTS
GRLFLIPATIHDKFIIRFTVTSQFTTREDILQDWNIIQHTAAQIVSQNYGLHCMSSGDEA
RIPNMIVKPSSDAISSASQLCLGGGKYKTPSRKIVVQPKKVAVSPSMCVISQQVKGQGDP
LDDCFPEDVRDVTKHKLTSFLFSYLSVQGKKKTARSLSCTSVPMTGSLEQCNPKAAATDK
KESHANARILSRLPEEVMMFKKSAFKKLIKFYSVPSFPECSIQCGVQLPCCPLQAIV
>E_A0A0N0BFM6
MPANEETLSVSSDQIRNNFLGKACDNGLQNNSVRVSSNDDEENCQNCCLESIINKDSKEN
CNYKSLPVREIHEKFMKSFVDLLLEEAVFEGTSRKNRVVEWMEPAALQSAIDLKLSDQGS
SHKKLVTLARNVIKYSVKTGHPRFINQLYSSVDPYGLLGQWLTDALNPSVYTYEVSPVFS
LMEEEILYEMRNIVGWKDGRGEGIFCPGGSIANGYAINLARHYRFPELKELGLSSAGRLI
VFTSRDSHYSVKKLTAFLGLGTSNVYEVKTDSRGKMCVTDLEAQIKKALDEGAVPLIVSA
TAGTTVLGAFDPLKKIALICKKYNLWYHVDAAWGGGTLMSKKYRHLLAGVELADSVTWNP
HKLLAAPQQCSTLLLRHEGLLQAAHGSKANYLFQPDKFYDTSFDSGDKHIQCGRRADVLK
FWFMWKAKGTRGLEKHVDRVFELARYFTNYIRHREGFKLILEPECTNVCFWYVPPSKRHL
QTDELSKALQKIGPAVKERMMKKGSMLITYQPLRELPNFFRLVLQNSGLTEADMRFFAEE
IERLAVDL
>E_R7Z469
MQRVYAAELGLDRLLELSTGADLLPSKEVLQHARSSLIPAISKEGLGLSNTVKHLKEDVV
PALNLASQLPNYYGFITGGVTPVAALADNIVTAYDQNVQVHLPEETIATEVEDRALRMLC
ELLDFGPTEWPHKTFTTGATASNVLGLACGREFVIAEAARRTKKGPVNVGDLGLAKALRL
CGLDDIRILTTVPHSSLGKAASITGIGRDSITLVGLPNAPHKFDMTKLQRILQERTSGYI
VAISCAEVNTGLFATSSAAEMLELRELCDKYGAWIHVDGAFGLLVRVLEDHQYLNIRAGC
DGIQFADSITGDAHKLLNVPYDCGFFLGKHRALAENVFRNSNAAYLNVGATDTSFIASPL
NIGIENSRRFRALPVYASLTAYGRRGYRDMLERQVKLARGIARFILRHSEYDLLPNLEVD
DERRLDSIYIIVLFRAKDDSLNKDLVKHVNATKKIYVSGTAWTGAPACRFAVSNWQVDVD
RDLQLVTDVLDRVALAASHA
>E_A0A1D5PSZ5
MQKGLCYNKREEWKEMVDYICQYLSNVRERRVTPDVQPGYMRAQLPDSAPMDPDSWDNIF
GDIEKIIMPGVVHWQSPHMHAYFPALTSWPSLLGDMLADAINCLGFTWASSPACTELEMN
VMDWLAKMLGLPDKFLHHHPDSVGGGVLQSTVSESTLVALLAARKNKILEMKLSEPDADE
SSLNSRLIAYASDQAHSSVEKAGLISLVKMKFLPVDENFSLRGETLKKAIAEDRKKGLVP
IFVCATLGTTGVCAFDSLSELGPICGAEGLWLHIDAAYAGTAFLCPEFRLFLDGIEYADS
FAFNPSKWMMVHFDCTGFWVKDKYKLHQTFSVNPVYLRHPNSGAAVDFMHWQIPLSRRFR
SLKLWFVIRSFGVKKLQAHVRHGTETAKFFESLVRSDPLFEIPAKRHLGLVVFRLKGPNW
LTEKLLKELSSSGRLFLIPATIHDKFIIRFTVTSQFTTREDILQDWNIIQRTAAQIISQH
NELHRVSSGDEAKIPNMISEPSSSVISHASQLYLEGKYKIPSRKIVGQPKKLAASPSTCV
ISQQVQGQGDLDDCFPEDVQDVTKHKLTSFLFSYLSVQGKKKTARSLSCNSVPMTDLLEQ
CNPKTTDSDQKEPHANGRILSRLPEEVMMLKKSAFKKLIKFYSVPSFSECSIQCGLQLPC
CPLQAIV
>E_F1NXM1
MEPEEYRRRGKEMVDYICQYLSNVRERRVTPDVQPGYMRAQLPDSAPMDPDSWDNIFGDI
EKIIMPGVVHWQSPHMHAYFPALTSWPSLLGDMLADAINCLGFTWASSPACTELEMNVMD
WLAKMLGLPDKFLHHHPDSVGGGVLQSTVSESTLVALLAARKNKILEMKLSEPDADESSL
NSRLIAYASDQAHSSVEKAGLISLVKMKFLPVDENFSLRGETLKKAIAEDRKKGLVPIFV
CATLGTTGVCAFDSLSELGPICGAEGLWLHIDAAYAGTAFLCPEFRLFLDGIEYADSFAF
NPSKWMMVHFDCTGFWVKDKYKLHQTFSVNPVYLRHPNSGAAVDFMHWQIPLSRRFRSLK
LWFVIRSFGVKKLQAHVRHGTETAKFFESLVRSDPLFEIPAKRHLGLVVFRLKGPNWLTE
KLLKELSSSGRLFLIPATIHDKFIIRFTVTSQFTTREDILQDWNIIQRTAAQIISQHNEL
HRVSSGDEAKIPNMISEPSSSVISHASQLYLEGKYKIPSRKIVGQPKKLAASPSTCVISQ
QVQGQGDLDDCFPEDVQDVTKHKLTSFLFSYLSVQGKKKTARSLSCNSVPMTDLLEQCNP
KTTDSDQKEPHANGRILSRLPEEVMMLKKSAFKKLIKFYSVPSFSECSIQCGLQLPCCPL
QAIV
>E_U4TX00
MADFCPVPNPDVHGDFLQKVVDLLFKNVVFTTRRDKVLLWKTPEELQGEFDFTLPQAGDS
QDKLLQIMKNTVKFSVKTGHPYFINQLFSGLDPYGLAGQWLTDALNASVYTYEVAPVFTL
MEQHVIKEVCKMVGPQWSDGIFCPGGSFGNGTAMNLARFHKFPQAKLKGCNILPRMVVLA
SEECHYSTYKFAAFLGMGEDNVWPLKTDDVGQIVPEKVEEAIQAVLLEGAVPLMVVATLG
TTVRGAFDPIHAIATICKKYEIWLHVDAAWGGGLLFSQKHRAKLNGIEAANSIVINPHKL
LAVPQQCSMLLVTHPDILHRCHSRGAEYLFQKDKYYDASYDLGDRYLQCGRKCDVFKFWI
MWRAKGSCGFAKHIDTLMDLAEYFEQQVNARPDFVLVSKRQYVNVCFWYLPRYLRGKLNI
SDYNAQLQKVAPQIKAVMVKHGSVMLNYQPLKTLPNFFRFVSQNSALTKKDADFILDHIA
EIGDALFP
>E_U4UGN6
MDCDEFRCRGKEMIEYICSYLDNIEERRVTPNIEPGYLRKLIPENAPEDPENWDSIMADV
ESKIMPGVTHWQHPRFHAYFPSGNSFPSILGDMLSDAIGCIGFSWAASPACTELETVVLD
WLGKAIGLPDQFLALKEGSRGGGVIQTSASECVLVSMLAARAQALKRLKQQHPFVEEGLL
LSKLMAYCSKEAHSCVEKAAMICFVKLRILEPDETSSLRGKTLLLAMEEDETMGLIPFFV
STTLGTTSCCSFDNLPEIGVISHKFPCVWLHVDAAYAGNAFICPELKYLLKGIEHADSFN
TNPNKWLLTNFDCSTMWVRDRIRLTSALVVDPLYLQHGYSDATIDYRHWGVPLSRRFRSL
KLWFVIRSFGISGLQKYIRLHIRLAKRFEAHVLKDRRFEICNEVKLGLVCFRLRGQDKLN
EKLLSNINASGKIHMVPANVNEKYVIRFCVVSHNATEQDIDHAWHVISQFADDLLEMQNA
DKEQDEVYELLERKKKETLAQKRSFFVRMVSDPKIYNPSIAKALPSTRRHLTQPSAESPE
NHITIQPPTDNRERNCLKMDVEEFRTRGKEMVDYICKYMKNLPNQRVTPHLEPGYLKELI
PSEAPVEPENWNDIMEDVDKKIMPGITHWQHPRFHAYFPSGNSYPSILADMLSNAIGCIG
FSWAASPACTELETIVMDWFGKAIGLPHDFITSNKGSTGGGVIQTSASECVLISMLAARN
QAIQYLKKNLIDPNEIEDSAFLPKLVGYCSKEAHSCVEKAAKILLVKVRILEPDEKGSLD
KQTLEDAICKDKENGLFPFFVSTILGSTSSCSFDNLQVIGPICKAEPCIWLHVDAAYAGN
AFICPELKPYLKGIEYADSFNTNPNKWLLVNFDCSCLWVRCRVKLTSALVVDPLYLQHAN
SNESIDYRHWGIPLSRRFRSLKLWFVIRKYGLVGLQKYIRNHITLAKHFETLVSKDNRFE
VLNDVRLGLVCFRLVANDQVNQELLANINASGKLHMIPSMVKNKYIIRFCINAEDAKQED
VEDAWRIITEHASEILEPTNNKKKEFTKPPLTRQMSKRFAFTRSVSKELYKRCRSRSNLL
DGATPILVADSDEEDVEVQQGNNCEAVDFLASSLDDNVFLDEYKKDF
>E_G7XA98
MDLRDIKGTSQEQGQLHQKLWELNQTYTSGNVLPSASDLSRARASLPESLPAEGTGFESA
TQHILNDLVPAFNRSSISPNYYGFVTGGVTPAALFADNLVTAYDQNVQVHLAEHSISTDV
EATALGLLADLLKLDRRSWNNGTFTTGATASNVHGLACGREFVLRAAAKKSGIDIDSVGE
YGLFEIIQATGISGIQILSTMPHSSLAKAAGILGIGRANVKSICRENHYLQIDFERLEAE
LKASKASIVAVSCGEVNTGHFATSSLVEMKRLRSLCDKYGAWLHVDGAFGIFGRILNGAE
FSAISKGCEGMELADSIAGDAHKFLNVPYDCGFVLCRHPGEAEKVFQNANAAYLSGGQSG
ALPIPSPLNIGMENSRRFRALPVYASLLAYGQIGYQEMLQKQVRLSRMIAGWIFDHPKYN
ALPDLSSKDELLDHTYIIVLFSAKDDELNSNLTKEINATSKLFVSGTSWQGRPACRIAIS
NWRVEEERDFALVTDVLDTVAGRV
>E_B2W8T8
MEAPNQASFDKLATAIASIHFQSPPEDVLPSAATLSSARSKLQTHLPTQGIGLEESIRHV
QEDLAPAFNASSRSPNYYGFVTGGTTPAAALADNLVTAYDQNVQVHLPNETIATDLEDRA
LSLLCELLNFDAAQWPHRIFTTGATAANVLGLACGREFVIAEASAHRTDAENSIGEVGIV
EAMRKAGVDEIQILTTVPHSSLAKAAGILGLGRTSVKCLGRSDAPHKFDIQLLKKSLERP
HAASIVAISASEVNTGAFATSSLEEMQDIRKLCDMYGAWIHVDGAFGLFGRILSSSVHSS
IIQACTGLELADSITGDGHKLLNVPYDCGFFLSRHRNIAQHVFQNPNAAYLASGNSADSI
MSPLNVGLENSRRFRALPVYASLVAYGRDGYRDMLERQIRLSRGIAEHILESKDYELLPR
SDASREDLLSGIYIIVLFRARDEELNKQLVDRIKATRKIYVSGTSWEGKPACRFAVSNWM
TDVIRDLPIVKQVLRDVALEKNGR
>E_A0A1L9V1T0
MDLKNIEATSQEQGRLHQKLWELSQTYTPGNVLPSASDLSKARASLPKSLPAEGAGFESV
TQHILNDLVPAFNRSSISPNYYGFVTGGVTPAALFADNLVTAYDQNVQVHLAEHSISTDV
EATALGLLADLLKLDRRHWNNGTFTTGATASNVYGLACGREFVLRAAAKKRGIAIESVGE
YGLFELIQATGISGIQILSTMPHSSLAKAAGILGIGRANVKSICRDDHYLQIDLVRLEAE
LKANKASIVAVSCGEVNTGHFATSSLAEMQSLRSLCDKYGAWLHVDGAFGIFGRILEDAE
FSTISKGCEGMELADSIAGDAHKFLNVPYDCGFVLCRHPGEAEKVFQNANAAYLSGGQSG
ALSVPSPLNIGMENSRRFRALPVYASLVAYGQVGYQEMLQKQIRLSRMIAGWIFDHPKYN
ALPELASKNKLLDQTYIIVLFSAKDDELNRNLTKEINATSKLFVSGTSWQGRPACRIAIS
NWRVEEERDFALVTDVLDKVAGSV
>E_A0A0V0YNL2
MDISENRMIEENQKFMENKFYNDILPLNRSGWLTTEMFIKSVVDLLLQFIQETNNPNTKV
INFHHPTELIAKLDLRIPINPTNLQKVLEDCKEVLKYQVRTGHPRFFNQLSTGLDLISMI
GEWLTATVNTNMFTYEISPVFVLMEKEIIETMCEIVGWPSGKRDGIFSPGGAISNLYAVN
AARHYMFPRCKAIGMVETPNLAMFTSEDSHYSIRGAAALVGIGVDNCFPIPVDEKGKMIP
SKLEEEVILAKKNGYVPFFVCAVGGTTVYGAFDPINEIANICKKYRMWLHVDAAWGGGIL
LSKKHRHLANGIERADSVTWNPHKLMGALLQCSACLIRHEGLLFQCNQMCADYLFQQDKP
YDVSYDSGDKAIQCGRHNDVFKLWIMWRAKGMNGFEQQVNRLMDLANYFTEKIKKTPGYE
LIMENPEFLNICFWYVPKNVRHLESTEKKARLDKVAPKIKAKMMSSGSTMVGYQPDKDKP
NFFRMIISNPATTYEDLDFFIEEIIRLGESL
>E_A0A0V0YMZ9
MDISENRMIEENQKFMENKFYNDILPLNRSGWLTTEMFIKSVVDLLLQFIQETNNPNTKV
INFHHPTELIAKLDLRIPINPTNLQKVLEDCKEVLKYQVRTGHPRFFNQLSTGLDLISMI
GEWLTATVNTNMFTYEISPVFVLMEKEIIETMCEIVGWPSGKRDGIFSPGGAISNLYAVN
AARHYMFPRCKAIGMVETPNLAMFTSEDSHYSIRGAAALVGIGVDNCFPIPVDEKGKMIP
SKLEEEVILAKKNGYVPFFVCAVGGTTVYGAFDPINEIANICKKYRMWLHVDFRMFQAAW
GGGILLSKKHRHLANGIERADSVTWNPHKLMGALLQCSACLIRHEGLLFQCNQMCADYLF
QQDKPYDVSYDSGDKAIQCGRHNDVFKLWIMWRAKGMNGFEQQVNRLMDLANYFTEKIKK
TPGYELIMENPEFLNICFWYVPKNVRHLESTEKKARLDKVAPKIKAKMMSSGSTMVGYQP
DKDKPNFFRMIISNPATTYEDLDFFIEEIIRLGESL
>E_H0V9C5
MADSEPLPSLDGDPKAAEAWLRDVFEIIMDEAIHKGTRTSEKVCEWKEPEELKQLLSLEL
QTHGEAQKQILEHCRAVIHYSVKTGHPRFFNQLFSGLDPHALAGRIITESLNTSQYTYEI
APVFVLMEEEVLKKLRALVGWSSGDGVFCPGGSISNMYAMNLARYQRYPDCKQKGLRALP
PLAIFASKECHYSVNKGAAFLGFGTDSVRVVESDERGKMIPGDLERQIKLAEAEGAVPFL
VSATSGTTVLGAFDPLNIIADVCQRHGLWLHVDAAWGGSVLLSQTHRHLLDGIQRANSVA
WNPHKLLGAGLQCSVLLLQDTSNLLKRCHGSQASYLFQQDKFYDVALDTGDKVVQCGRHV
DCLKLWLLWKAQGGQGLERRIDRAFALAQYLVEEIKKRKGFELVIEPEFVNVCFWFVPPS
LRGKQESPDYSQRLSQVAPVLKERMVKKGSMMIGYQPHGTRGNFFRMIVANPMLTRADID
FLLDELERLGQDL
>E_H0V2I4
MASSTPSSSATSSNAGADPNTTNLRPTTYDTWCGVAHGCTRKLGLKICGFLQRTNSLEEK
SRLVSAFKERQSSKNLFSRENSDRDTHFRRAETDFSNLFARDLLPAKNGEEQTVQFLLEV
VDILLTYIRKTFDRSTKVLDFHHPHQLLEGMEGFNLELSDHPESLEQILVDCRDTLKYGV
RTGHPRFFNQLSSGLDIIGLAGEWLTSTANTNMFTYEIAPVFVLMEQITLKKMREIVGWS
DKDGDGIFSPGGAISNMYSIMAARYKYFPEVKTKGMAAVPKLVLFTSEHSHYSIKKAGAA
LGFGTDNVILIKCNERGKIIPADLEAKVLEAKQKGYVPLYVNATAGTTVYGAFDPIQEIA
DICEKYNLWLHVDAAWGGGLLMSRKHRHKLSGIERANSVTWNPHKMMGVLLQCSAILVKE
KGILQGCNQMCAGYLFQPDKQYDVSYDTGDKAIQCGRHVDIFKFWLMWKAKGTVGFENQI
NKCLELAEYLYAKIKNREEFEMVFDGEPEHTNVCFWYIPQSLRGVPDSLERREKLHRVAP
KIKALMMESGTTMVGYQPQGDKANFFRMVISNPAATQSDIDFLIEEIERLGQDL
>E_A0A1J9RHD0
MSIQPLQSREDKVFPSQIWHTAISPWTSSPLPSTTTLSHVRSSLISLLPNAGLGFSETKR
HIVNDIATGFNGSSLSANYYGFVTGGVTPAALLADNIVSAYDQNVQVHLPDHSVATDVED
RALTFLLDLFDLDHKAWTHKVMTTGATGSNVLGLALGREFIFRAAVERKQGATRKVVKSV
GEHGMAEVLAAAGLKGLQVISTYPHSSIGKAAGILGIGRANVKSICAAGDGRVPLKFDFE
ILEKELARSDMASIVAVSCGEVNTGHFATGGLEEFRKIRQLCDKYDAWLHVDGAFGMFGR
ILKGGGEFDRIWKGCQGLELADSITGDGHKLLNVPYDCGFFLSRHADLAEDVCRNPNAAY
LSAGGGGIPPPCNNGVENSRRLRALPVYATLVAYGRNGYRDMLERQIRLARSVVGWLFEH
PAYAVLPHNPVKESLLQDTFVIVLFRAKDEDLNRVLVSKINAASKIYVSGTSWEGKSACR
IAISNWRVNEEKDFEVITSVLRQIAQ
>E_A0A179G349
MASHELQRLIQREFVSHDNISSVLETLYGAIEMGVQFKAREKVIEHLPLDTLAGKIMQPI
PETGQNLSETLQEFQETVLRHSTNFGSKNFMAFPDCGNSVSALAGAFLMNCMNQNLINSK
HCAPAASMVEINVIQWLRELVGYTVKRDVNNIFDVGGTVVTGGVLANATAMLMARERAFP
GTKDKGTSFDPSRVRVILPQYVEHYSIRASLGWLGLGEENVIRVRTKDFRIDLSDLEHLL
EDNAGNYHFMAIVAYAGDSRSMTIDNFAAVHELAKKHNIWFHIDACHGLQYAFSDALKPR
LGDIHLGDSITIDPHKILFLPYNLSAVLVKDPESFRAISGTSDLIMKENYAFGQMTPFIG
SKAFWSLKLWFTWKTLGRKNIGDLIERRHNLAAYLTEQLQQCRDFLVLNHEVNINSVMFM
YKPSHFQPDSVALDDYVQRLNELNKEIQNTLFCEGDFYVHTFSIPDLGNVVGTGERMLQP
LRYMCGNPLTAETDIDALISRVRKLGQTVEHKYSYHEVNQLRARLA
>E_A0A0A0AJ64
VCQYLSNVRERRVTPDVQPGYMRAQLPDSAPMDPDNWDNIFGDIEKIIMPGVVHWQSPHM
HAYFPALTSWPSLLGDMLADAINCLGFTWASSPACTELEMNVMDWLAKMLGLPDKFLHHH
PDSVGGGVLQSTVSESTLVALLAARKNKILEMKHSEPDTDESSLNSRLIAYASDQAHSSV
EKAGLISLVKMKFLPVDENFSLRGETLKKAIAEDRNKGLVPVFVCATLGTTGVCAFDNLS
ELGPICDAEGLWLHIDAAYAGTAFVCPEFRLFLDGIEYADSFTFNPSKWMMVHFDCTGFW
VKDKYKLHQTFSVNPVYLRHPNSGAAVDFMHWQIPLSRRFRSLKLWFVIRSFGVKKLQAH
VRHGTETAKFFESLVKSDPLFEIPAKRHLGLVVFRLKGPNWLTEKLLKELSSSGRLFLIP
ATIHDKFIIRFTVTSQFTTREDILQDWNIIQQTAAQIVSQNYGLCCISSRDGARIPNMIV
KPSSDALSNASQLYLDGGKYKTPSRKIVVQPKKLAASPGTCVISQQVRGQEGPVDDCFPE
DVQHVTKHKLTSFLFSYLSVQGKKKTARSLSCNSVPMTGSLEQCNPKAAATDKKESHANT
RILSRLPEEVMMLKKSAFKKLIKFYSVPSFPECSIQCGLQLPCCPLQAIV
>E_A0A124BXG1
MDLRDIKGTSQEQGQLHQKLWELNQTYTPGNVLPSASDLSRARASLPESLPAEGTGFESA
TQHILNDLVPAFNRSSISSNYYGFVTGGVTPAALFADNLVTAYDQNVQVHLAEHSISTDV
EATALGLLSDLLKLDRRSWNNGTFTTGATASNVHGLACGREFVLRAAAKKSGIDIESVGE
YGLFEVIQATGISGIQILSTMPHSSLAKAAGILGIGRANVKSICRDNHYLQIDFERLEAE
LKANKASIVAVSCGEVNTGHFATSSLAEMKSLRSLCDKYGAWLHVDGAFGIFGRILNGAE
FSAISKGCEGMELADSIAGDAHKFLNVPYDCGFVLCRHPGEAEKVFQNANAAYLSGGQSG
AFSIPSPLNIGMENSRRFRALPVYASLLAYGQVGYQEMLQKQVRLSRMIAGWIFDHPKYN
ALPELASKDELLDQTYIIVLFSAKDDELNGNLTKEINATSKLFVSGTSWQGRPACRIAIS
NWRVEEERDFALVTDVLDNVAGRV
>E_A0A137PEN3
MDHEEFRQAGYKIIDEIVEYYKTTSQLKPTTDVQPGYLPPLLPKSAPEDPENFDQIHKDF
KDLVVPGLTHWQSSNFFGYFPCTSSYPSMLAEMYSNMFNSQGFDWICNPAASELEGVVMN
WLGQLLGLDDSFLSDKSETKGCGSIQATASEGTLVSMIAARNKVLKKLTDVPSFNDNEEF
RDTKKLVVYTSNQSHSSFVKAAKILNIKIHTLKTDENGSVQPQYLKDQIAQDLGQGLIPF
YVGLCLGTTGVGAVDNILDCLPVAQEHDLWVHVDAAWAGAYLMLPKYQIYNGFKGVDSIV
FNPHKLLLTNFDCCALWTKNRFDLIEALSADASYYTNFATQSGKVIDYKNLQVPLGRRFR
SLKLWFVLRNYGAKGLRGLLQNNLDLAQYLVDLINNDGIFEITHPTTFSLVCFRMKPQIE
SESPDLTNRRNKWIYETISKEGNFLIGHTNFSSKYIFRISIGNQHNTQESVTEVYEKLKS
LAMEVDQQVE
>E_A0A1R3RWV0
MKLKDLKGTSQEQGRLHQKLWELTQTYKVGGVLPSASDLSRARASLPESLTDEGAGFEST
AQHILNDLVPAFNRSSISPNYYGFVTGGITPAALFADNLVSAYDQNVQVHLAEHSISTDV
EATALGLLADLLRLDQHHWSNGTFTTGGTASNIHGLACGREFVLRAVAKRKGIDVDSVGE
YGLFELIHATGLSGIQVLTTFPHSSLTKAAGILGIGRANVKSMCRDDHYLQFDLERLEAE
LARPDKASIVAISCGEVNTGHFATSSLAEMESLRRLCDKYGAWLHADGAFGIFGRVLEGT
EFSTITKGCEGLELADSIAGDAHKLLNVPYDCGFFLCRHSGEAEKVFQNANAAYLTGGQS
GAPSIPSPLNIGMENSRRFRALPAYASLVAYGRAGYREMLQKQIRLSRMIAGWIFDHPKY
NALPELASKDALLDQTYIIVLLSAKDEELNDNLTKRINATSKMWVSGSSWQGRPACRIAI
SNWRVEEERDFALVTDVLDSVAGGRS
>E_H0ZB55
GKEMVDYICQYLSNVRERRVTPDVQPGYMRAQLPDSAPMDPDSWDNIFGDIEKIIMPGVV
HWQSPHMHAYFPALTSWPSLLGDMLADAINCLGFTWASSPACTELEMNVMDWLAKMLGLP
DKFLHHHPDSVGGGVLQSTVSESTLVALLAARKNKILEMQVSEPDTDESSLNSRLVAYAS
DQAHSSVEKAGLISLVKIKFLPVDENFSLRGETLKKAIAEDRKKGLVPVFVCATLGTTGV
CAFDNLSELGPVCDAEGLWLHIDAAYAGTAFVCPEFRLFLDGIEYADSFTFNPSKWMMVH
FDCTGFWVKDKYKLHQTFSVNPVYLRHANSGAAIDFMHWQIPLSRRFRSLKLWFVLRSFG
VKKLQAHVRQGTETAKFFESLVKSDPLFEIPAKRHLGLVVFRLKGPNWLTEKLLKELSSS
GRLFLIPATIHDKFIIRFTVTSQFTTREDILQDWSIIQHTAAQIISQNYGFHYINSGIPT
TVVQPTSDAISNVPQLYLEGGKYKTPSRKTVVQPKKLSVSPSHQQVKGQEDPLDDCFPED
VQNVTKHKLTSFLFSYLSVQGKKKTGRSLSCTSVPMTGNLEQCNPKAAATDKKESRANAR
VLSRLPEDMMMFKKGAFKKLIKFYSVPSFPECSIQCGLQLPCCPLQAIV
>E_A0A319APA8
MDLRDIKKTSQEQGQLHQKLWELNQTYTPGNVLPSASDLSRARASLPKALPAEGAGFESA
TQHILNDLVPAFNRSSISPNYYGFVTGGVTPVALFADNLVTAYDQNVQVHLADHSISTDV
EATALGLLADLLNLDRHRWSNGTFTTGATASNVHGLACGREFVLRAAAKKRGISIESVGE
YGLFELIQATGLSGIQILSTMPHSSLAKAAGILGIGRANVKSICRDDHYLRVDLVRLEAE
LKTNKASIVAVSCGEVNTGHFATSSLAEMESLRSLCDKYGAWLHVDGAFGIFGRILKDAE
FSAISKGCEGMELADSIAGDAHKFLNVPYDCGFVLCRHPSEAEKVFQNANAAYLSGGQSG
AASIPSPLNIGMENSRRFRALPVYASLVAYGQVGYQNMLQKQVRLSRMIAGWIYDHPKYN
ALPELANKDELLNQTYIIVLFSAKDDELNNSLTKEINATSKLFVSGTSWQGRPACRIAIS
NWRVEEERDFALVTDVLDNVAGKL
>E_A0A016U7N4
MTRCFQVSQAIFHKVGDRYSGVKEYVSLGDPLEVPLWVALPICILFVFLVSVSIFFCFKK
PKEKHFEEKKGAAKSAKIVKESREVEDSAPKESETDEGNQSASRKGTDSRKAETGKESTG
SLGDSEPVKKDEKEKKAEAASEKNEPYSPCVLRSRSQQEMIAEPVTSKEFEVYLHQLARF
AVDYYDNPCIYNVTPEVTPGFLYNNLPKTGPVHPESFDAIFNDIKTKIMPGLTHWQHPNF
FGYYPIGRCFPDMLADFITSALAVIGFSWDSCPALTEMEHAMINWVGRSFGLPENFLFQD
SPDSSQGGGTLTESGSDAIFCAVLAARQWKINQIVEEQQRTRGMKYDTIHDIGKRLVVYS
SKDAHSCIEKACKLAMVRYRPIQPTEENQWGITGEQIEEQIKKDLNRDLIPCFINCTLGT
TSTASCDKLTSICPVAKQYGTWLHVDAAYAGSTFIDPKYREVAEGIENAHTINVNLSKFL
LHSATLSIIWTREQKIYKDAFAITPIYLKPSAHGSASDQRDWGLHLSRRFKALKVWFILR
LCGVEGLRRYVARMCEMASYFESLVDQHPNLQIFTPRNFGLFTFQYIEPNFTKDEKNIHT
LRLLRFFNESHKIFLTHAQVAGNHVIRVSMSYERTTKETIDSAFNVMKTITEDYKKRKGD
PTLLKGPPEAPVESDSLVTDAEFFVQAKTPAKSLQSKREPGKSAPKDNDSVPSTAPKPTV
PQAPIPMQPERSSNTTAQQKLPSIAGNVGVASGRSAVGTSHSSQSNPTINSQVQPQPHK
>E_A0A251V0E5
MNPLDPVEFRRNGHMVIDFLADYYQNIQNYPVKSQAKPGFLLESLPDCAPLHPESIETII
NDVQRDIIPGITHWQSPNFFAYFASSGSTASFLGEMLINGFNVVGFNWESSPAATELEMI
VMEWLLKLLQLPNFDEFIKFFSFSNGGGGVLHGTTCEAFICTLHAARESILDHIGRENAR
KLAVYCSDQTHFSFQKSAKIVGINPKNIRQVSTSRSSNFKLSPRLLDEMIKKDIESGLVP
VYLCVTVGTTSMAMVDPVGPLSDVSSAYNMWVHVDAAYAGTACICPEFRHFLNGVEGASS
FSFNAHKWMLTNQSCCCLWVKDKSALTKSLSTNSEYLKNQATESGQVVDYKDWQIVLSRR
FQALKLWMVLRSYGANGLREVIRKHVNLAKDFQMLVSADKRFEIIVPRYFSMVCFRVSPE
VIGQCYDTEHEANEFNQKLLQSVNATGCVYMTHSIVGGVYFIRFVVGATLTEDRHVIMAW
KLICDQATSMLCTPTPKCI
>E_A0A0V0W3Q4
MDAEEFRKWGKKMIDFVADYWINLPSRTPMSDVKPGYLRSLLPEEAPMDPDSWENIFSDI
ETVILQGTTHWHHPLFFAYYPTGNSYPAILGDILSAGIGCIGFTWNSSPACTELEMVMMD
WLSKLLKLPEYFLYSHSGPGAGMIQGTASECVLFSMLAAKNKTCKKYESENKQHHICEKD
LIAYCSDQNSFREDASLDDGTAHSSVERAAMLAHVQIRKVPSDENYRMTRVALQAVIEND
INAGFIPFFVCATLGTTNSCAFDCLTEIGLLCKEKEIWLHIDAAYAGSAFICPEYRHLLD
GIEYADTFNFNPHKALMINFDCSAMFKNVLEIENAYYVNPQYLKHEHQNMIPDFRNWQIP
LGRRFRSLKLWLTFRALGVGFLQENIRKMCRLAKEFADFVVKDERFELVAPVILGLVCFR
LKDTNEVNEKLYQLINNQRRIHVVSSVLKNVFVLRISISSALTETADIYFAWKVISASAT
KLLASY
>E_A0A1L7XGT1
MDSKQFKEAATSAIDEIVNYYDTIADRRVVSSVEPGYLKKLLPNGPPQDGESWADIQKDI
ETKIMPGLTHWQSPNFMAFFPASSSYPGMLGELYSAAFTAPAFNWICSPAVTELETVVLD
WLAKLLNLPDCYLSTSHGGGVIQGSASEAIVTAMVAARDKYLRETTAHLSGLELEDAIAH
KRSRIVALGSDSAHSSTQKAAQIAGVRYRSIPVSKETDFALTGAALEAVLKECKAQGLEP
FYLTTTLGTTATCAVDDFASVASTLAKYAPPNKPGEIWVHVDAAYAGAALVCPEFHHLTA
PFEHFHSFDMNMHKWLLTNFDASCLFVRKRKDLIDSLSIMPSYLRNEFSESGLVTDYRDW
QIPLGRRFRSLKIWFVLRTYGVNGLQAHIRKHIKLGETFAGLIRTRQDLFEITTKPAFAL
TVFNVVPKVADKKAQDRITKDVYELVNKRGEIYITSSIVGGVYVIRVVSANPLAEEEYLR
KAFKILVETAEEVRDGKPIEDTLNGTILDIKGVGEAAVVKEKENSAAK
>E_W6Y6T7
MEVQSQEPFNQLAVEIAKIHVQPPPEDVLPSGDTLSSARSKLQTHLPAKGVGLEESIRHL
RQDLVPAFNASSRSPNYYGFVTGGVNQAAALADNLVTAFDQNVQVHLPNETIATDVEDRA
LYLLCELLNFEPSQWPHRIFTTGATAANVLGLACGREYVIAEASAHRTDAENSVGEVGIV
EAMRRAGIDDIQILTTVPHSSLSKAASILGLGRASVKCLGRSDAPHKFDMQLLKKSLELP
GAASIVVVSASEVNTGVFATSGLEEMQELRKLCDMHGAWIHADGAFGLFGRILSSPAHSS
IIEACAGLELADSITGDGHKLLNVPYDCGFFLSRHRAMAERVFQNPNAAYLASGNGPDTI
MSPLNIGLENSRRFRALPVYASLVAYGRDGYRDMLGRQIQLARGIARYILQSSQYELLPQ
KEASHEDILSGIFIIVLFRAKNEELNKQLVDKIKATRKIYVSGTSWEGRPACRFAISNWM
TDVDRDLPVIKQVLQDIA
>E_A0A2U9BKG5
MGQCETETECVKKKMKKYRVDEEVYNFTILDEEDYQTRDGGGMLRQSFRQVFDVQVRAFG
ENLFWFTETAVIGRPLCSCCDQQTQRAEEQAAPGEEEEEELEARDSRNTAPSGPAEIGGR
THAPLLVEPLPTHEVKDVGQQTEGEDEDLKAPLELLMEFLRAAMDRDFWLARKLCQLILI
YEPDNPEASEFLPLIQKKLLEVELFPDGRTHGGLMATSEPRTTGGDQDPNSANLIPPSTT
NEYAWMHGCTRKLGMKICGFLQKNNSMEEKGRLAGHKNLLAGDNSDRDARFRHTETDFSN
LFARDLLPAKNGEEPTIQFLLEVVDILTNYVKKTFDRSTKVLDFHHPHQLLEGMEGFNLE
LSDQPESLEQILVDCRDTLKYGVRTGHPRFFNQLSSGLDIIGLAGEWLTSTANTNMFTYE
IAPVFVLMEQLTLKKMREMIGWPSGEGDGIFSPGGAISNMYSVMIARYKYFPEVKTKGMS
AAPRLVLFTSEHSHYSIKKAGAALGFGTENVILLSTDERGRVIPADLEAKIIDAKQKGYV
PLFVNATAGSTVYGAFDPINEIADICEKYNLWLHVDGAWGGGLLMSRKHRHKLSGVERAN
SVTWNPHKMMGVPLQCSAILVREKGILAGCNSMCAGYLFQPDKQYDVTYDTGDKAIQCGR
HVDIFKFWLMWKAKGTIGFEQHIDKCLDLSQYLYNKIKNREGYQMVFDGVPQHTNVCFWY
IPPSLRGMPDGDERREKLHMVAPKVKAMMMESGTTMVGYQPQGNNVNFFRMVVSNPAVTQ
SDIDFLIDEIERLGQDL
>E_A0A091FVI7
GKEMVDYICQYLSNVRERRVTPDVQPGYMRSQLPDSAPMDPDSWDNIFGDIEKIIMPGVV
HWQSPHMHAYFPALTSWPSLLGDMLADAINCLGFTWASSPACTELEMNVMDWLAKMLGLP
DKFLHHHPNSVGGGVLQSTVSESTLVALLAARKNKILEMKLSETDADESSLNSRLIAYAS
DQAHSSVEKAGLISLVKMKFLPVDENFSLRGETLKKAIAEDRKKGLVPVFVCATLGTTGV
CAFDNLSELGPVCDAEGLWLHIDAAYAGTAFVCPEFRLFLDGIEYADSFTFNPSKWMMVH
FDCTGFWVKDKYKLHQTFSVNPVYLRHPNSGAAVDFMHWQIPLSRRFRSLKLWFVIRSFG
VKKLQAHVRHGTEIAKFFESLVKSDPLFEIPAKRHLGLVVFRLKGPNSLTEKLLKELSRS
GRLFLIPATIHDKFIIRFTVTSQFTTREDILQDWNIIQHTAAQIVSQNYGLHCTNSGDEA
RIPNMIVKPGSDAISSASQLYLDGGKHKTPSRKIVVQHKKLAACPSTCVISQQVKGQGDP
LDDCFPEDVPDVTKHKLNSFLFSYLSVQGKKKTARSLSCNSVPMTGGLEQCNPKAAATDK
KESHANARILSRLPEEVMKLKKSAFKKLIKFYSVPSFSECSIQCGLQLPCCPLQAIV
>E_A0A1L9N0S7
MDLRDIKGTSQEQGQLHQKLWELNQTYTPGNVLPSASDLSRARASLPEFLPAEGTGFESA
TQHILNDLVPAFNRSSISPNYYGFVTGGVTPAALFADNLVTAYDQNVQVHLAEHSISTDV
EATALGLLSDLLKLDRRSWNNGTFTTGATASNVHGLACGREFVLRAAAKKSGIDIESVGE
YGLFEVIQATGLSGIQILSTMPHSSLAKAAGILGIGRANVKSICRDNHYLQIDFGRLEAE
LKANKASIVAVSCGEVNTGHFATSSLAEMKSLRSLCDKYGAWLHVDGAFGIFGRILNGAE
FSAISKGCEGMELADSIAGDAHKFLNVPYDCGFVLCRQPGEAEKVFQNANAAYLSGGQSG
ALSIPSPLNIGMENSRRFRALPVYASLLAYGQVGYQEMLQKQVRLSRMIAGWIFDHPKYN
ALPELASKDELLDQTYIIVLFSAKDDELNGNLTKEINATYKLFVSGTSWQGRPACRIAIS
NWRVEEERDFALVTDVLDNVAGRV
>E_A0A218ZBM9
MAISLSLSYAKLQSIIGSKSNDVLPSLSALGHAEKSLPSSLPEAGLGEPATEAHLFSEIT
LGLSGQKTSSNYYSFVTGGVLPIAEIADNIVTAFDNSCQVHLPDQSISTTVEDRALSMLT
ELLNLGDGWNGRTFTTGATGANVLGLACGREAVVKARQKRAGESGGVGELGLLGACMAAG
IKEIQVLTAMGHSSLYKAASIVGLGRASIKDIALHKGQPWKLDVDALENKLKASDEGVAS
IVVLSMGEVNTGRFATDGLATMARIRQICNEWGAWLHVDGAFGAFARSLPPTAEFSSLIN
SAAGIELADSIAGDGHKMLNVPYDCGFFFTRSSDTLPAIFHNPNAAYLSGGSSAIASPLN
IGLENSRRFRALPVYAVLLAYGREGFAEMFARQVRLARGIAEFLSGSEDFELLPSQPSSD
GNYADVHIIVIFRARDEAVNAELVKRVNGTNKIYVSGTKWDGKPACRIAVSTWRVDVERD
LDLVKEVLRAASKPNV
>E_A0A218Z6N7
MDSKQFKEAATLAIGKIVNYYETIEDRRVVSNVEPGYLQKLLPDGLPQDGEPWGDIQKDI
ESKIMPGLTHWQSPNFMAFFPASSSFPGMLGELYSAAFTAPAFNWICSPAVTELETIVLD
WLAKLLNLPDCYLSTSHGGGVIQGSASEAVVTSVVAARDKYLRETTAHLSGLELEDAIAY
KRSRIVALGSEAAHSSTQKAAQIAGVRYRSIPVLKENNFALTGPELEGMLAECKAQGLEP
FYLTTTLGTTATCAVDDFESIAATLRKYAPPDIPGEIWVHVDAAYAGAALVCPEYQHLTA
AFEHFHSFDMNMHKWLLTNFDASCLFVRKRKDLIDALSIMPSYLRNEFSESGLVTDYRDW
QIPLGRRFRSLKIWFVMRTYGVNGLQAHVRKHIKFGETFASLLETRKDLFEIVAGPNFAL
TVFAILPKIQGKKEQDSITKEVYELINKRGEIYITSSVVASKYVIRVVSANPMAEERFLR
KAFDILVDTAEEVRDGKPSKRSINGVVSGRGEGAGEIAALDGPSR
>E_A0A091JKB2
GKEMVDYICQYLSNVRERRVTPDVQPGYMRAQLPDSAPMDPDSWDNIFGDIEKIIMPGVV
HWQSPHMHAYFPALTSWPSLLGDMLADAINCLGFTWASSPACTELEMNVMDWLAKMLGLP
DKFLHHHPDSVGGGVLQSTVSESTLVALLAARKNKILEMKLCEPDTDESSLNSRLIAYAS
DQAHSSVEKAGLISLVKMKFLPVDENFSLRGETLKKAIAEDRKKGLVPVFVCATLGTTGV
CAFDNLSELGPVCDAEGLWLHIDAAYAGTAFVCPEFRFFLDGIEYADSFTFNPSKWMMVH
FDCTGFWVKDKYKLHQTFSVNPVYLRHPNSGAAVDFMHWQIPLSRRFRSLKLWFVIRSFG
VKKLQAHVRHGTETAKFFESLVKSDPLFEIPAKRHLGLVVFRLKGPNWLTEKLLKELSSS
GRLFLIPATIHDKFIIRFTVTSQFTTREDILEDWSIIQHTAAQIVSQNYGLHCINSGDGA
RIPNMIVKPSSDAIGSVPQLYLDGGKYKTPSRKIVVQPKKLAASPSTCVISQQVKGQGDP
LDDCFPEDGPNVTKHKLTSFLFSYLSVQGKKKTAHSLSCNSVPTTGGLEQCNPKAAATDK
ESHANARILSRLPEEVMMLKKSAFKKLIKFYSVPSFPERSIQCGLQLPCCPLQAIV
>E_A0A0C3I054
MDSKQFKAAATSAIDEIVNYYDTIENRPVLSSVEPGYLKRILPDGPPQDGEPWADIQKDI
ETKIMPGLTHWQSPNFMAFFPASSTFPGMLGELYSAAFTAPAFNWICSPAVTELETVVLD
WLAKLFNLPECYLSTTHGGGVIQGSASEAVVTVMVAARDKYLRETTAHLSGLELENALAH
KRSTMVALGSEAAHSSTQKAAQIAGVRYRSVPVSKENNFSMTGADLEKVLEQCKAQGLEP
FFLTATLGSTSTCAVDDFGSMVPTLAKHAPLNQPGEIWVHVDAAYAGAALICPEFQHLTT
SFEHFHSFNTNMHKWLLTNFDASCLYVKKRKDLIDALSILPSYLRNEFSESGLVTDYRDW
QIPLGRRFRSLKIWFVLRTYGVNGLQAHIRKHVHLGEIFAGLIKTRGDLFEIVTGPTFAL
TVFNIVPKVANKAEQDRLTKEVYELVNKRGEIYITSSVVSGVYVIRVVSANPLAEEKNVR
RAFEILVETAEELRDGKLSSMTTISGNGVLNGSKDAN
>E_A0A151WUY7
FVQKEISFSLDNEPTSDEQIEEVIRQIIRRSMRTSSPYFHNEFFAGFDEYGLIDSCLTEV
LNTNISQSFFSLLEILMKICPVFTLMEKEVIQVSLKLMGYPIRGEGIMTPSSNISIMYAM
MLAKKNVLDQVKTKELYGNVPLVKTDKFSRMDMKDLTKVLKKVKMQQKIPFFMNATAGTP
VFGAIDPLRKIYDNCLKWKMWLHVDVRIGALMFSKCFQHKLRSIERYLFFILIDIVRARW
NPHNMLGISIPISVFFNLVVIIVLFQHLIIKCPKVDAIKFWLMWKARGTSGKVMSMSLDD
NPASTREIETVIRQTIQFSVKTSNPHFHNQLYAGVDEYGLIGSWLTDVLNTSQYTYEVAP
VFTLMEREVIQKSLELVGYPLMPEADGIMCPGGSISNMYGMLLARHKILPCIKKSGLFSM
ESPLACFTSEDSHYSILKSANWLGLGTDQVYKVKTDEFGRMKVSDLKRLLIKARNDGKQP
FFVNATAGTTVLGAIDPLPEIAAVCRSESLWLHVDACLGGTLLFSEKYRYRSDSVSWNLH
KMLGAPLQCSLFLVKGKNTLYEVNCAQAKYLFQQDKFYDVSWDTGDKSVQCGRKVDAMKF
WLMWKARGKIGLTRSVEQAMSCAEYFLKRIKETAGFRLVQPHYQCCNICFWYIPPTMRNE
NETPNWWEKLYCVTVEIKKRLILEGSLMISYMPLPQKEIGNFFRMVVNCQPPPTKSSMDY
VINQIEKVAVDL
>E_F5HAE7
MASTPLPDHMQPTYVDEILKPLESRISELLDEFCPANQGTERLNDVKKLVVNYTVLQILT
QTFDPNLCVTPRPKDLAQAEAWVEHYCRDSFIYPGDEPPKNSGFAGDGKEFYSTLITHIL
ADIVPALNSQALSSRYYGFVTGGVHPVAQAADNVVTALDQNVQVHMPSTHSISTVVEHHA
LSMLRSLLDLDGFHGKTFTTGATASNIMGLACGREAVISARLPEYAKKSGGVGELGLLAA
CMAAGVKEVQVLTSKGHSSLYKAASVVGLGRAAVKDLGFADAPWVLDLKAVERELQREDV
ANIIVVSAGEVNTGQFGTTGETMKELRQLADRYKAWIHIDGAFGIFARALPKTERFAKLF
ERTAGLELADSIAADGHKLLNVPYDNGIFFCSSPEVMSHVFQNPNAAYLAPVASTSSSGT
TTDIQSPLHVGLENSRRFRALPVYALLVHLGRGNMGEMLARMVDLARRIAAFIRGSDKYD
LLPDETADIDCTHVIVLFKAKNPDLNEVLVEKINETRRMYVSPTKWNGENAVRIAVGSWR
VDVEEDLAAVKLVLNSL
>E_A0A319ETC9
MELKDLKGTAQEQGRLHQELWELTQTYKPGGVLPSASDMSRARASLPETLTDEGAGFENT
TQHILNDLVPAFNRSSINPNYYGFITGGITPAALFADNLVSAYDQNVQVHLAEHSISTDV
EATALGLLADLLRLDRQHWSNGTFTTGATASNIHGLACGREYVLRAAAKKKGIAVESVGE
YGLFELIQATGLSGVQVLTTLPHSSLTKAAGILGIGRANVKSMCRDDHYLQFDLERLEAE
LARSDKASIVAISCGEVNTGHFATSSLAEMENLRRLCDKYGAWLHADGAFGIFGRVLEGA
EFSTISKGCEGMELVDSIAGDAHKLLNVPYDCGFFLCRHSGEAEKVFQNANAAYLTGGQS
GAPSIPSPLNIGMENSRRFRALPAYASLVAYGRTGYREMLQKQIRLSRMIAGWIFDHPKY
NALPEVASKDALLDQTYIIVLLSAKDDELNNNLTKRINATSRMWVSGSSWQGRPACRIAI
SNWRVEEERDFALVTEVLDSVAGGRS
>E_M2TJG6
MEVQSQEIFNQLAVEIAKIHVQPPPEDVLPSGDTLSSARSKLQTHLPTKGVGLEESIRHL
RQDLVPAFNASSRSPNYYGFVTGGTNQAAVLADNLVTAFDQNVQVHLPNETIATDVEDRA
LSLLCELLNFEPSQWPHRIFTTGATAANVLGLACGREYVIAEASAHRTDAENSVGEVGIV
EAMRRAGIDDIQILTTVPHSSLSKAASILGLGRASVKCLGRSDAPHKFDMQLLKKSLELP
GAASIVVVSASEVNTGVFATSGLEEMQEIRKLCDMHGAWIHADGAFGLFGRILSSPAHSS
IIEACTGLELADSITGDGHKLLNVPYDCGFFLSRHRAMAERVFQNPNAAYLVSGNGPDTI
MSPLNIGLENSRRFRALPVYASLVAYGRDGYRDMLERQIQLARGIAQYIQESSQYELLPQ
KEASHEDILSGIFIIVLFRAKDEEVNKQLVDKIKATRKIYVSGTSWEGRPACRFAISNWM
TDMNRDLPVIKKVLQDIA
>E_A0A0L7RAZ6
MPANEEILSAPLQQSLDNFLGKACVNGCVSSNDDEDDCQKCCLGSNFKQNGKEECQYKSF
PVREVHEKFMRSFIDLLLEDAVFKGTARKNRVVEWMEPSALHSAIDLNLQDQGVSHEELF
SLARNVIKYSVKTGHPRFVNQLYSSVDPYGLLGQWLTDALNPSVYTYEVSPVFSLMEEEI
LREMRKIVGWKDGRGEGIFCPGGSIANGYAINLARHYRFPQLKELGMTSAGRLIVFTSQD
AHYSVKKLSAFLGIGTSNVCEVKTDNKGKMCMVDLEAQIKRVLEDGATPLMVSATAGTTV
LGAYDPLRDTAAICKKYNMWFHVDAAWGGGALMSKKYRHLLDGAELADSITWNPHKLLAA
PQQCSTLLLRHEGLLQAAHGLKASYLFQPDKFYDTSFDSGDKHMQCGRKADVLKFWFMWK
AKGTRGLEKHVDRVFELSRYFTDYIRHREGFKLMLEPECTNVCFWYVPPSKRHLQGEELS
KVFQKIGPAVKERMVKKGSMLITYQPQRELPNFFRLVLQNSGLTEADMRFFAEEIERLAS
DL
>E_A0A0L0HIP1
MPAAKLPDPCNSLGGLTPKSVLPAGAAADPRPLTPESEDIDEGYDEDFPDDFPFWYGGAS
GVQRIGATRKASVDAAPCPENEHEGREEEHDGGEYEHGEPRERRSSYHDHDSVLHYFVAT
SQSENKLDRYLSNIIEAFLNEPAPIYATQPDTPESMRARFVQSEVPLRSKAAGQIGVASA
EEYLRTVKSNVIDRATRVSSPKMIGHMTTALPYFHRPLARLLAAMNQNVVKLETASTMTY
LERQTVAMLHREFYNNPSSFYEAYMHSPEHSLGVFCSGGTIANITAMWAARNRALPSDPQ
NGFKGVEKEGLFKALKHYGYEGAVIVGSRLMHYSFKKAADLLGLGDEGLVTIDSDDAFRM
RMDELEAKLSELQAKKYLIIAVVGIAGTTETGSIDPLDRIALQCQRQGIHFHVDAAWGGP
LIFSAEHRPKLHGIHHADTITVDGHKQLYTPMGLGLLLFQHPTTAHAIRKTANYVIRHDS
PDLGKFTLEGSRPAISLHLHASLHLLGRDGLECLVTRSATLARQMSVRIDTHPSYAFQGL
HLPETNIFLFRYLPKELRVKVHTGEPLTEEEDASVSDCTRRVQVALASAGTEPSEATQEP
SPPTGFVSRTRVRFHGRDVDAFRVVIANPLTSWDDVEDVLRNMLIIGAKVEAEIANERRP
LVAQHVPTVQKVDGNVKEDISRWSELRVPQKGEKMWVGWPFDM
>E_R0IYN0
MQAPNQETFDQLVAEIAKIHFQPPPQHVLPSGDALKDARSKLQPHLPAQGVGLEESIRHL
REDLAPSFNASSRSPNYYGFVTGGANQAATLADNMVTAYDQNVQVHLPNETIATDVEDRA
LSLLCELLNLEPAQWPHRIFTTGATTANVLGLACGREYVVAEASAHRTDVENSVGEVGIV
EAMRRAGIDDIQVLTTVPHSSLSKAAGILGLGRASVKCLGRSEAPHIFDMQLLKKSLEQP
GAASIVAISASEVNTGVFATSNLEEMQELRKLCDMYGAWIHVDGAFGLFGRILSSPAYSS
IIQACAGLELADSITGDGHKLLNVPYDCGFFFSRHRNMAERVFQNPNAAYLASSNGPDSI
MSPLNIGLENSRRFRALPVYASLVAYGREGYQDMLERQIQLSRGIAQYILESNKYELLPQ
KDAPQEEIFSGIFIIVLFRAKDEELNKQLVDKIKATRKIYVSGTSWEGRAACRFAVSNWM
AQVERDLPIIKQVLEELV
>E_B4HXA1
MLASENFPTHHFKESIFKPYSTTSGDDLASVTPLTATAALVASTPSPADSTSAVAFEQAS
KMLATAANNNNNNNNNNITSTKDDLSSFVASHPAAEFEGFIRACVDEIIKLAVFQGTNRS
SKVVEWHEPAELRQLFDFQLREQGESQDKLRELLRETIRFSVKTGHPYFINQLYSGVDPY
ALVGQWLTDALNPSVYTYEVAPLFTLMEEQVLAEMRRIVGFPNGGQGDGIFCPGGSIANG
YAISCARYRHSPESKKNGLFNAKPLIIFTSEDAHYSVEKLAMFMGFGSEHVRKIATNEVG
KMRLSDLEEQVKQCLENGWQPLMVSATAGTTVLGAFDDLAGISELCKKYNMWMHVDAAWG
GGALMSKKYRHLLNGIERADSVTWNPHKLLAASQQCSTFLTRHQQVLAQCHSTNATYLFQ
KDKFYDTSFDTGDKHIQCGRRADVFKFWFMWKAKGTQGLEAHVEKVFRMAEFFTAKVRER
PGFELVLESPECTNISFWYVPPGLREMERNREFYDRLHKVAPKVKEGMIKKGSMMITYQP
LRQLPNFFRLVLQNSCLEESDMVYFLDEIESLAQNL
>E_A0A091F3Y5
GKKMVDYICQYLSSVRERRVTPDVQPGYMRAQLPDSAPMDPDSWDNIFGDIEKIIMPGVV
HWQSPHMHAYFPALTSWPSLLGDMLADAINCLGFTWASSPACTELEMNVMDWLAKMLGLP
DKFLHHHPDSVGGGVLQSTVSESTLVALLAARKNKILEMKVSEPDTDESSLNSRLIAYAS
DQAHSSVEKAGLISLVKIKFLPVDENFSLRGETLKKAIAEDRKKGLVPVFVCATLGTTGV
CAFDNLSELGPVCDAEGLWLHIDAAYAGTAFVCPEFRLFLDGIEYADSFTFNPSKWMMVH
FDCTGFWVKDKYKLHQTFSVNPVYLRHANSGAAIDFMHWQIPLSRRFRSLKLWFVLRSFG
VKKLQAHVRHGTETAKFFESLVKSDPLFEIPAKRHLGLVVFRLKGPNWLTEKLLKELSSS
GRLFLIPATIHDKFIIRFTVTSQFTTREDILQDWSIIQHTAAQIISQNYGLHCINSGDGT
GIPTTVVQPSSDAISNVPQLYLDGGKYKTPSRKTVVQPKKSSVSPSTRVISQQVKGQGHP
LDNCFPEDVQDVTKHKLTSFLFSYLSVQGKKKTARSLSCTSVPMTGNLEQCNPKAAAADK
ESRANARVLSRLPEDMMMFKKGAFKKLIKFYSVPSFPECSIQCGLQLPCCPLQAIV
>E_A0A093HSM0
GKEMVDYICQYLSSVRERRVIPDVQPGYLRAQLPDSAPMDPDSWDNIFGDIEKIIMPGVV
HWQSPHMHAYFPALTSWPSLLGDMLADAINCLGFTWASSPACTELEMNVMDWLAKMLGLP
DKFLHHHPNSVGGGVLQSTVSESTLVALLAARKNKILEMKVSEPDTDESSLNSRLIAYTS
DQAHSSVEKAGLISLVKMKFLPVDENFSLRGETLMKAIEEDRKRGLVPVFVCATLGTTGV
CAFDNLSELGPICDAEGLWLHIDAAYAGTAFVCPEFRLFLDGIEYADSFTFNPSKWMMVH
FDCTGFWVKDKYKLHQTFSVNPVYLRHPNSGAAVDFMHWQIPLSRRFRSLKLWFVIRSFG
VKKLQAHVRHGTETAKFFESLVKSDPLFEIPAKRHLGLVVFRLKGPNWLTEELLKELSSS
GRLFLIPATIHDKFIIRFTVTSQFTTREDILQDWTIIQHTAAQIVSRHYALHRINSDEGA
RIPNMIVKPSSNTSSKASQFYLDDGEHKTPSRKIVVQPKKLAVSPNTCVINQQVEGQGDP
LDDCFPEDVQDVTKHKLTSFLFSYLSVQGKKKTARSLSCNSVPMTGGLEQCNPKAGDTDK
KESHTNTRILSRLPEEVMMLKKSAFKKLIKFYSVPSFPECSIQCGLQLPCCPLQAIV
>E_A0A087QWQ6
GKEMVDYICQYLSNVRERRVTPDVQPGYMRAQLPDSAPMDPDSWDNIFGDIEKIIMPGVV
HWQSPHMHAYFPALTSWPSLLGDMLADAINCLGFTWASSPACTELEMNVMDWLAKMLGLP
DKFLHHHPDSVGGGVLQSTVSESTLVALLAARKNKILEMKLSEPDTDESSLNSRLIAYAS
DQAHSSVEKAGLISLVKMKFLPVDENFSLRGETLKKAVAEDRKKGLVPVFVCATLGTTGV
CAFDNLAELGPICDAEGLWLHIDAAYAGTAFVCPEFRLFLDGIEYADSFTFNPSKWMMVH
FDCTGFWVKDKYKLHQTFSVNPVYLRHPNSGAAVDFMHWQIPLSRRFRSLKLWFVIRSFG
VKKLQAHVRHGTETAKFFESLVKSDPLFEIPAKRHLGLVVFRLKGPNWLTEKLLKELSSS
GRLFLIPATIHDKFIIRFTVTSQFTTREDILQDWNIIQHTAAQIVSQNYGLHCINSGDGA
RIPNMIVKPRSDAISSASQLYLDGGKYKTPPRKIVVQPKKSAASPSTCVISQQMKGQGDP
LDDCFPEDVQGVTKHKLTSFLFSYLSVQGKKKTARSLSCNSVPVTGGLEQCNPKAAATDK
ESHANARILSRLPEEVMMLKKSAFKKLIKFYSVPSFPECSIQCGLQLPCCPLQAIV
>E_A0A1V4JEJ7
MEPEEYRRRGKEMVDYICQYLSNVRERRVTPDVQPGYMRAQLPDSAPMDPDSWDNIFGDI
EKIIMPGVVHWQSPHMHAYFPALTSWPSLLGDMLADAINCLGFTWASSPACTELEMNVMD
WLAKMLGLPDKFLHHHPDSVGGGVLQSTVSESTLVALLAARKNKILEMKISEPDTDESSL
NSRLIAYASDQAHSSVEKAGLIALVKMKFLPVDKNFSLRGETLKKAIAEDRKKGLVPVFV
CATLGTTGVCAFDNLSELGPVCDAEGLWLHIDAAYAGTAFVCPEFRLFLDGIEYADSFTF
NPSKWMMVHFDCTGFWVKDKYKLHQTFSVNPVYLRHPNSGAAVDFMHWQIPLSRRFRSLK
LWFVIRSFGVKKLQAHVRHGTETAKFFESLVRSDPLFEIPAKRHLGLVVFRLKGPNWLTE
KLLKELSSSGRLFLIPATVHDKFIIRFTVTSQFTTREDVLQDWNIIRHAAAQIVTQNYGL
RCINSGAGARIPNMIVKPSSDAISNASQLYLDEGKHKIPSRKTEVQPKKLAESPSMCVIS
QQVKGQGDPLDDCFPEDVQDVTKNKLTSFLFSYLSVQGKKKTARSLSCNSVPMTGSLEQC
NPKAAATDKKESRANAKILSRLPEEVMMFKKSAFKKLIKFYSVPSFPECSIQCGLQLPCC
PLQAIV
>E_A0A1J9PGB1
MSIQPLQTPEDNEFPIQIWQTAISPWTSPVIPAPNTLAQVRSSLITSLPTTGLGFSEVKR
HIVQDITPGFNGSSISANYYGFVTGGATPAALLADHIVSAYDQNVQVHIPDHSVVTDLED
RALTFLLDLFHLDHKCWTHKTLTTGATASNVLGLALGREFVLRGAVERKAGADPEGIRKS
VGEYGMAEVLLEAGLKGLQVLSTYPHSSLGKAAGILGIGRANVRSVCTAGGGESQRPLQF
DYQVLERELGRSDMASIVAVSSGEVNTGHFATQGLEEFRKLRQLCDKYGAWLHVDGAFGL
FGRILKSGGEFDSILKGCQGLELADSIAGDGHKLLNVPYDCGIFFSRHANLAEDVCRNPN
AAYLNAATGANGIPAPCNNGLENSRRFRALPVYATLVAYGKDGYRDMLARQIRLARSVAG
WLFEHPAYEVLPHNPEKEGLLQDTFIIVLFRAKDENVNRVLVNKINATSKIYVSGTNWAG
KPACRIAISNWRANEEQDFEMITSVLGAIAQ
>E_H3CR31
MATSEPRATDAEQEPNSDNLRAPSTTNEYAWMHGCTRKLGMKICGFLQKNNSLDEKSRLA
GQKNMLACNNSERDARFRRTETDFSNLFARDLLPAKNGEEPTIQFLLEMVDILTNYIKKT
FDRSTKVLDFHHPHQLLEGMEGFNLELSDQPESLEQILVDCRDTLKYGVRTGHPRFFNQL
SSGLDIIGLAGEWLTSTANTNMFTYEIAPVFVLMEQLTLKKMREMIGWPNGEGDGLFSPG
GAISNMYSVMIARYKYFPEVKTKGMSAAPRLVLFTSEHSHYSIKKAGAALGFGTENVILL
STDERGRVIPADLEAKIIDAKQKGYVPLFVNATAGSTVYGAFDPINEIADICEKYNLWLH
VDGAWGGGLLMSRKHRHKLSGVERANSVTWNPHKMMGVPLQCSAILVREKGILAGCNSMC
AGYLFQQDKQYDVTYDTGDKAIQCGRHVDIFKFWLMWKAKGTIGFEQHIDKCLDLSQYLY
NKIKNREGYEMVFDGVPQHTNVCFWYIPPSLRGMPDGDERREKLHRVAPKIKAMMMESGT
TMVGYQPQANKVNFFRMVVSNPAVTQSDIDFLIDEIERLGHDL
>E_G1N6G5
SMEPEEYRRRGKEMVDYICQYLSNVRERRVTPDVQPGYMRAQLPDSAPMDPDSWDNIFGD
IEKIIMPGVVHWQSPHMHAYFPALTSWPSLLGDMLADAINCLGFTWASSPACTELEMNVM
DWLAKMLGLPDKFLHHHPDSVGGGVLQSTVSESTLVALLAARKNKILEMKLSEPDADESS
LNSRLIAYASDQAHSSVEKAGLISLVKMKFLPVDENFSLRGETLKKAIAEDRKKGLVPIF
VCATLGTTGVCAFDSLSELGPICGAEGLWLHIDAAYAGTAFLCPEFRLFLDGIEYADSFT
FNPSKWMMVHFDCTGFWVKDKYKLHQTFSVNPVYLRHPNSGAAVDFMHWQIPLSRRFRSL
KLWFVIRSFGVKKLQAHVRHGTETAKFFESLVRSDPLFEIPAKRHLGLVVFRLKGPNCLT
EKLLRELSSSGRLFLIPATIHDKFIIRFTVTSQFTTREDILQDWNIIQHTAAQIISQHNE
LHHISSGDEAKIPNTISESSSSAISHASQLYIEEGKYKIPSRKIVGQRKKLEMSPSTCVI
SQQVEGQADLDDCFPEDVQDVTKHKLTSFLFSYLSVQGKKKTARSLSCNSVPMTDLLEQC
NPKATDHDKKEPHANARILSRLPEEVMMLKKSAFKKLIKFYSVPSFPECSIQCGLQLPCC
PLQAIV
>E_A0A2T3AUC5
MDSKQFKEAATSAIDEIVNYYDTIENRRVVSNVEPGYLRKILPSGPPEEGEAWADIQADI
ETKIMPGLTHWQSPNFMAFFPASSSFPGMLGELYSAAFTAPAFNWICSPAVTELETIVLD
WLAKLLNLPECYLSTTHGGGVIQGSASEAIVTVMVAARDKYLRETTSHLSGLELEDSIAH
KRSKLVALGSEAAHSATQKAAQIAGVRFRSIPVSKESNFALTGEALEETLKQCKAEGLEP
FFLTTTLGTTATCAVDDFAAVASVLAKHAPPNVPGEIWVHVDAAYAGAALVCPEYQHLTA
SFEHFHSFDMNMHKWLLTNFDASCLFVRRRKDLIDALSVMPSYLRNEFSDSGLVTDYRDW
QIPLGRRFRSLKIWFVLRTYGVKGLQAHIRKHIKLGEVFADLIKTRPDLFTILSGPAFAL
TVFTIVPKTAGKEAQDQISKEVYELVNKRGEIFITSSVIAGIYALRVVSSNPLAEEQFLR
KAFRILVETTEEVRDGKVITKENSI
>E_A0A138ZZL4
MTNTTNANGAPTAPSQSPSGAIANPFPFPTTNFAPGGPQDIETFRKNAKEMVDFMCDYYK
TVGDHSTLSRVQPGYLAPLLPKKAPEDPESFESILADVQQHIIPGVTHWQSPNFFAFFPS
NNSFPSLLGDMLSGMINCIGFNWMTSPACTELEMIAMDWLAKLVGLPDAYLNTSGVGGGV
IQMSASDASVVAMIAARQRKLRQVKTEMEAQGKGDEFNEQDVIKRMVFYGSDEAHSCHKK
GAMVLKLNFKTVAADDSYAVKGATLKKAIETDVAAGLLPTFFVGTIGSTSTGATDHLSEI
GPVCRDTGVWLHVDAAWAGSAFVCPEHRELMRGMVDETTGEVYVDSYDFNPHKWLLVNFD
CSAMWLKERADLVDALSIMPAYLRNKASASGSVIDYRDWQVPLGRRFRSLKLWFVMRSFG
AKGLREHITKCVNLTRYFETLVTADDRFELIVPRTLALACFRIKPSVLSAHPGLDVNAVN
KQIADGVNESSNFLITASEVKGKPEVADPATGKVAMVYFLRVTIGGWSEEENVRGVWDVI
RGQADKVLAELR
>E_A0A093GDE1
GKEMVDYICQYLSNVRERRVTPDVQPGYMRAQLPDSAPVDPESWDNIFGDIEKIIMPGVV
HWQSPHMHAYFPALTSWPSLLGDMLADAINCLGFTWASSPACTELEMNVMDWLAKMLGLP
DKFLHHHPDSVGGGVLQSTVSESTLVALLAARKNKILEMKLSEPDTDESSLNSRLIAYAS
DQAHSSVEKAGLISLVKMKFLPVDENFSLRGETLKKAIAEDRQKGLVPVFVCATLGTTGV
CAFDNLSELGPICDAEGLWLHIDAAYAGTAFVCPEFRLFLDGIEYADSFTFNPSKWMMVH
FDCTGFWVKDKHKLHQTFSVNPVYLRHPNSGDAVDFMHWQIPLSRRFRSLKLWFVIRSFG
VKKLQAHVRHGTETAKFFESLVKSDPLFEVPAKRHLGLVVFRLKGPNWLTEKLLKELSSS
GRLFLIPATIHDKFIIRFTVTSQFTTREDILQDWNIIQQTAAQIIGQNYGLHCINSGDGA
RIPNMVLESSSDAISNASQLYLDGGKYKTPPRKIVVQPKKSAVSPSKCVISQQVKGQGDP
LDDCFPEDVQDVTKHKLTSFLFSYLSVQGKKKTARSLSCNSVPMTGSLDQCTPKVTAADR
ESHANARILSRLPEEVMMFKKSAFKKLIKFYSVPSFPECSIQCGLQLPCCPLQAIV
>E_A0A0D2EPM7
MDQRKSLQDVVSQLQKILSTPGLPTSSTVPDKASSRPALILPQDTASLDDLQSKADSSSP
LANHTGDGSDSIAQLASHLRAAILPYLNLASLSPNYYGFVTGGATPAALLGDFLASIYDQ
NVHVHLPNETISTTLEVVTLNLLTQFFRLPKDWSLGPSSSGGGVFTTGATASNILGLALG
REYVLRQALLRKGIPGSADASCGEYGLAELLLRVGASKIQVLSTLPHSSIAKAASVLGIG
RRNVVSIATAHSSSDGDDDSLRIDLERLRTEAQRTDVLNILAVSVGEVNTGRFATDSLDA
MRQLREICDEYGLWMHVDGAFGLFGRVLPVEDADFEELVNGVEGLELADSITGDCHKLLN
VPYDCGVFFTRHKNLSEDVFGNPGAAYLKAAAGDGIQSPLNIGLENSRRFRALPVYCTLM
AYGRDGYVEMLKRQIGLARRVTQWLMRDGRFEVLPRGGGQKEILAKTYIVVLFRLRNDEK
NRDFVRKVNATGRIYMSGTVWEGKPAGRIAVSNWQADVERDGHLIESVLDEVAGH
>E_U3K9Z6
SMEPEEYRQRGKEMVDYICQYLSNVRERRVTPDVQPGYMRAQLPDSAPMDPDSWDNIFGD
IEKIIMPGVVHWQSPHMHAYFPALTSWPSLLGDMLADAINCLGFTWASSPACTELEMNVM
DWLAKMLGLPDKFLHHHPDSVGGGVLQSTVSESTLVALLAARKNKILEMKVSEPDADESS
LNSRLIAYASDQAHSSVEKAGLISLVKIKFLPVDENFSLRGETLKKAIAEDRKKGLVPVF
VCATLGTTGVCAFDNLSELGPVCDAEGLWLHIDAAYAGTAFVCPEFRLFLDGIEYADSFT
FNPSKWMMVHFDCTGFWVKDKFKLHQTFSVNPVYLRHANSGAAIDFMHWQIPLSRRFRSL
KLWFVLRSFGVKKLQAHVRQGTETAKFFESLVKSDPLFEIPAKRHLGLVVFRLKGPNWLT
EKLLKELSSSGRLFLIPATIRDKFIIRFTVTSQFTTREDILQDWSIIQHTAAQIIRQNYG
LHYISSGDGAGIPTTIVQPTSDAISSVPQLYLDGGKYKTPSRKTVAQPKKLSVSPSTCVI
SQQVKGQEDPLDDCFPEDAQDVTKHKLTSFLFSYLSVQGKKKTARSLSCTSVPMTGNLEQ
CNPKAAATDKKESRANARVLSRLPEDMMIFKKGAFKKLIKFYSVPSFPECSIQCGLQLPC
CPLQAIV
>E_A0A2B7X0N5
MSIQPLQSREDKEFPSQVWQTAISPWTSSPLPTPTTLSHVRSSLISALPSAGLGFSETKR
HVINDITPGFNGNSLAANYYGFVTGGVTPAALLADNIVSAYDQNVQVHLPDHSVATDVED
RALSFLLDLFDLDHKKWTHKTLTTGATGSNVLGLALGREFILRAAVERKYGAAREVVKSV
GEHGMAEVLVAAGLKGLQVLSTYPHSSIGKAAGILGIGRANVKSIGAAGASGVSLKFDFD
ILEKELARSDMASIVAVSSGEVNTGHFATEGFEELREIRQLCDKYGAWLHIDGAFGMFGR
ILKSGGEFDRVWKACQGLELADSITGDGHKLLNVPYDCGFFFSRHADLAEDVCRNPNAAY
LSAGGGGIPAPCNNGIENSRRLRALPVYATLVAYGKDGYRDMLERQIRLARSVVGWLFEH
PAYTVLPYNPVKESLLQDTFIIVLFRAKDEDLNRVLVSKINAASTMYVSGTIWDGKPACR
IAISNWRVNEEKDFEVITSVLREIAQ
>E_A0A370TBI7
MDSKQFKDAATSAIDEIINYYDTIQDRRVVSNVEPGYLKKLLPDGPPEEGESWADIQKDI
ETKIMPGLTHWQSPNFMAFFPASSSFPGMLGELYSAAFTAPAFNWICSPAVTELETVVLD
WLAKLLNLPDCYLSTSHGGGVIQGSASEAIVTVMVAARDKYLRETTSHLSGLELEDAIAH
TRSKLVALGSEMAHSSTQKAAQIAGVRFRSVPTTMDDEFAMTGAGLEEVLKQCKADGLQP
FYLTTTLGTTATCAVDDFGSIASTLSKHAPPDAPGEIWVHVDAAYAGAALVCPEYQHLTT
SFEHFHSFDMNMHKWLLTNFDASCLYVKKRKDLIDALSIMPSYLRNEFSESGLVTDYRDW
QIPLGRRFRSLKIWFVLRTYGINGLQAHIRNHIKLGELFAGLLKSRQDLFEILTGPSFAL
TVFRAVLPAGSKAEQNELTKEVYELVNRRGEIYLTSGVVAGIYAIRVVSANPKAEEKYLR
KAFDILVATTEEIRDSKSSNGSVNGAVVHGKGEGVGEEVAQHSNGATK
>E_H3AXV6
MATSAPSSSGDSPDPNTTSLRPTTYDTWCGVAHGCTKKLGLKICGFLQRNNSLDDKSRIV
SSLKERQSATNVLPCENSERHTRFRRAETDFSNLFARDLLPAKNGEEQTMQFLLEVVDIL
LNYIKKTFDRSTKVLDFHHPHQLLEGMEGFNIELSDNPESLEQILVDCRDTLKYGVRTGH
PRFFNQLSSGLDIIGLAGEWLTSTANTNMFTYEIAPVFVLMEQITLKKMREIIGWPNGDG
DGIFSPGGAISNMYSVMAARYKYFPDVKSKGMAAVPKLVLFTSEHSHYSIKKAGAALGIG
TDNVILIKCNERGKIIPADLEAKILEAKQKGHVPIYVSATAGSTVFGAFDPVQEIADICE
KYNLWLHVDAAWGGGILMSRKHRHKLNGIERANSVTWNPHKMMGVLLQCSAILVREKGIL
QGCNQMCAGYLFQQDKQYDVSYDTGDKAIQCGRHVDIFKFWLMWKAKGTVGFENQINKCL
ELSEYLYTKIKRRDGFEMVFDGEPEHTNVCFWYVPPSLRGMPDCEERREKLHKVAPKIKA
QMMESGTTMVGYQPQGDKVNFFRMVVSNPASTRSDIDFLIEEIERLGQDL
>A_F2KP03
MFNVLSELEKFRAEDIPYSRVLSSMCTTPLPIALKAHELFIETNLGDPGIFAGTWKLEQK
LIKMLGELLHNPNAKGYICSGGTEANIQAIRAARNVIRRERKIDRPNIVVPESAHFSFEK
IGDILGVEVRRAKLDEEFKVDVASVESLVDENTVGIAGIAGTTELGQIDPIDELSKLALQ
LGVPLHVDAAFGGFVIPFMNKPYPFDFELEGVTSITIDPHKMGMATIPAGGILFRDEKFL
NALIVETPYLTSRYQYTLTGTRPGTGVASAYAVLKHLGYKGMKQIVDECMRMTALLVEEM
TSLGFEPVIEPVMNVVCFKTEKAEKIKEELYRRRWVISTIKNPRAIRLVVMPHVTEEVVK
GFISELKSVLRSV
>A_Q5V1B4
MLQRAEPQDFERVLSSMCTVPHPSAREAAERFLATNPGDPGTYETIAGLEREAVEYLGDI
TGLSDPAGYVASGGTEANLQAIRIARNRADTDDPNVVAPVHAHFSFTKAADVLGVELRTA
PAADYRVNMAAMAELVDEDTVCVVGVAGSTEYGYVDPIPAIADLAETVDALCHVDAAWGG
FYLPFTDHDWHFGHADIDTMTIDPHKVGQAAVPAGGLLARDRTLLDELAVETPYLESTDQ
LTLTGTRSGAGVASAVAAMESLWPAGYRQQYETSMANADWLADQLSARGHDVVGPELPLV
AADLSMPMTDELRDRGWRVSKTGAGEMRVVCMPHVTRSMLRSFVADLDWY
>A_A0A1H1C830
MSADELFLGSDGGDAAYREAMGRAVDAVLDSFADGDDPYSGASPDALAAQFDDPVVPEDG
RGLDAAIDEVSERVLAHSVGTSNPRCAAHLQCPPMIPGLVAEALLTATNQSLDSFDQAPA
ATVLEERVVGALCDLFGLPSGADGVFTSGGTQSNFQALLLARDRHCDRRFGRNVQADGLP
ADAESLRILCSEEAHFTGKQAAHHLGLGERAVVTVPTDDDRRMDPDALDSTLAELDDRDA
DPFALVGTAGTTDFGSVDPLAALADRAAERDLWFHVDAAYGGALAVSDDHGHLIDGIERA
DSVAVDFHKLFYQPISCGAFLLRDGDDFEWMARNAAYLNPEEHDEAGVPNLVAKSVQTTR
RFDALKPYVAFRALGRSGLATLVDRTLELADEAAELVAAADDFELLAEPTLNAVVFRYRP
REGMDDAAVSRLNAAVRSELLRDGRAVVARTDVGGVTSLKFTLLNPTATLDDVAAMLDAV
RDCGSDVAAERGVAA
>A_U6EEL6
MEDKGIPKEQVYQMLRKYKEKDLTHSSGRILGSMCTCPHPVGIKAYTMFLESNLGDPGLF
PGTKAMEDEVITMLGQLLGKEDVYGHIITGGTEANLMAMRAARNLKNVENPEIIVPKSAH
FSFKKAADMLCLDLKMADLDEDYRMDISSVESLISDNTVAIVGVAGTTELGKIDPIEDLS
RICQEQDIHLHVDAAFGGYIIPFLKESGYDLPEFDFRLPGVSSITIDPHKMGMAPIPTGG
ILFRERKHLEAMAIETPYLTEDLQSTVVGTRTGASTAATWALLKHLGREGYQEIATSCMD
VTHKLAEGIEEAGFELVTEPELNIVPFRSRNMSVEELAQQLEKRGWAVSLATYPRSIRII
VMPHLKIEHINDFLKDLKTITGA
>A_U6EDB6
MLSGKKDLKKLDKSQREHNTATTAYGTRYFEKSIPKYEIPLDGMPADAAYQLIHDELNLD
GNPVLNLASFVTTWMEPQADKLIMESVDKNYVDADEYPQTQKIEERVVNILARLFNSPDD
CHSIGTATIGSSEAIMLALLAHKWTWRENRKAEGKPTDKPNIVMGADVHTVWEKFAKYFD
VELKLIPIKDDLYTITAEDVAKEVDENTIAVGAVIGTTFTGQMDPIKEINDVLMDIKKEK
GWNIPIHVDGASGGFIAPFIHPDMEWDFRLEQVRSINVSGHKYGLVYPGVGWVVFKDKSD
VPEDLVFNINYLGGSMSNYSLNFSKASNTIIAQYYNLIRLGFNGYKAVIDNMIENTRYMA
DKLEETGRFEVLNPKILFPLVTVKLKDSDFTVFQLSDKLREHGWIVPAYTLPANADDIAV
LRMVIKENFGRDMVNAFIDDIKTCCKNLESEEEKIKKEDPSLLY
>A_D7EBV8
MNEKGISNQKLTDLLDTAKSNDVGYERVLSAMCTYPHDVAVQAHTKFIEANMGDPGLFPG
TYSLEKEVINMMGQLLHCSSVHGYITTGGTESNIQALRTMVNSSNVANPNVIVPESAHFS
FDKIANILGIEVKKAELDSKFKVDIGSVKSLIDSNTIGLVGIAGSTEFGQIDPINSLSDI
ALENNLYLHVDAAFGGFVIPFLETSYHFDFVLDGVTSIALDPHKMGFSTIPSGGILFRNR
EDLNHLQTHTPYLTISTQSSLTGTRSGASVAATYAVMSYLGKEGYRQIVKQCMDLTNDLV
EGAKKIGINPLIEPVMNVVTLDVQDPDTLRARLRDEFGWYVSITRNPRALRLVLMPHLTH
KNLDLFLQDLEKLVKIG
>A_D5VUB3
MGRVIEELKRFRELDIKYSEGRIFGSMCSSIHPLAKEIVSLFLETNLGDPGLFKGTKLLE
EKAVKLLGEILKNKEPYGFIVSGGTEGNLLAMRVVKKMKGRTIILPKTAHFSFEKAKEMM
DLNLVYAPLTKGYEIDVRFVKDYVEDYKVDGIVGIAGTTEFGTIDNIEKLSEIAKENDIY
LHVDAAFGGFVIPFLPKEYRRKEINYTFDFSLNVDSITIDPHKMLLCPIPAGGIIFKNSS
YKRYLEVDAPYLTETKQATILGTRPGFGAACTYGLLRYFGEEGLKKLVKEVMDRTFYFKE
RLEREGFKLLLEPILNIIAIEDENHIETCKKLKEMGYYPSVCFNAKALRIVVMPHIREEH
IDNFIEVLKEVKRD
>A_Q2FSD2
MDAEGLSTDELFCFLQAKRNEDFSYSHILSSMCTTPHPVAVQAHNLFMETNLGDPGLFPG
TATLEDRLIRWFADLYHEPSAGGCTTSGGTESNIQVLRFCKKTKNVKEPNIIVPASAHFS
FEKACGMMDIEMRVVPVDEQYRMKTDAAGELIDKNTCCIVGVAGTTEYGMTDPIPALGKL
AEQEGVHLHVDAAFGGYVLPFLDDAPPFDFSVPGVGSIAVDPHKMGLSTIPSGVLMVRDE
RVFCNLLVETPYLTTKQAYSLTGTRPGASVAAAYAVMAYLGRKGMKALVTGCMENTRRMI
EGMEAFGVHRKVTPDVNVATFEHVSVPSPWVVSYTRKGDLRIVCMPHVTRDVVEAFLSDF
GESYVSHIS
>A_L0JVZ3
MQAEPQAFDRVLSSMCTKPHPDARDAAERFLATNPGDPATYQRVAELEDEAVALLGEVAG
LDDPAGYVASGGTEANIQAVRIARERTDSPRPNVVVPESCHFSFRKAADVLEVELRVVPT
DDDHRADLTAVRASVDSDTALVAGVAGTTEYGRVDPIPELGEIADSVGATLHVDAAWGGF
ALPFTDYEWHFGHAPVDTMAIDPHKMGQAAVPAGGLLARSESLLDELAVDTPYLESTSQA
TLTGTRSGAGVASAVAAMRTLWPEGYREQYARSQRNAEWLADALEKRGYDVVDPTLPLVA
ATVPRPTFEALRAEGWRLSRTATGELRVVCMPHVTREMLASFVADLDRLEVRASVPVVGD
D
>A_K4MEZ9
MCTAPHRIAVKAHMQFIESNMGDFGLFRGTHEMEKEVIRMTGNMLHCPFTEGYLTTGGTE
SNIQAVRSMRNLHERKHSGSRLNVVVPISAHFSFDKVSDILDIDVRKAPLDSDLKVSIKA
MKSLIDVNTVGLVALAGSTEFGQVDPIGKISELALGKDLPLHIDAAFGGFVLPFLAQEHV
FDFSLPGVTSIAVDPHKMGLSTIPSGILLFKEFKHLRCLKAHTPYLTVDSQYTMTGTRSG
AAVAATFAVMKFLGKEGYTETVSKCMEMTRYLLRKAAEIGVEPVIDPVINVVALKVPEPA
VVRATLSREYNWHVSITQDPKALRLVIMPHMSCEMIDMFMADLTKVLGSCT
>A_I7LLL5
MREVGCPEEELFSFLSLSRQEDLGYQNILSSMCTPPHPVAARAHAMFLETNLGDPGLFPG
TAALERLLVRRLGALMHLPEAGGYATSGGTESNIQAFRIAKKRKRTRSPNVVVPESGHFS
FQKACDILGLEIRTVPLDAEFRMDVDAVDGLVDNNTIALVGVAGTTEYGVVDPITRLSEI
ALDREVFLHIDAAFGGMVVPFLDRPIPFDFRLPGVNSISIDPHKMGMSTIPAGCLLVRDP
EYFSSLNVDTPYLTVKQEYTLAGTRPGASVAAAVAVLEYLGMDGMRAVVAGCMENARRLI
EGMETLGYPRAVTPDVNVATFSCDRAPAGWRVSRTRAGDMRIICMPHVTRDVVEAFLGDM
SDLDA
>A_Q0W498
MRERGLGEEEIFAELCEARSRDVPYGRVLSSMCTNPHPIAVKAHQEFVNTNLGDPKLFPG
TADIEHRCIGLIGDLLHLPAATGYISTGGTESNIQALRTAIQMKHTDRRRANIVVPESAH
YSFEKASQMLGIAIRRAPLDDLLRADPSEMAALIDKNTIALVAVAGTTEFGQIDPIEEIG
RLAQEHDLYLHVDAAFGGFVIPFMDRPAKFDFEIPGVQSITIDPHKMGLSTIPSGGLLYR
SESLMKVLEINAQYLTSMVQTSLAGTRSGASAASAYAVLQYLGRAGYREIVATCMENTRI
LREQLEDMGMEPIIEPVLNIVTARAKDPVGLRKKLAEKNWYVSTTVHPCALRMVVMPHVT
ADVIEAFTADLKKVI
>A_E4NVT4
MSFQEAEGNESAPDGTATDAVDGQTLAERMFIGTPAGNDAYIAAIDRCRDAVLSAVGEAD
RPYSGSTYAEHRERLTQDTIPESGRKIDEVIEDLATDVLEESVYPSDEACSAHLQCPPMV
PSLAAEVVLSALNQSMDSFDQAPAATVLEEQVIDDLTSLFGLGDGADGVFTSGGTQSNLQ
GLLLAREHYVAEVFDRSVRTSGLPPTAEKMRILTSEDAHFTVAQAAAQLGLGEDAVVTVP
TGDAHQMDPDELADELARLKQANCHPFALVGTAGTTDFGSVDPLNDLADLADEHDLWFHV
DAALGGALALSETHAGKLDGIERADSLTVDFHKLLYQPISCGVFLLSDGDKFELMGRNAA
YLNPKSDQVSNLVSKSLQTTRRFDALKPYVAFRTLGREGMAALVDRTVTLADRAASLIRS
DPGFELSCPPTINIVTFRYTPERDHPARSPDEWADRINRRARDRLLASGCGVVARTEVDG
CVHLKLTLMNPRTTVADIRELLLTLKGYAAQAETKAISNHGIESDDRLDFAPVCGSADEE
SR
>A_A0A1F2P723
MMEDGICFEDVLAELEELKRRDLGYTRILSSMCTHPHPIAKIAHNLFLEANLGDPGLFPG
TKAIEEEVISMIAALLGDRDATGYITTGGTESNIQAIRAFRNASGKDGENIVVPASAHFS
FDKIGDLLRVEVRKAPLDGEFRVDPAAVEDLIDDRTIGLVGIAGTTEYGQIDPIEDLAKI
ALENDLFLHVDAAFGGFVIPFLDSHPPFDLSVDGVSSITIDPHKMGMSTIPAGGILFKDK
RLLELLSTPTPYLTSKAQFSLTGTRSGAAAAATYAVLRYLGFKGFKRVVDRCIRMTKMLK
DGASSFGVVPPVEPVMNVLTLEVKDLRQVIRELERSGWRVSVTREGFMRLVIMPHLTEPI
LQEFLDDLKDATGN
>A_D2RU46
MTGQRSAVDRDRPPAADADPTPPPTAATAFLGGPDGNAAYADAIERARDVLLESFATSAG
PYAGTDHETLRERIADLQVVPDDGSSIEDTLETVADDVLADSVRVHDPGCVAHLHCPPTV
PALAAELLLSGTNQSMDSFDQAPAASVLEERVVDACCDLFDYPTGADGVFTGGGTESNFL
GLLLARDWYCERRFDRDVQTEGLGPEAASDLRLLCSDAAHFTAEQAAHHLGLGEDAVVSV
PTDDDRRIDLEALDSTFERLEADGRHPFAIVATAGTTDFGSIDPLAALADRAADRDLWLH
VDAAYGGACAISDRLRPKLEGIDRADSIAVDFHKLFYQPIGCGAFLLRDGDRYRHLERNA
AYLNPERDDAAGVPNLVSKSTRTTRRFDALKPFVTFNALGRTGVADCVEYVCELADAVAD
EIRADPALELCCDPELSAVVFRYRPETDSESGSLPTAAVDRVNRAIRDELLADGEVILAR
TEVDGTAALKLTLLNPKTTLSDLRDVLEAVVDRGEALETDREVIDSA
>A_D2RX89
MQSEPQAFDRVLSSMCTEPHPVARDAAERFLATNPGDPGTYPSVSALEEEAIAMLGSIAG
LEEPTGYIASGGTEANIQAVRIARDRAESQRPNVVMPESAHFSFQKAADILGVELRIVPT
DDNFRADLEAVRASVDEATALVIGVAGTTEYGRVDPIPELGEIARSVGAMLHVDAAWGGF
VLPFTDYEWNFEHAPVDTMAIDPHKMGQAAVPAGGLLARSDDLLNELAVDTPYLESTSQA
TLTGTRSGAGVASAVAAMEELWPEGYKRQYVRSQNNAKWLADALEKRGYDVVDPTLPLVA
ADVPRSTFDALRAKGWRISRTATGELRIVCMPHVTREMLASFIGDLDRLEVRASVPVASD
D
>A_A0A075LW21
MIPEDGLSEEEVMGELEKRLSLDLTFDSGKILGSMCTYPHPLAQKIVRKYMDRNLGDPGL
HVGSQKIEREAIQMLGELLHLKKAHGNIVSGGTEANILAVRAFRNVSDVEEPELILPKSA
HFSFLKASDLLKVKLVWAKLNKDYSVNVNDVESKISDNTIGIVGIAGTTGLGVVDDIPSL
SDLALDYGIPLHVDAAFGGFVIPFAKVLGYELPDFDFKLKGVQSITIDPHKMGMAPIPAG
GILFRKKKFVDSISIPAPYLAGGKVSHPMITGTRPGASAIAVWALLKHLGFNGYKEVVRE
AMENALWFAEQIRALKGIYLIREPMLNIVSFGAKNLKTIERALKDRGWGISAHRGYIRIV
MMPHVRREHLEAFLEDLREILATL
>A_I3R9H1
MSDAESLHDTRPDMEGLFLGDDENDREAYQEAIEQACDLVLGEFLDNATPYSGVTPDELA
DTLAQFEMLPSEGDGLETALDRTGPVLRNSVGVSDPHCIAHLQCPPMVPALAAEVLLTAA
NQSMDSWDQSPAATHLEEQFVTELCGLFGYDEAESDGVFTSGGTQSNFVGLLLARNRILL
EEYGVDVQQAGLPPEARDLRILCSEAAHFTAKQAASHLGLGENAVVTVPTDNEYRISVEA
FDEAIVDIRANGNRPFAIVATAGTTDFGSIDPLEPLAERARKYDCWFHVDAAWGGALALS
DEHADKLAGIEAADSIAVDFHKMFYQPISCGAVLVRDESSYDLIDRNAAYLNPERDDEAG
VPNLVSKSVQTTRRFDALKPFVTMQTVGREGLASLMEYTINLADEAVELIERDSDLHVIH
ESELNVVLFRYVPESVPIEMTREEWIGKLNEAIRDSLLEDGEAVVARTTVDGINCLKLTL
LNPRTTREDIRSLLQAITARGTEFETNPDEIRQ
>A_I3R6X8
MNRSNSPETGFIDPSGANAEAIRDLTEDVLDQLLGQLGAAEKRSPLPDESTAPTGTIPES
PRSQTDLLDDLETIAAGSMNPAHPGYIGHMDTMPTTVSVLGDLVASAVNNNMLSVEMSPV
FSELEVQLTETIASEFGLGPNAGGVLASGGSLANLHALSVARNQAFDVHDDGLAGLDGEP
VLFASDVAHTSLQKAAMLLGLGTDAVVAVETNANSRMKPSALNQAVEQAERDGRVPFCVV
ATAGTTTTGNIDPLPAVRDVVDEHDLWFHVDAAYGGALVFSEAERDRLDGIEGADSVTFN
PQKWCYVAKTCAMALFADLDILQEDFRVGAPYMRGDDAIPNLGELSVQGTRRAEVLKLWL
TFQHLGREGLGQLIDESYRLAAVIRDRVADQDALELASEPEMNIVCFRAAPDWCPPDERD
ALNGRLQRYLLSRQDVFVSLPTYRDTRWLRVVLLNPFTDKTTLDRLFDGIDLFLEAERP
>A_I3R7R5
MSEGFDSLDPDPEEFRELGYRAVDMMAEHFANIRAVDTFPETTPPEVAEEFDDPLPRDGE
DPEAVLAEWNERVYPNATHQGSPRWYGYVMGSGTPIGALADALAASVNMNAGAWMGGPSA
TEIERQCLQWLAEMIGYPADCGGVLTSGGTMANHAALYTALQSATEFETRESGLRSIDRP
GRFTLYESAHEGHSSAERVAEMIGVGSDAIRSVPCDEDLRMDPAALDDMLTADVENGRIP
FCVIAYVGSINVSTVDPLAEIADVCADHGVWMHADGACGAVGAILPEKEHLYEGIERADS
VTLDPHKWLSVPYSCGCVLFRDPDAQTQAFSMHAEYLDFTEEEAYHGTNLGFLGPEMSRP
FRALKLWMSLKHRGVEGYRQLLRQNCRCAEHLHDRVVAADDFEVLQEPNLFIYSFRYLPT
DLRDAVADADQREAINDYVDWLNQRITDELRLTGEAFVTTTEIRDDTAIRLSICSHRTTP
ADIDTTFEALREHGEHIDAEGRKRVDSEFADN
>A_A0A1G8UBX3
MQQAQQAGLDGMQPQDFDRVLTSMCTEPHPAAREAAERFLATNPGDPGTYQTVANLEDRA
VELLGAVTGLDEPAGYITSGGTEANIQAVRIARNRAETDDPNVVAPKSAHFSFRKAAELL
GVELRTAPTTDHRANVDAMNELVDEDTVALVGVAGSTEYGVVDPIPEIAELATDAGALCH
VDAAWGGFYLPFTDFEWQFDHAEIDTLTIDPHKVGQAAVPSGGLLARSESVFDPLAIDTP
YLETTSQVTLTGTRSGAGVASAVAAMEALWPEGYREQYRVSMDNAEWLADQLRARGHDVF
GPVLPLVTADLSVPMTDELRSRGWRVSKTGSDEMRIVCMPHVTRSMLRSFVADLDWY
>A_A0A2V3JKE4
MNTHGMDEKTIGSALHDLKSRDTPYERVLSSMCTYPHPVAVAAHQQFIETNLGDPGLFAG
TAEIEHEVVRMMGTLFGNPDAHGYVTTGGTESNIQAIHAIKTARKIREPNIIVPASAHFS
FDKVADILGIEVLKADLDTEFRADIQAVEDLIDGNTIGIVGIAGNTEFGQIDPIRELSDL
ALSKNLFLHVDAAFGGFVIPFLTEKYEFDFTLPGVTSIGADPHKMGFATIPSGGLLFQDS
SYLHRLSVDTPYLTVNSQQTLSGTRSGASAASAYAVFKHLGREGYERIVRRCMKLTHELV
ARASEFGIEPLIDPVTNVLVLDVPDADSVRSAMKTRGWDVSITRDPRALRLVIMPHLSSE
NLNLFADDFADVVK
>A_M0L1G1
MRAEPQSFDRVLSSMCTEPHPAAREAAERFLATNPGDPGTYQTAAALEDRAVAMLGEIVG
LEIDTADAIGAADEDGSGGPTGYVTSGGTEANVQAVRIARERAARGTDRPSVVVPESAHF
SFRKAADLLQVDLEVVPTASDHRVDLDAVRAAVDEDTAAVVGVAGSTEYGRVDPIPELGE
IATSVDALLHVDAAWGGFALPFTDREWHFGHAAVDTMAIDPHKMGQAAVPAGGLLVRSAD
LLDELAVDTPYLESTSQATLTGTRSGAGVASAVAAMEELWPDGYRDQYVRSQHNAEWLAD
QLESRGYDVVEPVLPLVAASIPTWLFESLRAEGWRLSRTGDDERVRFVCMPHVTREMLES
FLADLDRLESRAARAVPSPGE
>A_C6A1N1
MAGESMIPNKGISEEELFTELEKRLKIDLTFDSGKILGSMCTYPHPLAQKIIQKYIDRNL
GDPGLHRGSKEIEEEAVQMLGELLHLKRAYGNIVSGGTEANVLAVRAFRNVSNVEKPELI
LPESAHFSFLKASDLLKVKLVWADLNRDYSVNVKDVESKITDNTIGIVGIAGTTGLGVVD
DIPALSDIAVDYGIPLHIDAAFGGFVIPFAKALGYELPDFDFKLKGVQSITIDPHKMGMA
PIPAGGIVFRKKKYMDAINVLAPYLAGGKIFQATITGTRLGANAIAVWALFKHLGFEGYK
NVVKEAMENALWFAEQIKRLDRVYLIREPMLNIVSFGSKRLKKIEAELKARGWGISAHRG
YIRIVMMPHVKREHLMNFLKDLREILRRV
>B_A0A2E4GBW7
MTGKKKTAQASIEAMYRVFTVPEAPDSTLSRIDQDISRNLAGFLQEHIVAVERDLAEVEK
DFADYNIPEKPIFVSEQAQFLLDKLVANSVHTASPAFIGHMTSALPYFMLPLSKIMIALN
QNLVKTETSKAFTPMERQVLGMIHRLVYQEDGAFYRKWMHDPRHTLGVMCSGGTIANLTA
LWVARNHAFPAEGSFRGLHQEGLYRALKYYGYEGAAILVSKRGHYSLRKAADVLGFGRDA
LVSVETDDDNRILPDALREKCLELQKQKIKVLAICGVAGTTETGNVDPLDAVADIAREFG
AHYHVDAAWGGPTLFSRSHKHLLRGIEKADSVTFDAHKQLYVPMGAGLVVFKDPALASSV
EHHAQYIIRKGSRDLGSTTLEGSRPGMSMLIHSGLRILGREGYEILIDQGIEKARTFAGM
IDAEPDFELVTRPELNILTYRYCPEPVQRALALADEFQAEKMNTCLNRITKFIQKTQRER
GKAFVSRTRLEPARYYHFPCIVFRVVLANPLTTRDILADILKEQRMLAQEEGIADEMSIL
HQMAEAVLKQRQPGARQA
>A_A0A2E4TVH8
MDTETFLDEVLSRVKIFLDSSQSDVRIRTEQTHDSLLRTSDLKLPMEGRGLESALDDIES
VLSHSVRTTAPGFMNPLWGGLSITSLAGELVTAATNTAMYTYEIAPIATLIESSILKRMA
ELADFGTSQGTLTTGGSNGNMLGLLCARQSKVPLSSQSGFDGTKMVAFVSEESHYSFNIA
SNVVGIGQSNLIKIRCNEQGQMRADSLEDEIERALENGQIPFAVLATSGTTVRGSFDPLR
EVAEIAHKYDLWMHVDAAWGGSCLFSTQYRSLMDGIELADSFCWDAHKMMGIPLICSAFI
VKDAEILRAVCSNGNTAHYLYLETGEDVDLGLYSLQCGRRNDALKLWLAWREIGDAGWAT
MLDGFMKLADYLERRVNQNESLEMMSNRMWTNVCFRYVGSSPEENLNHINTELRKRLIHD
GRFMVSRSTIDGNIVLRSVIANRSISEASLDSFLECVVSIGKDIERGLPPNQ
>A_D8JB87
MSADGLFLGTDRGDAAYRAAMEQATDAVLCAVAAREEPYSGASPDALAEYLDDPVVPEEG
RGLEATLDEVAERVLAHSVDPSNPRCGAHLQCPPMVPGLAAEVLLSATNQSLDSFDQAPA
ATLLEERVVGALCDLFGLPAGADGVFTSGGTQSNFQALLLARDQYCARQFDRDVQAEGLP
PEADSLRLLCSAEAHFTTNQSAHHLGLGEDAVVTVPADGDRRMDPGALEATLAALRKRGA
VPFALVGTAGTTDFGSIDPLGALADAAAEHGLWFHVDAAYGGALAVSDEYGDLLAGIERA
DSVAVDFHKLFYQPISCGALLVRDGDEFRWMARNAAYLNPEAHDDRGVPNLVSKSVQTTR
RFDALKPYVAFRALGRSGMAALVERTLELADEAASLLESADDFELLGEPTLNAVVFRYRP
CEGMTDEAASRLNADVRRELLADGRAVVARTEVDDATCLKLTLLNPTATLKDVGAILEAV
RECGSAVADPGEVIA
>A_A0A2R4X059
MLEATPQDFGRVLSSMCTEPCPPARAAADRFLATNPGDPGTYPEIARLEERAVDLLGEIT
ELADPAGYVATGGTEANIQAVRIARNRADTDDPVVVAPESAHFSFHKAAAMLDVEIRTTP
LVDYRADPDAIAEAIDSDTALVVAVAGSTEFGRVDPVPALAELAHDAGALCHVDAAWGGF
HLPFTDHDWSFSDAPIDTMTIDPHKAGQAPIPAGGLLARDESLLEVLEVETPYLESSTQV
TLTGTRSGAGVAGALAAMETLWPDGYRDNHERAMANATWLADELRERGYEVVDPELPLVA
ADVSQSIIDALRRRGWRISRTGAGDLRIVCMPHVTRSMLRSFVADLDWY
>A_N0BK04
MNSQNNLEYSKYSEHAETSETIRILKEFRSQDIPYNRVLSSMCTTPHPLALKAHEMFIET
NLGDPGIFQGTKKLEEKLIGMIGELLHGSEVAGYICSGGTEANIQGIRAGRNKMRDKIKD
SRNPNIVIPKSAHFSFEKIGDILGVEVRRAKLDEEYKVDVSEVEKLMDENTVCLVGIAGT
TELGQIDPIVELSKLAEENCVELHVDAAFGGLVIPFMNNPYPFDFQNDGVSSITIDPHKM
GMATIPSGGILFRNESYLRALEVETPYLTSRTQFTLTGTRPGTGVASAFAVLHGLGFDGM
KKIVMECLKNTRLLTEEMISLGFEPVIDPIMNVVSFKTEKAEKIRNELMKRRWIISSIKE
PRAIRFVIMPHVTEEVIKEFLSEFRKIINWV
>A_Q5JJ82
MFPERGASEEEVLRELEEKTREDLTFDSGKILGSMCTYPHPFAVKVVMKYIDRNLGDPGL
HIGSQKIEKEAVDMLANLLGLEKGYGHIVSGGTEANILAVRAMRNLAGIEKPELILPESA
HFSFIKAAEMLGVKLVWAELNDDYTVNVKDVEKKITDRTIGIVGIAGTTGLGVVDDIPAL
SDLALDYGLPLHVDAAFGGFVIPFAKALGYEIPDFDFRLKGVKSITIDPHKMGMVPIPAG
GIIFREKKFLDSISVLAPYLAGGKIWQATITGTRPGANALAVWAMIKHLGFDGYKEVVKE
KMELARWFASELKKIPGIYLIREPVLNIVSFGSEKLEELEKELKARGWGVSAHRGYIRIV
VMPHVKREHLEEFLRDLREIAKRL
>A_A0A1H3WVB1
MEQAVPQTFDRVLSSMCTRPHPVARAAAERFLATNPGDPETYRAVADLETEVVETLGELT
GLDQPRGYVASGGTEANIQAVRAARNRASTDDPNVVAPSSVHFSFQKAAEVLGVDLRIAP
VGSDRRADPEAMASLVDDDTALVVGVAGTTEYGRVDPIPELADLAAEADALCHVDAAWGG
FALPFTDHEWHFGHAAVDTMTIDPHKMGQAVVPAGGLLARDAATMDALAVETPYLESTSQ
ATLTGTRSGAGVASAAAALDELWPDGYRENYERAQANAEWVADALADRGFDVVDPVLPLV
AVDLPDSLFAAVQDRDWRLARTARGELRLVCMPHVTRDTLSAFLRDLDACRDEI
>A_H1YYJ3
MQKKGCPEEEIFSFLSFARDKDRKYDKVLSSMCTIPHPVAVRAHNMFIESNLGDPGLFAG
TAELESLLVREIGELMHIPDACGYATSGGTESNIQALRIAGKQARRKMPNVVVPESVHFS
FEKACDILSYELRTVPCDGNQKIDTSVLEDYIDKNTVCITGIAGSTEYGVVDPIEHLSDI
CSDREIFLHIDAAFGGFVLPFLKNAPKFDFELDGVSSISVDPHKMGMSTIPCGCLIARDP
SYFKSTEVETPYLTVQKECTLLGTRPGGPVAGALAVLRYLGRSGFEEIVGKCMNNNRRLI
DGMADLGYEVAVQPDVNVASFKCENSPKGWIVSRTREGHMRTVCMPHITEDIIDEFLKDV
SEINV
>A_Q8U1P6
MKFPRKGIPQEEVMRELEKYTSKDLSFSSGKILGSMCTLPHELAKEVFCMYMDRNLGDPG
LHPGTKKIEEEVIEMLSDLLHLERGYGHIVSGGTEANILAVRAFRNLADVENPELILPKS
AHFSFIKAGEMLGVKLIWADLNPDYTVDVKDVEAKISENTIGIVGIAGTTGLGVVDDIPA
LSDLARDYGIPLHVDAAFGGFVIPFAKELGYDLPDFDFKLKGVQSITIDPHKMGMAPIPA
GGIVFRHKKYLRAISVLAPYLAGGKIWQATITGTRPGASVLAVWALIKHLGFEGYMEIVD
RAMKLSRWFAEEIKKTPGAWLVREPMLNIVSFKTKNLRRVERELKSRGWGISAHRGYIRI
VSHASCDGGHD
>A_D1YVJ9
MREHGVDEDTIIRELKGACARNVPYERVLSSMCTTPHPIAIKAHKEFIVSNLGDPRLFPG
TASLEHACIGMLGELLHLPSAVGYITTGGTESNIQALRTARQLKHVDPGKANIVLPESAH
YSFDKAAQMLGVSLRRTPLDDEMKADMDAMAGLVDKNTIALVAVAGTTEFGQVDPIPAIS
KLALDENIFLHVDAAFGGFVIPFMKDPSKYRFDFELPGVMSIAIDPHKMGMSTIPSGGLL
YRDERHMKSLEISAQYLTSQVQSSLAGTRTGASAAATYAVMRHLGMDGYRRVVSECMDNT
MFLRDSLVDMDIELALEPIMNIVTAKLPDAQSTRKKLCDMGWFVSTTSRPEALRMVVMPH
VTRDVIEAFMADLKKIS
>A_B8D379
MYIGDINKAREWLEKAFSKTPNHLDGSILGSMTTMPHELGVEAFLRFIHINGNDPMVFPI
VKEAEEIIVKGIGGLFDVEHGMYTSGGTESNIMALYVGRRVNKGKENTVVVPSSIHRSID
KACLLMGCKLVKIPVDPLKPVDPAILEEYIRLYKPFAVVVTAGTTEAGVIDPVKEAGELA
EKYGVYLHVDAAYGGLLIPFLYRRGYITVDLRMFPGVSSLSVDMHKNGCAPIPSGLLFFS
NRGFLEQACFDMEYMPLGKSCGLLGTRPGGAVVASAAVFMAMGIKGYEENAVKMMENSYY
LYNGLKNIPELVVFKPILPINVFRSLRYSYIELFKVLAEKGVYVYKSPSLHALRVVVMPH
VSRQHLDKFINILKLIHGSG
>A_G7WKU8
MRDRGLSEEEVMRGLLKMRAKDLSYDRIFSSMCTPPHPIALKAHQLFQETNLGDPGLFPG
SAELEAEAVRMMAELLGHPEACGYLSTGGTESNIQAIRAARNSADFRDGNIVVPRSAHFS
FDKIGDLLSLEIRKADLDGDLKVEVGSVEELIDEKTVSLVGIAGTTEFGQVDPIDRLGRL
ALDWGIPLHVDAAFGGFVLPFLGGDWRWDFSVEGVTSITIDPHKMGMATIPGGGLLFRHP
EDLERLAAYAPYLTVARPKALTGTRSGAAAAAIWAVMSHLGMEGFKEVVNGCMALSRRMA
SGAKEIGIEPVIEPVMNVVTLRMEDPEGVRAALLGRRWRVSTTRSPKALRLIMMPHSTAE
NVDLFLGDLEDVLRKKA
>A_Q6M0Y7
MDEQDILNELREYRNQDLKYEEGYILGSMCTKPHPMARKISEMFFETNLGDPGLFKGTSK
LEKEVVSMIGGILHNKNAFGYLISGGTEANLTAMRAFKNISKSKGKPQNIIIPETAHFSF
DKAKDMMDLNVVRPPLTKYFTMDVKFIKDYIEDSKNEVSGIVGIAGCTELGSIDNICELS
KIAVENDILLHVDAAFGGFVIPFLDDKYKLDGYNYDFDFSLNGVSSITIDPHKMGLAPIS
AGGILFRDNMFKKYLDVDAPYLTEKQQATIIGTRSGVGVASTWGIMKLLGIDGYETLVNE
SMEKTMYLVKKAREYGFETAIDPVMNIVALNDENKHDTCMKLRDENWYVSVCRCVDALRI
VVMPHLEIEHIDGFLESLSNTKKY
>A_A2BJD5
MEWLRGGSWEEVARELGELRAGEPSPCRVAGSTVAEPLPVARRAYSLYADVNLNDPASWP
SVTKLLEGISRVLEELRLGHRWLVAVSGGSEAVLTGLYIAREYTRGRVVVASSAAHASVL
KAARVLGMEVKLVQVDSRLRIDLYALEKTLRGVQNVAAIVATAGVTDNGAVDPVRDVAKL
AWEHGAVVYVDAAFGGLPLLGLGSTETVLPRGGPALAGIDFHKHVAPPPSSILVSNTAEL
RDYIVFPAPYMPLGRQETLLWTRPASGLAAAYAALRALGASGVGELARYLYRLASKLASI
LEQRGVELLSPLDTPLVAFRPPSVEGALKRLRRRGWILYPSRLPGILRYVAKWCHEPGDV
EEIAEAVA
>A_A0A062V1G2
MSDPIMDGYFIHTISHFLDHVDSLKCIAPVLGIGYEKCMEGTRRNIDREKLAMLSRIKQG
EQSENAHNQNFPDEMSSIEKVTELLADYCLGMTIWAHPNAQANVVPPPTIPSITAFIAAA
IYNPNLIWDEYSCMFAEAELEAVAMLSDLVGYDSKKSSGIFTFGGTGTILYGCKLGVEKI
FSGRAMTEGVRDDVKIVASESSHYSRLNVAGWLGVGTKNVVTIPTTRENEMSLTDLEDYL
RHAFETGEKVAIILATLGTTDTFGIDDLASIVRLRDKLAAEYRLEHLPHIHADAVIGWAW
AVFKDYDFEINPLGFHARTLRSLQDSLQRISSLHMADSIGIDFHKTGYAPYISSAMLVKN
RQDLILLSRAPEQMPYLYQYGYYHPGIYTLECSRPGTGALAALANMRLLGKQGYRVLLGH
VVEMAEMLRDQLERHTFIKILNDYNYGPVTLFRVYPDGADAEEIFQRELTDPDYREQLEE
YNTYNLRIFKQIHERAMRGEGILLSWTDACRHANYPDGPPVAALKSFIMSPWTNLKAVDM
VARQVLEARMQAKK
>A_A0A1Q1FJ77
MSADELFLGSAAGNATYREALDRAADAVVEQFAAADRPYSGERPEALAARLEQPVLPESG
IGLRAAIDEVASEILPHSVGTSNPRCAAHLQCPPMIPGLAAEALLTATNQSLDSFDQAPA
ATVLEGRVVDALCDLFGYPDAADGVFTSGGTQSNFQALLLARDRHCQETFGTDVQASGLP
VEAGSLRVLCSEAAHFTAKQAAHHLGLGEDAVVTVETDDRRRLDPAALDARLDALEAAGA
EPFALVGTAGTTDFGSIDPLPALADRAAEHDLWFHVDAAYGGALALTDDHAAELEGVDRA
DSVAVDFHKLFYQPISCGALLLRDGGDFEWMARNAAYLNPAAHDETGVPNLVSKSVQTTR
RFDALKPYVAFRAVGRDRLGDLVAGTLDLAAETAALLEAADDFELVTDPTLNAVVFRYRP
EGGMADERVDALNAAVRRRVLEDGRAVVARTEVDGVTSLKVTLLNPTATLDDVAAMLDVV
RDCGADLRDGPEVSA
>A_A0A1Q1FH74
MQRVEPQDFSRVLSSMCTKPHPAAREAAEEFLATNPGDPGTYETVSELETEAVDTLGTIT
GLPNPAGYVTSGGTEANIQAVRIARNRAETDRPNMVAPESAHFSFNKAADILNVELRTTP
TDDDHRADPDAMAQVIDEDTVLVAGVAGSTEYGRVDPIPAIADLANEVDALCHVDAAWGG
FVLPFTDHRWHFGHADIDTMTIDPHKMGQAAIPSGGLVTHSKSLLDELAVETPYLESKSQ
ATLTGTRSGAGVASAVAAMDALWPVGYREQYHESMENAEWLADRLAARGHDVVDPELPIV
AADMSMPVTEDLRQRGWRVTKTGAGEMRVVCMPHVTRSMLRSFVAELDWF
>A_A0A328SBH2
MLDDGRNVDSIFRDLEEFKKMNMTYESGRILGSMCTKPDPIGLKAYKMFIETNLGDPGLF
EGSAKMESQVIDMLGKLLHLDDASGHIVTGGTEANFMAMTIAKYLFLENNSGVPEVILPC
NAHFSFKKICPMLSVKPVYVPLKDYRMDCSVIEEYITDNTMAIVALAGSTELGLVDDIAR
ISEIAQKNRLYLHVDAAFGGFIIPFMKNDKSHPLNFDFSCEGVDSITIDPHKMGLAPVPA
GGIIIRDKKHLEKLSVKTPYLTKEKQTTVVGTRTGASTAATWTLLNYYGKSGYKRIVNES
ISLTKYTYNQLKQIPQIKLTCKPDLNIISFKVENMDSKLLQRKLLKLGWRVSVSENPYAM
RLVLMPHVKKEHITEFIKTLKKVIEEK
>A_Q2NHY7
MFDKGRSKEDVFRDLNVFHNMDMKYSSGRILGSMCTKPDPVGLEAYKMFIETNLGDPGLF
KGTALMEQEVINSLGNLLHLKNPCGHIVTGGTEANIMAMCVAKYLYEEENEGTPELILPK
SAHFSFKKVLSMLSVKPVYVPLNNEYKIDVTKLPDLITDNTMAMVGIAGTTELGLVDDIP
EISKIAKSYGVYLHVDAALGGFIIPFLNYKNNNQLNFDFKCKGVSSITIDPHKMGLAPVP
SGGIIFRKKKYLEKLSIKTPYLTKDKQTTIVGTRTGASTAATWTLLNYHGMEGYKKIVEK
VINLTTYTYNKLNKNKHVTIIHKPELNIISFKVDNIDVDTLQKQLQAYGWIVSLAEYPHV
IRLVLMPHIKKEHIDEFLVDLDIIIQKNR
>A_A0A1D3L4E9
MENKGISHEEVLQSLRQFKKLDMTHKSGKILGSMCTCPHPVGVEAYKMFLESNLGDPGLF
KGTQKMEDEVITMLGELLGKRDVSGHIITGGTEANIMAMRAARNSAQHKRHIDEPEIIVP
KSAHFSFKKAADMLCLNLHEAELDDDYRMKMDSVRELITENTVAVVGVAGTTELGKIDPI
AELSELCLERDIYLHVDAAFGGFSIPFLKEAGHDFPEFDFGLEGVCSITIDPHKMGLAPI
PTGGILFREKKYLEAMSVKTPYLTKDRQATIVGTRTGASTAATWALMKYMGREGYTHVAE
RCMEVTSILAQGIEESDFKLVTQPQLNVVAFTSDEMSPDEISSKLKDKGWAVSIASYPRA
VRIIVMPHVKEEHVETFLKDLNELE
>A_A0A1D3KZK6
MEGLNTLSGKKNLEKMKVSEKEVTSTYGSRYFTESIPKYVMPEDEMPARAAYQLIHDELN
LDGNPALNLASFVTTWMEPEADKLIMESMDKNFVDNDEYPQTEKIQERVINMLARLFNAP
KECHSVGTGTIGSSEAIMLGLLAHKWTWKKRRQEEGKPFNKPNIVMGADVHTVWEKFALY
FDVELKLIPLERDTYTVTVDKVAEEIDENTICVGAVLGTTFTGQMDPIKEINDLLMDIKK
ENGWDIPIHVDGASGGFVAPFLYPELEWDFRLEQVRSINVSGHKYGLVYPGVGWLIFKDK
TDLPEELIFKVNYLGGLMPNYSLNFSKGSSTIIAQYYNLIRLGKSGYTDIMENMMSNSQY
LARKLEDSGKFEIINKEGMFPLVTVSLKDEEFTVFQLSEKLRQKGWIVPAYTLPENAEDV
AVMRMVVKENFGREMIDLLVDDVMEACESFEGEETVEKVEDQNPSLLY
>A_U1QCQ6
MMEPRQQQRPQDFDKVLSSMCTEPHPLAQEVAVECLAMNPGDPATYQTVAELETEAITRL
GEVAGIADPYGYIASGGTEANIQAIHAARNRASGEHLSGQPNVVAPESVHFSVNKAAEML
GVDLRVVPVDSDYRADLDAVRAAVDTDTVAVIGVAGSTEYGRVDPIPALTDIAHDVGAHM
HVDASWGGFVLPFTDYAWSFADAPIDSMAIDPHKFGRAPIPAGGLLAREQATVDALAVET
PYLETTSQATLTGTRSGAGVAGTVAVMEELWRAGYHQQYHTQMSNATFLAEQLTNRGIEV
APPTLPLVTAAVQSATIEALQAKGWRLARTTSGDLRIVCMPHVSRASLEAFLDDLDHVRS
>A_B6YUX2
MFPRKGASEEEVLAELEEKTAEDLTFDSGRILGSMCTYPHPFARKVISLYIDRNLGDPGL
HVGSQKIEEEAIQMLSNLLGLEKGYGNIVSGGTEANILAVRAFRNLADVEKPELILPRSA
HFSFLKASEMLSVKLVWAELKEDYSVDVNDVERKITDNTIGIVGIAGTTGLGVVDDIPAL
SDLAIDYGLPLHVDAAFGGFVIPFAKELGYDLPDFDFRLKGVQSITIDPHKMGMVPIPAG
GIIFRKKKFLEAISVPAPYLAGGKVWQATITGTRPGANALAVWAMIKHLGFEGYKEVVKG
AMELSRWFAGELKKIPGVYLIREPMLNIVSFGTTNLEEVEEKLKRRGWGISAHRGYIRIV
MMPHVRREHLEEFLRDLQEIITR
>A_A0A1I6LFT2
MQRAAPQDFDRVLSSMCTEPHPAAREAAERFLATNPGDPGTYEQVAELEREAVERLGAIT
GLSDPAGYVTSGGTEANIQAVRVARNRASDSTEDPNVVAPEHVHFSFRKAAELLGVELRT
APTTGHRADVDAMAELVDDDTVALVGVAGTTEYGFVDPIPAIADLAADAGALCHVDAAWG
GFYLPFTDHEWGFDHAAVDTLTIDPHKVGQAAVPAGGLLARSADLLDELAIDTPYLESTS
QVTLTGTRSGAGVASAVAAMDALWSEGYREQYERSMANAEWLADQLDARGHDVVGPELPL
VAADLSVPMTAELRERGWRVSKTGAGEMRVVCMPHVTRSMLRSFVADLDWY
>A_A0A0U5H3X9
MPRAEPTPAPQDFDRVLSSMCTEPHPAAREAAVAFLADNPGDPATYPAVADLETEAIDAL
GEVVGLDDPHGYVGSGGTEANIQAVRAARNLADGDVNVVAPESAHFSFQKAADVLGVELL
LAPTDDDHRADVDAVADLADDDTALVAGVAGTTEYGRVDPIPALADVAADVDARLHVDAA
WGGFVLPFTDHDWSFADAPVDTMTIDPHKMGQAPIPAGGFLARDAETLDALAIDTPYLES
DTQPTLGGTRSGAGVAGTHAALDALWPEGYRDQYERSQANADYLAAELREHGYDVVDPVL
PLVAADLPDAEFEALREDGWRISRTATGELRVVCMPHVTREMLDDFLASLSGVGNV
>A_W0I930
MTTFPEKGMSEEEVLNELEKRLSEDLTFDSGKILGSMCTYPHPLAQKIISLYIDRNLGDP
GLHVGSRKIEEETVQMLGNLLHLNKAYGNIVSGGTEANILAVRAFRNIADVENPELILPE
SAHFSFLKASEMLKVKLVWAELNDDYSVNVRDVENKITDNTIGIVGIAGTTGLGVVDDIP
ALSDLAQDYGLPLHVDAAFGGFVIPFAKALGYDLPDFDFKLKGVQSITIDPHKMGMAPIP
AGGIIFRKKKFIDAISVPAPYLAGGQIFQATITGTRPGANALAVWTLLKHLGFEGYKKIV
KEAMELSRWFAGQIKTLNGAYLIREPMLNIVSFGTKELEKVEKELKMRGWGISAHRGYIR
IVMMPHVKKIHLEEFLRDLKEILKVV
>A_Q46DU3
MNEQGLSEKEIFSYLEDVKSEDTDYYRVLSSMCTHPHRIAVEAHRLFIEANLGDLGLFAG
AHRLEKEVIRMLGELLHAQSVEIPSGEACESSVCGYLTTGGTESNIQAIRGMKNLVTEDG
KKSGEILNIVVPESAHFSFDKVANMMGIEVKRASLDPEFRVDIASAESLIDANTIGLVGI
AGNTEFGQVDPIEELSKLALENELFLHVDAAFGGFVIPFLEKPYSFDFKVPGVTSIAIDP
HKMGLSTIPSGALLFRSPFFMDSLKVNTPYLTTKSQFTLTGTRSGASAAATYAVMKYLGR
EGYRKNVQYCMQLTTKLVKEARKFGFEPLIEPVMNVVDLRVPNPDIVREQLLKKFGWNVS
ITRNPRSLRLVLMPHNTARDIEEFLQDLRKVTTEL
>A_O28275
MDIIEELRAYREKDIPYSRVLSSMCTVPHPVAVEAHRMFIETNLGDPGIFRGTVELEAKL
MRLIGDILHCETPAGYICSGGTEANIQGIRAARNVQKKENPNIVIPKTAHFSFEKIGDIL
GVKIKRAGVDEEYKVDVGQVEDLMDENTVAIVGIAGTTELGQIDPIVELSKLAEERQVEL
HVDAAFGGLVIPFMDNPYPFDFQNRGVSSITIDPHKMGMATIPAGGIIFRNESYLRALEV
ETPYLTSKTQFTLTGTRPGTGVASAYAVLKSLGFEGMREVVKNCLKNTRILVEEMRDLGF
EPVIEPVMNVVSFRTDEAERIKEELYRMRWVISTIREPKAIRFVVMPHVTEEVIKNFISD
FRKVLRR
>A_A0A0X3BK81
MREYGCPEEELFSFLSLSRQEDLGYQNILSSMCTLPHPVAARAHAMFLETNLGDPGLFPG
TAALERLLVRRLGALMHLPEAGGYATSGGTESNIQAFRIAKKRKRTRSPNVVVPESGHFS
FQKACDILGLEIRTVPLDAEFRMDVEAIDGLVDNNTIALVGVAGTTEYGVVDPIARLSEI
ALDQEVFLHVDAAFGGMVVPFLDRPIPFDFRLPGVNSISIDPHKMGMSTIPAGCLLVRDP
EYFSSLNVDTPYLTVKQEYTLAGTRPGASVAAAVAVLEYLGMDGMRAVVAGCMENARRLI
EGMETLGYQRAVTPDVNVATFSCDRAPAGWRVSRTRAGDMRIICMPHVTRDVVEAFLGDM
SDLDA
>A_A0A0X8V205
MSATDPVLLSDSKEIQERFSRMIRETLSAIFNSFSDDSAFSGIGPYDLREKINALGFLPE
QGKGFEKVLEETEKEILPHLLRTWSTKYMPHLHSPALTETICSELIIACFNDSMDSWDQG
PAATELEESMIHGLLALYGFPVDKGDGCITSGGSQSNISAIIAARDWYCARKFNWDVKMN
GLPPEYTKLRIYTSEISHFSMDKASHILGMGYQAVRKIPVDSKCRIDVKAFAKMLEDDVA
AGLYPYCAVATFGTTDFGSIDDAVGMRELCDRYGMHLHADAAYGSGLIMSRQFRDRIKAI
SICDSITVDFHKMFLLPISCSAILVKDRELLKCFELHADYLNREEDEEDGYINLVGKSMQ
TTRRFDALKVFMAFQTRGVDGYGKIIDTAVGNAMYFYKRISEDPAFMAPVEPELSSVVFA
LKSGDEVNKKIRRLLLSEGTVIGQTVMDGRVMLKFTLLNPNLEHTQIDAIIKRIKELESS
LL
>A_A0A328SMU3
MFNKGLAKDEVFRRLSVFQDMDLDYDSGKILGSMCTKPDPVAMEAYKMFIETNLGDPGLF
KGTALMENEVISSLGRLLHLSDASGHIVTGGTEANLMAMCVAKYLFELENDGVPEVILPR
SAHFSFKKIASMLSLKPVYVSLDDGYKMDVSMVEELITDNTMAIVAVAGTTELGMVDDIE
RISKIAYSKGIYLHVDAALGGFIIPFLENENNARLNFDFSCEGVCSITIDPHKMGLAPVP
AGGIIFRHKEHLNKLAVETPYLTHDKQTTIVGTRTGAATAATWTLLNHYGMEGYRKTVKK
VMELTRYTYERLSKINTVRVICKPELNLISFTPTNMEVNALKKELLAYGWHVSVAEHPHA
IRLVLMPHVKREHMDSFLKDLEKIMKK
>A_Q8PXA5
MNEQGLSEREIFSYLENAKSEDTDYYRVFSSMCTRPHKIAIEANRLFIEANLGDLGLFAG
AHKLEQEVVRMLGNLLHASSIDVPSGGLCQSSVCGYLTTGGTESNIQAVRGMKNLVTAGK
KEFKGTPNIVIPASAHFSFDKVADMMGIEVRRASLDSEFRVDMASVEKLINENTIGLVGI
AGNTEFGQIDPIDKLSEVALENELFLHVDAAFGGFVIPFLEKPQPFDFKVPGVTSIAIDP
HKMGLSTIPSGALLFRSPSFLDSLKVSTPYLTTKSQFTLTGTRSGASAAATCAVMKYLGY
EGYRKNVQYCMELTSKIVEEARKLGFEPLIEPVMNVVALKVPNPDLVRERLLKKFGWNVS
ITRTPRALRLVLMPHNSPEDIELFLEDLKKVTAEIKSP
>A_A0A1N6W5S0
MNKPPEERPASSAKSSAESTDSADGEDSSDSMPSEESLFLGSEKGAETYRTTMEQTTDAI
LDAFVENADPYSGTSPESLREEFAEMEMIPDSGEGLESALESAEPVLRNSVGVSDRQCLA
HLHCPPMISGLAAEAMLSATNQSMDSWDQSPAATHLETRMVEELCDLFGYGDSGDGVFTS
GGTQSNFMGLLLARERFAKERFGTNVQRSGLPHRAKAMRILCSEEAHFTAEQAAAHLGLG
ENAVVTVESNDDREMCPDALDQTLAELDERELLPFALVGTAGTTDFGSIDPLDELAERAE
EHDLWFHVDAAYGGALALSDRHRDLLSGIDRADSLSVDFHKLFYQPISCGAFLLRDGSQY
EHIARNASYLNPEGASVPNLVAKSAQTTRRFDALKPFLSFRALGRDGFGMLVDETIALAE
EVAELLASGSSFELVAEPTINAVVFRYRPTSDMADERLSWLNEAIRESLLREGDAVVART
EVDGVTALKFTLLNPRTTLTDVADILDAIERRGSSLRAVSPEVKR
>A_A0A1N6VH17
MQVAAPQSFRRVLSSMCTEPHPAARDAAERFLASNPGDPTTYPTVSALEDEAVGILGEMT
GLENPHGYIASGGTEANIQAVRAARNLAEAESGARTDSPNIVAPESAHFSFQKAADVLGV
ELRLAEVDANRRAEPDAVAELVDDDTVLVVGIAGTTEYGRVDPIPTLSEIAHDAGALLHV
DAAWGGFVLPFTDYEWNFDHAEVDTMGIDPHKMGQAAVPAGGFLAREKRVLDALAVETPY
LESTSQATLTGTRSGAGVASAWAAMDELWPAGYREQYERSQANAEWIAERFEACGYDVVD
PVLPLVAADVPRKTVEELQSLGWRVSPTGSGELRIVCMPHVTRSMLESFAADLESL
>A_A6UVR4
MDERAVLEELKKYRKMDLKYEDGAILGSMCTKPHPITKKISDMFFETNLGDPGLFRGTKK
LEDEVINNIGKFLNNPNPFGYIISGGTEANITAMRAINNIAKAKRKNHKTTVIMPETAHF
SFEKAREMMDLNLITPPLTKYYTMDLKYINDFIEDRNNKNDISVDGIVGIAGCTELGAID
NIKELSKIAEQNNIFLHVDAAFGGFVIPFLDDKYKLDNYCYEFDFSLNGVKSMTVDPHKM
GLAPIPAGGILFRDKSFKKYLDVEAPYLTDIHQATIIGTRSGVGVASTWGVMKLFGEEGY
KNLASECMDKTHYLVKEAKKLGFKPVIDPVLNIVALEDDNPEETSLKLRKMGWFISICKC
VKALRIIVMPHVEKEHIDKFLGALTEVKKN
>A_F4BYV2
MIMKETDVMPGKSAEESLDPEDWESMRMLGHRILDDMMDYLETLRDRPAWQHAPVDVKAH
FAGSPPVIPQTPEEIYQEFTQYILPYQIGNSHPRFWGWVAGTGTVMGMFAELISAATDAV
SGSFSYLSNNYVEMQVLDWCKTMLGYPATASGLITSGCSASNLIGLAVARNAKAQFDLRS
KGMRAAPQLMTLYCSEEAHSSIQKAVELLGFGSRALRRVPVNESMQIDLESLKEAIKTDR
EGGYHPICVVGVAGTTNTGAIDDLEALAEICSKEGLWLHVDGAFGAWAAIAPRSKHLVAG
IERADSLAFDLHKWMYLSYPIGCVFIRDADEHRRTFSLTPTYLAHGEGERGLTGIDVPWL
SDYGFELSRGFQALKAWMTIKEQGTEKYGRLIQQNIDQAHYLASLVEKSPQLEMALPVSL
NVVCFRYIRSNMSDSMLDLLNKQIEVELQEKGIAVPSIVTIKGKKYLHAAITNHRSLQSD
FDLLAREVVRIGDELG
>A_F4C0R3
MKHRDQIRQIAKKVNKSGQRSEMREKALPADEVMAILERTRERDYSYDRFLSTMCTRPHP
IAIKAHDMFLETNLGDPGLFPGVAGLEEEVVRMLGELLGCPLARGYISTGGTESNIQAIR
AAKNESGKCGGNIVVPASAHFSFDKIGDLLSLEVRKAELDSQLRVDLSSVESLIDEHTAA
LVGIAGTTEFGQVDPIEELSDLALEWGVHLHVDAAFGGFVLPFLDRSFAWDFSLPGVKSI
TIDPHKMGLATIPAGGLLFRNQECMNALETETHYLTKARQASLTGTRSGAAAAATYAVMM
HLGREGFREMVGYCMDLTDHLVRGAKEIGVEPLIEPVMNVVALRVPEPSKVRERLMDRDW
HVSITREPNRALRLILMGHMSHENVDLFLKDLKEVLSEFV
>A_D3RZ59
MVFKELLNFRLKDISYKRVLSSMCTVPHPLAVKAHIMFLETNLGDPGIFVGTWELERELI
KMLGKLLHNEKAAGYICSGGTEANIQGIRAARNLKRAKKPNIVIPKSAHFSFEKIGDLLA
VEIRRVGLDEEYRVDVGEVEKAIDENTVAIVGIAGTTELGQVDPIDELSKIAIEKDVPLH
VDAAFGGLVLPFLERKIPFDFELEGVTSITLDPHKMGMATIPAGGILFRDESFLKLLEVE
TPYLTTKYQFTLTGTRPGTGVASSYAVLKGLGFEGMKRIVKKCMENTNYLVEKMGEIGYE
PVIEPIMNVVAFKTERAEKIKEELYKRGWVISTIREPKAIRMVVMPHVTKEMIDEFVEEL
KKI
>A_L0JPS5
MTGGDLTGRHRAATDGPTPPDTASAFLGDPDGNAAYAAAIDRARDCLLESFATVDGPYAG
TDHETLRARIDELTVVPETGDSLAAVLETVAEEVLTDSVRVHDPDCVAHLHCPPAIPALA
AELLLSGTNQSLDSFDQAPAASVLEERVVDACCDLFDYPADADGVFTGGGTESNLLGLLL
ARDWYCQTRFDRDVQSAGLPPEAADLRLLCSDAAHFTADQAAHHLGLGEDAVVTVPTDDD
RRMNLAALDETLEALAADGRRPFAIVATAGTTDFGSIDPLAPLADRAAEHDLWLHVDAAY
GGACAISDSLRPKLAGIDRADSIAVDFHKLFYQPISCGAFLLRDGDRYRFLERNAAYLNP
ERDDAAGVPNLVSKSPRTTRRFDALKPFVTFNALGRAGVADCVEYVCELADAVADEIRAE
PALELCCDPELSAVVFRYRPSDRGARAGESDDRPGSASRPALDRLNRGIRDELFADGEAI
LARTEVDGTAALKLTLLNPKTTLSDLQAVLAAVVDRGEALEAETDST
>A_L0JRU9
MQIEPQAFDRVLSSMCTEPHPAARDAAERFLATNPGDPGTYPGVSELEEDAIALLSEIAG
LQEPAGYITSGGTEANIQAVRIARERADSRNPNVVMPESGHFSFQKAADLLGVDLRIVPT
DDDYRADLEAVRAAVDEDTAAVIGVAGTTEYGRVDPIPELGEIARSVDATMHVDAAWGGF
VLPFTDYEWNFDHAAVDTMAIDPHKMGQAAVPAGGLLVRDSALLDELAVDTPYLESTSQA
TLTGTRSGAGVASAVAAMEELWPTGYRRQYVRSQNNAEWLADALEKRGYEVADPTLPLVA
ADVPRSTFDALRAKGWRISRTATDELRVVCMPHVTREMLASFIGDLDRLEVRASVPITSD
D
>A_A0A1I0QDE1
MTGGLGQASRSRADEPTPPAAASAFLGDPEGNAAYADAIELAREVLVESFATAEGPYAGT
DHETLRERLADLPVVPDEGESLDAVLETVADEVLDDSVRVHDPDCVAHLHCPPTIPALAA
EVVLSGTNQSLDSFDQAPAASVLEERVVDACCDLFDYPAGADGVFTGGGTESNLLGLLLA
RDWYCERRFDRDVQAAGLPPEAADLRLLCSEAAHFTADQAAHHLGLGEDAVVSVPTDGDR
RMDVSALDETLDRLAAEGRHPFAIVGTAGTTDFGSIDPVDALADRAAERDLWLHVDAAYG
GACAISDRLRPKLAGIDRADSIAVDFHKLFYQPIGCGAFLLRDGDRYRLLERNAAYLNPE
RDDAAGVPNLVSKSPRTTRRFDALKPFVTFNALGRTGLADCVEYVCDLADAAADEIRAEP
ALELCCEPELSAVVFRYRPDRTDGCDRTADRADRADRTDCSSGEVVGRVNRAIRDELFAD
GEALLARTTVDGTPALKFTLLNPRTTLSDLRDTLAAVVDRGEALEREVIDSA
>A_A0A1I0Q4I5
MQAEPQAFDRVLSSMCTDPHPAARDAAERFLATNPGDPGTYPNVAALEDDAIELMGEIAG
LANPSGYITSGGTEANIQAVRIARERADARTPNVVMPESGHFSFQKAADLLGVELRIVPT
DDRYRADLDAVRAAVDDDTAAVIGVAGTTEYGRVDPIPELGEIARSVDATLHVDAAWGGF
VLPFTDYEWNFEHAPVDTMAIDPHKMGQAAVPAGGLLVRSADLLDELAVDTPYLESTSQA
TLTGTRSGAGVASAVAAMEELWPGGYRRQYVRSQNNAEWLADALEKRGYQVAEPTLPLVA
ADVPRSTFDALRAKGWRISRTATDELRIVCMPHVTREMLASFVGDLDRLEVRASVPVASD
D
>A_A0A1J1ACR1
MTHVSASSEPQSFDRVLSSMCTEPAPAARRAAMAFLGSNPGDPATFQTIAARERETVSML
GELVGLADPHGYVTAGGSEANIQAVRAARNRATVAEPNVVAPTSAHFSLRKAASLLDVEL
RLVETGPDHRADPKAMADAVDERTALVFGVAGSTEYGRVDPIPALVDLADSVDAMLHVDA
AFGGFFLPFTDREWHFGHAGIDSMTIDPHKAGRAAIPAGGFLARDRSVLDALSIQTPYLE
SESQVSLGGTRSGAGVASAHAALETLWPDGYRAAFERTMELARWLATELDSRGFDVIEPE
LPLVAWEASQSLFERLRDAGWRIARTQQGAIRIVVMPHVDRNMLDAFLTAVDRHRP
>A_A0A328SS11
MFRKRHDKRYIFEKLEAFHQMDMTYDSGRILSSMCTKPDDIALEAFRMFIETNLGDGGLF
KGTSMMEEEVIASLAKLLHSDDACGHIVTGGTEANIMAMTVAKYLFQEDNDNTPELILPR
TAHFSFKKACSMLSLNTVEVPLNDKHKIDIERLEDCITDNTMAIVAIAGSTEFGLVDDIG
EISKIAKSNDVYLHVDAALGGFIIPFLNYRNNTQLNFDFKCKGVSSITLDPHKMGLAPVP
AGGILFRHKKYLDKLAIDAPYLTKNVQTTIVGTRTGATTAAAWALINYYGMDGYADIVEE
SINLTRYTYNRLSQMNHVQVIVKPELNVIAFNVSDMKVNELKEKLFKKGWRVSNTVNPYA
VRLVLMPHVKKQHIDRFLVDLEEIIREYYS
>A_D3SYW6
MQREPQAFDRVLSSMCTTPHPVAREAAERFLATNPGDPGTYPTISALEDEAIELLGEVAG
LDDPAGYVASGGTEANIQAVRIARERARSTAATAETPTVVMPQSGHFSFQKAANVLGVDL
ELVPTDDEHRVDLEAVRACVDETTAMVVGVAGTTEYGRVDPIPELAEIAQSVDALLHVDA
AWGGFVLPFTDHAWHFDHAPVDTMAIDPHKMGQAAVPAGGLLVRDETLLDELAVDTPYLE
STSQATLTGTRSGAGVASAVAAMEELWPDGYRDQYVRSQNNAEWLAAELATRGYDVVDPE
LPLVAANVPEATFEALRDAGWRISSTGSGELRVVCMPHVTRTQLESFVAALDALESESET
PTATT
>A_A0A0E3P0J0
MNEQGLSEKEVLSLLKKAKSEDTDYYRVLSSMCTHPHAIAAEAHMLFIEANLGDLGLFPG
TYGFEKEVISMLGELLHAPSLRNSGKFSDGEFCGYLTTGGTESNIQAIRAMKNLSAHRKP
QITNPNIVIPDSAHFSFDKIANMLGIEIRRAGLDPDFRVDLASVEKLTDKNTIGLVGIAG
NTEFGQVDPIEGLSELVLEKDLFLHIDAAFGGFVIPFLEKSYPFDFEVPGVTSVAIDPHK
MGLSTIPSGALLFRSHSFLDSLQVKTPYLTTKSQFTLTGTRSGASVAATYAVMKHLGREG
YRKNVEYCMELTEKLVKGARKLGFYPLLTPVMNVVALGVPEPDLVREQLHEKFGWNVSIV
RSPRALRLVLMPHTTTQDIEEFLKALEKVVAEL
>A_Q8TUQ9
MNEQGLSEKEIFSYLENAKSEDTDYYRVLSSMCTHPHKIAVEANRLFIEANLGDLGLFAG
ASRLEQEVVGMLGELLHAPSIDVPFGGSCESSACGYLTTGGTESNIQAVRGMKNLVTTGK
KELKGAPNIVIPESAHFSFDKVADMMGIEVRRASLDSEFRVDMASIESLIDANTIGLIGI
AGNTEFGQIDPIDKLSEIALENELFLHIDAAFGGFVIPFLEKPQPFDFKLPGVTSIAVDP
HKMGLSTIPSGALLFRSASFLDSLKVNTPYLTTKAQFTLTGTRSGASAAATCAVMKYLGN
EGYRKNVQYCMQLTEKLVIEARKIGFEPLLEPVMNVVALKVPNPDFVREQMLERFGWNVS
ITRTPRALRLVLMPHNTLEDIEIFVQDLKEVTVEI
>A_R9SLT3
MDGKPKSKEEIFEELEQYQKKDMKYSDGRILGSMCTEAEPIAKEVFYKFINSNLGDPGLF
PGTKAIEDKAIKMIGSLVSIDNPYGHIVTGGTEANLMAMRAARNYARRYKNITEPEMIVP
KSAHFSFKKAADMFGMKVVEADMDGYLIDVNSLENKINKNTTVIVAIAGTTELGLIDNVE
EIAKIAKKHDIYLHVDAAFGGFVIPFLREEGYDFPKFDFSLDAVCSMTIDPHKMGLSVIP
SGCILFRDKKYLDVMAVKAPYLTKKEQSTIVGTRSGASSAATLAVMESLGREGYRKLALD
VMDKTMMLKEGLEDIGYDVVVEPQLNIVAFYHKDIDTDYLADLLEQRGWRVSTSSYPKAI
RVIVMKHISRDNIRDLLVDLKAISSNI
>A_A0A2Z4L867
MFKKTHDQKYIFEKLESFHQMDMTYDSGRILGSMCTKPDPIALEAFRMFTETNLGDGGLF
KGTSMMEDEVISSLSRLLHSSEACGHIVTGGTEANIMAMCAAKYIFQEDNEDTPEVILPR
TAHFSFKKACSMLSLKTVEVPLNDEYKIDTTALEDCITDNTMAIVAIAGSTEFGLVDDIH
EISKIAHSNDVYLHVDAALGGFIIPFLNYRNKTRLNFDFKCKGVSSITLDPHKMGLAPVP
AGGILFREKKYLDKLAIDAPYLTKNVQTTIVGTRTGATTAATWALINYYGMDGYADIVEG
SINLTGYTYNKLRQMKNVNVIVKPELNVIAFNVDDMKVNVLKEELFKKGWRVSNTVKPYA
IRLVLMPHVKREHIDEFLSDLEEIIGGS
>A_G2MMT9
MNRSNTPQAAFIDPSGGNAEAVRDFAEDVLDQLLGQLGTADDRSPLPEVSVIPSVMFPDS
SRPHGDLLTDLETIVTGSMNPAHPGYIGHMDTMPTTVSVLGDLVTSAVNNNMLSVEMSPV
FSELEVQLVERIADEFGLGPGAGGVLCSGGSLANLHALSVARNQAFTVHKEGLASVDRTP
VLFASEVAHTSLQKAAMLLGLGADAVIPVETDDDSRMAPTALAQAIETAEREDQAPFCVV
ATAGTTTTGNIDPLPAVRDVADAHDLWFHVDAAYGGALVFSEAERGRLDGIEAADSVTFN
PQKWCYVAKTCAMALFADGDVLQEDFRIGAPYMRGDDAIPNLGELSVQGTRRADILKLWL
TFQHLGRNGLEQLIDESYRLTAVIHEHVVEHDALECASRPEMNLLCFRAVPEWCPPEGRD
ELNNRLQQTLLSEHDIFVSLPTYRDSRWLRVVLLNPFTGEETIQRLFSGIDAFLTAGKTG
SN
>A_Q9HHV3
MEAACDAVLDVIGGAHGPYSGASYDRLRDRLADTTALPAEGHPLEDVLAAVREDVLANAV
HPSDETCVAHLQCPPMVPALAAEALLTASNQSLDSFDQAPAATVVEERLIADLTALYELG
PAADGVVTGGGTESNHQALLLARDDYVETVFGQSVREHGLPPAAQDLRILCSADAHFTAA
QSAALLGLGEDAVVTIPTDGRHRMDATALRETVERLNDAGKHPFAVVGTAGTTDFGSIDP
LSAVADVAATHDLWVHVDAAFGGALAVSDQHSERLSGIDRADSVAVDFHKLFFQPIACGA
LLVADGESFELMSRNAAYLNPAGDAVPNLVAKSTRTTRRFDALKPYVAFRTLGRDGLGAL
VDRTLALADDVAGLLRADPAFELACEPTLNAVTFRYRPVREHAHCDPGPWADHVTEAARE
QLFDAGTAVVARTTVDDRAHVKFTLMNPRTTVADIQSVLVAFKGHAATIEAADRTAPITT
AAGGDQ
>A_Q9HSA3
MTRGEARRPPQEFDRVLSSMCTTPHPAAREAAQAFLATNPGDPETYPAVAERERDAVALL
GEIVGLSSPHGYIAAGGTEANLQAVRAARNRADADAVNVVAPASAHFSFQKAADVLGVEL
RLAPTDGDHRADVAAVADLVDGDTAVVVGVAGTTEYGRVDPIPALADIAAGVDANLHVDA
AWGGFVLPFTDHDWSFADAPVNTMAIDPHKMGQAPVPAGGFLARDPETLDALAIETPYLE
SDTQPTLGGTRSGAGVAGALASLRALWPDGYREQYERTQGNAEYLAAELAARGYDVVDPE
LPLVAADMPDAEFQALREEGWRISRTASDALRVVCMPHVTREMLAAFLDDVDALA
>A_A0A2V3JDE0
MSMSREELEHLLAEKKRRDLSYSRILSSMCTYPHEVAVYAHKLFIESNLGDSGLFQGTKE
MEDEVIRTIGGLLGDENAYGYITTGGTESNIQAIRAVRNRKRKEGLRVSDMNIIVPETAH
FSFDKIADILGIEVRKAGLDQQLRVNPDSVQEFMDDGTICLVGIAGTTEFGQVDPIRELA
EIAKEKNVFLHVDAAFGGFVIPFLPDRARYEFDFSLEGVSSISIDPHKMGMSTIPAGCLL
FREESYLEELAVPTPYLTTKEQYSLTGTRSGASAAATFAVLKYLGSEGMKSIVDECMRLT
RFLVDGAREMGIEPVIEPVMNVVTLQLGDADRIASALRAKGWEVSTTRSPKSLRLVIMPH
VTEDMLRRFMEDLSEVVN
>A_Q6L2R7
MLKRFPERGIPLDEINSILDGYGKNDIKNSRGRLFTYFYDPGLKDLDDLSSILLKFYNRN
GMDYHAFPSTLKIENDLISMMSDLMHGNDDTSGTFTTGGTESILLAMKAARDLFLEKKEY
VPEIVAPVTAHPAFSKAAKYLGMKITRVPVNEDYIADDTINEYINDRTAAVIASAPSFPY
GGIDNIKDISEIALDKNTWFHVDACVGGMILPFLKGLGLNIKDFDFKLPGVSSMSIDLHK
YGFTPKGSSVVLYKNHDLRKRQIYVNADWPGYPMSNMGMQATKSAGPLAGSWATLNYLGL
DGYKKLAEKTLKAYRMIRSGITDLGYKIIGRPDATIFAFTHNDKDIIDLGIKMIENGWYP
QIQPGNVFIDMPDSVHLNISPVHLDVADEFLEFFNELDKNVKPRDKNSYNVNSVEKALEM
IKMEKSMLFRIIRYSRPEVSEKIFLEMTDEDFTYS
>A_A0A1H9J813
MTSNELAGQVRSADEPTPPAAASAFLGSADGNAAYADAIDLARECLLESFATVEGPYAGT
DHERLRERIDDLAVFPAEGEALSDTLETVADEVLADSVRVHDPGCVAHLHCPPAIPALAA
AVLLSGTNQSMDSFDQAPAASVLEERVVDACCELFEYPAGADGVFTGGGTESNFLGLLLA
RDWYCETRFDRSVQTAGLGPAAGDLRVCCSEAAHFTAEQAAHHLGLGEDAVVTVPTDDDR
RIDLAALDDTLERLEAAGRHPFAIVGTAGTTDFGSIDPLEGLADRAADRGLWLHVDAAYG
GACAISDRLRPKLAGIDRADSIAVDFHKLFYQPISCGAFLLRDGDRYRFLERNAAYLNPE
RDDAAGVPNLVSKSTRTTRRFDALKPFVTFNALGRTGVADCVEYVCELADAVAAAIRAEP
ALELCCEPELSTVVFRYRPDRPAHSDDRTEPLPAAAIDRVNRAVRDELLADGEVLLARTT
VDGAAALKFTLLNPRTTRSDLDAALAAVVDRGEALEREVIDSV
>A_A0A1H9Q7I0
MQSEPQAFDRVLSSMCTDPHPAARDAAERFLATNPGDPGTYPTVATLEDDAIEQLGEIAG
LDDPAGYITSGGTEANIQAVRIARERAGTRTPNVVMPESGHFSFRKAADLLGVELRVVPT
DDDHRTALEAVRASVDDDTAAVIGVAGTTEYGRVDPIPELGEIARSVDALLHVDAAWGGF
VLPFTDYDWQFAHAPVDTMTIDPHKMGQAAVPSGGLLVRSPDLLDALAVDTPYLESTAQA
TLTGTRSGAGVASAVAAMDELWPDGYRRQYVRSQNNADWLADALEKRGYEVADPTLPLVA
ADVPRSTFDALRAKGWRISRTGTGELRIVCMPHVTREMLASFVGDLDRLEVRASVPVASD
D
>A_E1RFW3
MLEDGLREDELFRHLSSIKEKDRSYRKVLSSMCSIPHPVAVRAHNIFIESNLGDPGLFMG
TASLEAELIERLGSLMSLPEACGYATSGGTESNIQALRIARENAGKKSPNVIIPESAHFS
FEKACDILSIEMRQAPSTEKYIVDTERMEDLIDGNTIGMVGVAGTTEYGTVDPIEHLSDI
ALDRDLFLHVDAAFGGLVLPFIKGSPPFDFRLDGVSSISVDPHKMGMSTIPCGCIMVRNP
DFFRSTEVDTPYLTVKKECTLCGTRPGGPVAGALAVLDHLGRKGMIEVVERCMENTRFLI
RGMEELGHPVAVQPSVNVASFSCDETPDGWIVSRTRHGHMRTVCMPHITRETLEEFLKDV
GEM
>A_A0A328S773
MLDKGMDKEKLFEKLFDYKKMDLDYASGKILGSMCTKPDPIALEAYKLFIETNLGDPGLF
TGTALMEREVIGVLGELLHLFNPSGHIVTGGTEANLMAMAVAKKLFLENHEGVPEVILPE
SAHFSFKKITSMLSLKPVYVPLNDEYKTDVSVIESLINDNTMAIVAIAGTTELGLVDDIE
KISEIAYKNNIYLHIDAAFGGFIIPFLEYDNEHALNFDFKCKGVSSITIDPHKMGLAPVP
AGGIIFRYSEHLEKLAVETPYLTKDKQTTIVGTRSGAGTAAIWTLLNYYGKEGYKKAVTQ
AIKLTNYTYEKLLDMENINVTCKPELNIISFTSNIKSPKQVKQELYEYGWRISVSANPYA
MRLVLMPHVKQEHIDNFLKDLNEILKRE
>A_A0A0F7IJ10
MDIIDELRIYRERDIPYSRVLSSMCTTPHPVALEAHRMFVETNLGDPGIFVGTTELERKV
IEMLGSLLNHPKAAGYISSGGTEANIQGIRAARNLKRVKNPNIVIPKSAHFSFEKIGDIL
GVEIRRAALDESYRVDTAEVERMVDENTVAIVGIAGTTELGQVDDIEELGRIARDMNVFL
HVDAAFGGLVLPFMDERIPFDFGVEGVSSITVDPHKMGMATIPAGGILFRGEEFLRALEV
ETPYLTSKYQYTLTGTRPGTGVASTYAVLKHLGFEGMKEIVERCLRNTRILVEEMEGIGF
EPVIRPIMNVVSFHAENAEKIKDELYRRRWVISTIRVPKAVRMVIMPHVTEEIIKEFISE
LRQVVRVV
>A_A0A165Z3S9
MEDKPVSRKEILKELEEIQKLDCKYSDGRILGSMCTEPHPFAKEVFCKFLDSNLGDPGLF
KGSKYIENKVIQSLGKLLSLDKSYGNIVTGGTEANIMAMRAARNYAMKYRGIVDGEIIIP
ESAHFSFKKAADMLNLKIIEVNLDDNFKIDVESLKNLISSKTVAIVAIAGTTELGLVDPI
EKIAKIANDNHIYFHVDAAFGGFSIPFLKELGYDFPDFDFSLPGVCSITVDPHKMGLAPI
PAGGIIFRKKEFLDVMAVDSPYLTVKTQSTIVGTRLGASSLAAYAIMKYFGKEGYCKIAS
ETMDKTKFLKEGLEEIGYDVVCEPELNLVAFNHPNKNAHELANELEELNWKVSVAKCPIS
IRVVLMNHIKKNHLKEFLEDLKEIY
>A_D3DZR8
MNKEPISEEEIFKELDFYQSQDCKYSDGRILGSMCTQAHPIAQKAFIQFLESNLGDPGLF
KGTKAIEDKVLKMIGSFLSIENPVGHIVTGGTEANIMAIRAARNIARDEKGISQGEIIVP
QSAHFSFKKASDILNLKLREIVLDDSYQLDASFVEDEINENTVAIVGVAGTTELGMIDPI
EELSNIALENNIHLHVDAAFGGFSIPFLKEIGYGLPEFDFSLKGVKSITVDPHKMGLAPI
PAGGILFRNEEYLDSISVNSPYLTIKHQSTIVGTRMGATSAATFAVMKYLGKDGYARLAK
ESLDNAIFLAESVKQLGYELVVEPKLNIVAFNHPKLETDDLAQLIEKRDWKVSCSSCPKA
IRVILMNHIKREHIVELISDLKDISESI
>A_A0A1M5JPP3
MGEPRPGDDTVADAEDGEGDDEVHRSADGDGSAGRGRALAEGLFLGSDAGNEAYAEAMTT
ARDAVLEVVGDPDGPYSGATYADLHERLDGATLPETGAPLDDVLADVRDGVLADAVYPSD
EACVAHLQCPPTVPSLAAEAMLAAVNQSLDSFDQAPAATVVEERLVADLTELFDLGPDAD
GVLTGGGTESNHQGLLLARDRYVAETFDRSVREAGLPPEAGDMRVLCSADAHFTAAQSAA
LLGLGEDAVVEVPTDDRRRMDPDALRAELDRLEEAGERPFALVATAGTTDFGSVDPLAEL
ADVADARDLWLHVDAAFGGALAVSDDHRDVLAGIGRADSLAVDFHKLFFQPIACGAFLLG
DGADFRYMSRNAAYLNPEADEVPNLVGKSTRTTRRFDALKPYVAFRTLGREGLAALVDRT
VALADRVAGEIRADPAFELACEPTINAVTFRYTPLRDRPDRDPGAWADRVNREARDRLFE
AGRGVVARTEVDGRAHLKFTLMNPRTTVDDVRDLLVALKGHAAAVEAEGAEQTDGAGLTD
REGTEATRSDRRRDGDAPPGATADATGVDR
>A_A0A1G9UVH9
MTVDDTFLGSRGGDEAYRAAMQRTTEAVLAQVADRERPYSGLSPAELADAVAEPVLPEEG
VGLPDAIDDVTAAVLPHSVATSHPRCAAHLQCPPMVPGLAAEALLTATNQSLDSFDQAPA
ATVLEERVVDALCDLFGLPEEGDGVFTSGGTQSNLQALLLARDRYCARVFGRNVQSAGLP
AEADALRVVCSEAAHFTAQQAAHHLGLGEDAVVTVPTDDRQRMDPDALAATLADLEAMSR
QPFAVVGTAGTTDFGSIDPLDALAERAAAHDCWFHVDAAYGGAVALTDEYASLLDGIEWA
DSIAVDFHKLFYQPISCGAFLLRDGDDFEWMARNAAYLNPEAHDDGGVPNLVAKSTQTTR
RFDALKPYLAFRALGREGMATLVGRTLELADEAAALLDAAEDFERLHDPTLNALVFRYRP
REGMADAAVGRLNAAVRERLLEDGRALVARTEVDGVQSLKWTLLNPTCTVEDLAATLDVL
RECGADALAGEVSA
>A_I7CDV7
MTSDGLVGRFRSAPDEPTPPAAADAFLGDPAGNAAYEDAIDRARDCLVDSFATADGPYAG
TDHETLRERIDELTVFPDEGDPLAAVLETVGEDVLADSVRVHDPGCVAHLHCPPAIPALA
AELLLSGTNQSLDSFDQAPAASVLEERVVDACCDLFEYPAGADGVFTGGGTESNFLGLLL
ARDWYCQTRFDRDVQAAGLPPEATDLRLCCSAAAHFTAEQAAHHLGLGEDAVVTVPTDDE
RRLDLEALDETLARLESEGRHPFALVGTAGTTDFGSIDPLEELADRAAERDLWFHVDAAY
GGACAISDRLRPKLAGIDRADSIGVDFHKLFYQPIGCGAFLLRDGDRYRFLERNATYLNP
ERDDAAGVPNLVSKSTRTTRRFDALKPFVTFNALGRTGVADCIEYVCDLADAVAADIRAE
PALELCCEPALSAVVFRYRPARSDAAARAAGSDERPESASTAAIDRVNRAIRDELLADGE
VVLARTEVDGTAALKLTLLNPKTTRWDLRAALQAVIDYGETIERDREAIDST
>A_D4GP47
MNGVGDVDGERRDPRPDAAKWFLSGDDDDRARYRDAMRRACDLVLDEFAAEATPYSGATP
EEVDDALARFEMLPHEGDGVAAALDRTEPILRNSVGVSDPTCIAHLQCPPTIPALAAEAL
LTATNQSMDSWDQSPAATQLERRFVGELCDLFGYEDGDGVFTSGGTQSNFVGLLLARNKV
VLEEYGVDVQHEGLPPEARDLRILCSADAHFTATQAASHLGLGENAVVTVPTDDDRRLSM
AAFDEAVADLRERGKRPFAIVATAGKTDFGSIDPLGPLAERAAELDCWYHVDAAWGGALA
LSDDHADKLAGIEAADSVAVDFHKLFYQPISCGAVLVRDASAYDLIDRNAAYLNPVRDDD
AGVPNLVSKSVQTTRRFDALKPFVTMQALGREGLASMVEYTIDLAADAARLVEADPDLRL
VHDSDLNVVVFRYVPDHGRDGGGPADGPVNGPSADDLNEAIRDSLLDDGEAVVARTTVDG
ETCLKLTLLNPRTTREDLRDLLREISDRGTALEPTTDDRHA
>A_A0A0F7PCV2
MTALGSAARPEPQSFERVLSSMCTEPHPAAREAATHFLATNPGDPDTYPAVAALEREVVS
MLGDVVDHQDPTGYVATGGTEANIQAVRAARNLAATDDPNVVGPESLHFSFQKAADVLDV
DLRLAPVDEDYRADVDAIADRIDDDTVLVVGIAGTTEYGRVDPIPALSDVARDADARFHV
DAAWGGFALPFTDEQWNFAHADIDTMTIDPHKLGQAAIPAGGFIATDERTLDALAVDTPY
LESTGQATLTGTRSGAGVASAHAALSAQWPDGYRENYETGMNLATWFAEEMRVRGYDVVS
PHHPIVAVDIPTGDFEALTEAGWRLARTSAGELRVVMMPHVTRDSLAGFLADVDDLASSG
EER
>A_F8D376
MQTEPQAFDRVLSSMCTEPHPVAREAAERFLATNPGDPGTYPTVSALEDEAIAMLGEIAG
LEEPSGYIAGGGTEANIQAVRIARERADATRPNVVMPESAHFSFRKAADLLGVDLRVVPT
DDRYRADLGAVRAAVDDDTAAVIGVAGSTEYGRVDPIPELGEIARSVDATLHVDAAWGGF
VLPFTDYEWNFSHAPVDTMAIDPHKMGQAAVPAGGLLVRDSALLDELAVDTPYLESTSQA
TLTGTRSGAGVASAVAAMEELWPSGYRSQYVRSRNNAEWLADALEKRGYDVVDPTLPLVA
ADVPRSTFDALRAKGWRISRTATDELRIVCMPHVTREMLASFVGDLDRLEVRASVPVACD
D
>A_Q3IT46
MQRAEPQEFSRVLSSMCTEPHPAAREAAERFLATNPGDPGTYETVSKLEREAVDMLGEVA
GLPDAAGYIASGGTEANIQAVRIARNRADTRTPNFVAPASAHFSFRKAADILGVELRTAP
LEDYRANLDGVAELIDSDTALVVGVAGTTEYGRVDPIPALADMAADAGALCHVDAAWGGF
VLPFTEHAWDFDDADIHTMTIDPHKMGQAAVPAGGLLARGPELLDELAIDTPYLESTSQV
TLTGTRSGAGVASAAAVMDELWRDGYRQQYETAQTNAHWLAAEVESRGFDVVDPVLPIVA
MDLPYDLVADLRERGWRLSRTEADEARIVCMPHVTRSMLEEFLTDLDRLA
>A_S0AU28
MLKQFPENGMDIQKIHETLDELGKNDIKNSRGRLFTYFYDPGIDELNKLQDIFLKFSNRN
GMDYHAFPSTLKLENDVIAMMASLLHGKEGSAGTFTTGGTESIILAMKAARDRFFEKHHG
VPEVILPVTAHPSFSKAVEYLGLKEIRLPVDEHYLADPELMRKAITENTAMIVGSAPSFP
YGTIDPVKELSDIALENNLWLHVDACVGGMILPFLKRLGHNVQDFDFTLPGVSSISVDLH
KYGFTPKGSSVIMYKNEELRKHQIYVNAKWPGYPMSNAGMQATKSAGPLAGTWSIMNYLG
YKGYTDLASKTLSAYKTLTKGIENIGYEITGKPDATIFAFQDNNNSIFTTGVNMIEKGWY
PQIQPSNLELGLPSTIHLNVCPVHVEVADEFLSDLENIHKNAGKDSGSRELAVESRDKAV
DYLVNLIEQNPEKKTLFFHMIYNLDPEKGEEIFRKITDMDFHAAEE
>A_F6BEM5
MEEKGISEREVLEALKKYREMDLKYENGRILGSMCTKPHPISKKIVEMFLETNLGDPGLF
KGTKKLEEEVIGMIGELLHNKNAFGYIITGGTEANLTAMRAIKNMKNKNAKIIIPETAHF
SFDKARDMMDLEFIKAPITKDYTIDVDFVRDYVEDYKVDGIVGIAGSTELGTIDNIEELS
KIAVENDIYLHVDAAFGGFVIPFLDERYKKKNINYKFDFSLEGVCSITIDPHKMGLSPIP
AGGILFRDKSFKKYLNIEAPYLTETQQATIVGTRAGFSVACTWGIMKLLGKEGYKKIVSE
CMENTIYLTKKAKEYGIESVIEPVMNIVALKDENPKETCSKLKKHGWYVSICKCVNALRI
VVMPHVKKEHIDEFIEVLVSLKS
>A_Q60358
MRNMQEKGVSEKEILEELKKYRSLDLKYEDGNIFGSMCSNVLPITRKIVDIFLETNLGDP
GLFKGTKLLEEKAVALLGSLLNNKDAYGHIVSGGTEANLMALRCIKNIWREKRRKGLSKN
EHPKIIVPITAHFSFEKGREMMDLEYIYAPIKEDYTIDEKFVKDAVEDYDVDGIIGIAGT
TELGTIDNIEELSKIAKENNIYIHVDAAFGGLVIPFLDDKYKKKGVNYKFDFSLGVDSIT
IDPHKMGHCPIPSGGILFKDIGYKRYLDVDAPYLTETRQATILGTRVGFGGACTYAVLRY
LGREGQRKIVNECMENTLYLYKKLKENNFKPVIEPILNIVAIEDEDYKEVCKKLRDRGIY
VSVCNCVKALRIVVMPHIKREHIDNFIEILNSIKRD
>A_A0A0U2V5X1
MNDLPIDKDEILKELDSIQNEDLKYSSGRILGSMCTEAHPFAKEVYTKFLDSNLGDPGLF
KGTKATEDKTIKIIGKLLNLDNAYGNIVTGGTEANIMAVRAARNHARKYKGIKNGEIILP
RSAHFSFKKAADMMNLKIIEADLDENYKIDVKSVKNKITDNTVAIVAIAGTTELGLIDPI
EEISQIAYENNIYFHVDAAFGGFSIPFLKDIGYDFPEFDFKLPGVCSITVDPHKMGLAPI
PAGGIIFRKKEYLEVMAVDSPYLTVKTQSTIVGTRLGASTVATYALLKYFGRSGYAELAD
QLMQNTLFLKESLEKIGYDVIVEPELNIVAFNHPKKSPDELSKELEKINGWKVSVANCPK
AIRIVLMNHVTKTHLEEFLNDLEELF
>A_W0JRZ3
MTEQYSPASDDRPSNGRALADRLFLGSDDGNRAYLGAVEQAAEAVVTTVGEADDPYTGRG
YRALRDHLDGETIPETGAPLSVVLDEVATDVLANSVVPSDEACVAHLQCPPMVPGLAAEM
LLTAVNQSMDSFDQAPAATVIEERVIDDLADLFSLGDAADGVMTSGGTQSNFQGLLLARN
RYVADRFDRSARANGLPPAATDMRVLCSEHAHFTAAQGAAHLGLGEDAVVSVPTDRTYRM
DPEALRTQLERMKRNGERPFALFATAGTTDFGSIDPLEELADIAAEHDLWYHVDAAYGGA
LAVSDEHRSAIAGIERADSLSVDFHKLFYQPISCGAFLLREGDDFDLMARHAAYLNPDGD
DAPHRVEKSTLTTRRFDALKPYIAFRTVGRKGLEALVDRSLSVATRTAELVRADDAYELV
CDPTLNVVTFRYQPSNDHPELADGEWSDRLNREIREFLFDAGEGIVARTTVEDRVTLKLT
LLNPRTTVDDIRTLLERGQRHAATVEAAELGTAPVETERGNAGGSTDGVER
>A_W0JV70
MNRSNSPEAGFIHPDGANAEAVRDLAEDVLDQLLEQLGAAEERSPLPDESTVPTVRIPAS
PRSQNDLLGDLETIVAGSMNPAHPGYIGHMDTMPTTVSVLGDLVASAVNNNMLSVEMSPV
FSELEVQLIETIASEFGLGPDAGGILASGGSLANLHALAVARNHAFDVHKGGLTGLDRKP
VLFASEVAHTSLQKAAMVLGLGTETVVAVETDADSRLKPSALKRAVERAERGGCVPFCVV
ATAGTTTTGNIDPLPAVRDIADEHDLWLHVDAAYGGALVFSEAERGRLDGIEAADSVTFN
PQKWCYVAKTCAMVLFADADVLQEDFRIGAPYMRGDDAIPNLGELSVQGTRRAEVLKLWL
TFQHLGREGLGQLIDESYRLTAVIRNRVAEHDALELASEPELNLVCFRAAPDWCPPDEQD
ALNGRLQRRLLSEQDIFVSLPTYRDNRWLRVVLLNPFTDETTLDRLFNGIDVFLDAERP
>A_W0JJ99
MQVEPQTFDRVLSSMCTEPHPDARTAAERFLATNPGDPGTYPTVTELEEEAVSMLGEIAG
LDSPAGYVASGGTEANIQAVRIARDRFESRTSNRVGDHTPNRNERSTPNVVMPESGHFSF
QKAANVLGVELRIVPTDDDHRADLEAVRHSVDDRTALVVGVAGTTEYGRVDPIPELGEIA
RSVDALFHVDAAWGGFVLPFTDYEWNFSHAPVDTMAIDPHKMGQAAVPAGGLLAREETLL
DELAIDTPYLESTSQATLTGTRSGAGVASAVAAMEALWPGGYQRQYARSQHNADWLADAL
VARGFEVVEPTLPLVAADVPVSTFDSLRREGWRISRTATGEMRIVCMPHVTRSMLEAFVA
DLDRLQCRASVPVVSDD
>A_I3TCG1
MTALEKNRVAGLLRDLYVLSSKTPRHELSILGSMTTPPDPLALYAFSVFSHTNLADIELF
PPLKDMYRDVLEFTATLYGSRKGYVTAGATESNIVALLVAREVHGRESSVVLAPDTVHLS
VEKGCWLLGCKLVKVPTGNKPVDPGLLEDYVRAHRPFAIVVTAGTTELGLVDPLREVARI
ASEYGIYLHVDAAYGGLIVPFLYEEGLLRDNVYFYPGVSSIAVDFHKFAAAPPPAGLILF
SSDEYLDKSCIEYSYTLSGRTCGILGTRPGGSLAGIWAVVKAVGAARLRERALWAYRVAA
DLYERISSLRGFEVVKPQTTIVAFRHRRVDSLALLRYLAERGLFVYKAPSIRGLRVVVMP
HFNEHLIGRFLDALDEVARNTPDA
>A_A0A346PMZ5
MTTVLDGDMQAEPQAFDRVLSSMCTKPHPVAREAAERFLATNPGDPGSYPTISALEDEAI
AVLGEIAGLEESAGYVASGGTEANIQAVRIARDRAETSQPNVVMPESGHFSFRKAADVLG
VELRIVPTDDDHRADVEAVRAAVDDETAMVVGVAGTTEYGRVDPIPELGEVASTVDALLH
VDAAWGGFVLPFTRYEWNFSHAPVDTMAIDPHKMGQAAVPAGGLLVRSSALLDELAVDTP
YLESTSQATLTGTRSGAGVASAVAAMDELWPTGYRRQYERAQHNADWLAEALEKRGYEVV
EPTLPLVAADLPRSTFEALRGRGWRISRTATDETRIVCMPHVTRKMLAGFVADLDRLEVR
ASVPVVADD
>A_D2RH62
MLEEFKSKDIPYSRVLSSMCTIPHPIAVKAHVEFINANLGDPAVFRGSAELEKEVVRMIG
ELLHHPNAKGYIASGGTEANIQAIRAFRNLKRVKKPNVVVPESAHFSFDKAGEILRVEIR
KAKLDGEFRVDVGDVERLIDDNTVGIVGIAGTTALGQIDPIEELSELALERDVFLHVDSA
FGGFVIPFLDLNVKFDFELEGVSSMTIDPHKMGLATIPAGCILFRDESFLKALAVKTPYL
ITEKQYSLTGTRPATGVASTYAVMKYLGFEGFRKVVRRCMEVTRYLVERMGELGFEPVIE
PIMNIVCFKCEKAFEIRNELYKRGWVVSAIRNPRALRFVVMPHVDFEVIDKFVEEMKNVL
RKV
>A_E3GX95
MMEKGLSEKQVLKELKNYKKLDCSYSSGKILGSMCTEPHPFAKKVYYEFLTTNLGDPGLF
RGTSILEKETIQMLSSLLNAEKAYGNIVTGGTEANLMAMRAARNISNIEKPEIIVPASAH
FSFNKASEILNLKLKIAKLDEEYKVNVESVKDKITSNTVAIVGIAGTTELGKVDPIPELS
KLCEDENIYLHVDAAFGGFVIPFLKDIGYKLPDFDFKLGGVSSITIDPHKMGLVPVPAGG
ILFRKKEYIDVQSVYTPYLTEERQSTIVGTRTGASVAATWAMLKYMGREGYRKVVRECME
TTKFLAKKISKIGLDLITKPELNIVAFDPGDTYEVAKKLENLGWLVSVSKNLDAIRIVVM
PHITKDHVKKFIEDLEDVI
>A_W0K0Y4
MTRAEPRPAPQNFDRVLSSMCTEPHPAAREAAVEFLADNPGDPATYPAVSELEAEAVGML
GDVVGLDDPHGYVGSGGTEANLQAVRAARNLADGDVNVVAPESAHFSFQKAAEVLDVELR
LAPLDDDHRADVGAVTDLADDDTALVVGVAGTTEFGRVDPIPALGEVATDVGANLHVDAA
WGGFVLPFTDHDWSFADAPVDTMTIDPHKMGQAPIPSGGFLARDPETLDALSIRTPYLES
ETQPTLGGTRSGAGVAGAHAALEALWPAGYREQYERSMANAEFLAAELEGRGYDVVDPVL
PLVAADLPDDEFAALRERGWRISRMAGGELRVVCMPHVTRGMLDRFLADIANIQ
>A_F0T911
MEDKGRSETEIFDELHQFKTRDMTHRSGKILGSMCTCPHPIGLNAFKMFLESNLGDPGLF
KGTQAMEDEVISSLGELLGERDVYGHIITGGTEANIMAMRAARNTFKHNYPDCEDVNIVV
PKSAHFSFKKAADMLCLDLLEAELDENYRVDINSLDELINENTAAVVAIAGTTELGKIDP
VEKISELCLKRGVYLHVDAAFGGYSIPFLNEMGYDLPNFDFSLPGVCSITIDPHKMGLAP
IPTGGILFRKKTFLESISIETPYLTEDRQSTIVGTRTGASTAATWALMNYLGKEGYRKVS
KECMEITELLHRGVVEAGFNPVTEPELNIVAFTSDEMTVDEIADGLERSGWAVSISSYPR
AIRIIVMPHVKEEHVELLLDDLRELRSLHSKE
>A_F7PNC6
MQRAEPQDFGRVLSSMCTEPHPAAREAAERFLATNPGDPGTYQTVSNLERQAVELLGEMT
GLGDPAGYVTSGGTEANIQAVRIARNRAETADPNVVVPDSAHFSFSKAAEMLDVELRRVP
TVDYRADVEAMADAIDDDTVAVVGVAGTTEYGHVDPIPALADLAQSADALMHVDAAFGGF
YLPFTDFAWHFGHAEIDTMTIDPHKVGQAAVPAGGFLARSSDLLDELAIDTPYLESRSQV
TLTGTRSGAGVASAVAAMEALWPDGYRQQYHTSMDNAEWLADALEDRGYTVVGPELPLLA
ADVSLSLIEQLRERGWRVTKTGAGEMRVVCMPHVTRSMLRSFVADLDWY
>A_A0A1H7UJE7
MSHESLDAPPESRSASDAESVDSLFLGSEVGAESYRDAIEQSVDIVANAFGEADSPYTGA
SPEAVEAQLASFDCLPEEGAGLDETLDHVSEEILAETIRVAHPACGAHLHCPPVIPGLAA
EVLLTAANQSLDSWDQSGAATILEQRMVETLAETFGYDDEADGVFTSGGTQSNFMGLLLA
RNKVADERFDHWVTEDGLPPEADRLRILCSADAHFTAKQSAAQLGLGENAVVSIETDDEH
RMSVDALDETLDTLDDEDLVPFALVGTAGTTDFGSIDPLPKLAARAHEHDLWFHIDAAYG
GALAFSDTHHEKLAAIECADSIAVDFHKLFYQPISCGAFLLQDGTNYQYIQRHAAYLNPE
SDDEAGVPNLVSKSVQTTRRFDALKPYVTFRTLGRKRLAKLVDSTLELASETAAYLQDND
RFACLHTPTLNAVVFRYVPEHVPSDTDTDQYVGTLNERIRDTLLNEGRAVVARTEVDGVE
SLKFTLLNPRATWADVESLLDDIERIGSDLEATTDASR
>A_A0A2Z2HQZ6
MRRTNASTKPLMIFPRGMQAEPQAFDRVLSSMCTEPHPVAREAAERFLATNPGDPGTYPT
ISALEDDAIAILGEIAGLEEPAGYLASGGTEANIQAMRIARERADTDRPNVVMPESGHFS
FRKAADLLEIELRIVPTDEDHRADLEAVRACVDDDTAAVVGVAGTTEYGRVDPIPELAEI
AHEVGATCHVDAAWGGFVLPFTDYEWNFAHAPIDTMAIDPHKMGQAAVPAGGLLVRSSDL
LDELAVDTPYLESTSQATLTGTRSGAGVASAVAAMEELWPGGYRTQYVRSQNNAEWLADA
LEKRGYEVVDPTLPLVAADVPRSTFDALRGRGWRISRTATGELRVVCMPHVTRKMLAAFV
ADLDRLEVRASVPVVADD
>A_F7XL45
MKNSGLTESQLFDILKEIKKKDTNYSRVLSAMCTHPHRIAVEAHMMFIESNMGDSGLFPG
TNEMEHCVIDMLSDLMHGQGVHGHMTTGGTESNIQALRSMRNFSESSRPNVVVPESAHFS
FDKIADVLRIEIRKASMDQEFKVDIESFESLIDENTVGLVGVAGSTEFGQIDPIEDISGL
AVENSLPLHVDAAFGGFVIPFLKKDYSFDFSLDGVTSIALDPHKMGLGTIPAGVLLFRGE
EYLSNLQTDTPYLTTQTQHSLTGTRSGGAVAATYAVMNYLGKDGYIEVVDYCMDLTEKLV
EGSYRIGIEPLIEPVMNVVALRIPDADLVRKILREKYGWMVSITRDPRCLRLVMMPHLTI
ANLELFLQDLEKAVKDVDTGMDS
>A_M1XLA6
MQRAEPQEFSRVLSSMCTEPHPTAREAAEQFLASNPGDPGTYGTVSTLEREAVDRLGTVA
ELADPAGYIASGGTESNVQAIRLARNRADTRTPNFVAPESAHFSFRKAAGVLGVELRTAP
LSDYRANLDAVAELIDSDTVCVVGVAGTTEYGRVDPIPALADMAADAGALCHVDAAWGGF
VLPFTEHAWSFADADIHTMTIDPHKMGRAAVPAGGLLARGPELLDELAIDTPYLESTSQM
TLTGTRSGAGVASAAAVMDELWRDGYGRQYRRARSNADWLAAELDDREFEVVEPALPIVT
VDLPARLIDDLRDAGWRLSRTEAGEARIVCMPHVTRSMLAEFLGDVDRLAE
>A_A0A328RY55
MHDKGRSKEDIFKDLNKFHSMDMCYDSGKILGSMCTKPDPIGVKAYEMFLETNLGDSGLF
KGTSMMEIDVINSLGRLLHLDNPYGHIVTGGTEANIMAMTVAKYLFEEEHTGVPELILPK
SAHFSFKKVLSMLSIKPVFVPLNDEYKIDVSKLDDLITENTMAIVAIAGTTELGLIDDIK
NISKIAYSNQVYLHVDAALGGFMIPFINMSRKPKIKFDFECKGVSSMTIDPHKMGLAPVP
AGGIIFRKKEYLEKLAVKTPYLTRDHQTTLVGTRTGASTAATWALINYYGKEGYKKIVDS
VLDLTKYTYTILKDMKHVHIVHKPELNLLSFISDNMEVDVLQERLLEYGWRVSVSEYPHA
IRLVLMPHIKKEHINQFLIDLENILNE
>A_L0KZR1
MQEYGQNWEDIESALQQAKSKDISYEKVLSSMCTYPHPVAVEAHRIFIESNMGDYGLFMG
TYELEKSVLTMLGDLLHNSHPYGYLTTGGTESNIQAVRAMRNACTSIKDPNIIVSGSAHF
SFDKIADILKINVRKARILPDLVVDTEDVLSLIDKNTVGLVGIAGSTEFGQVDPISELSK
IAIDNDLPLHIDAAFGGFLLPFLPNHVPFDFSLPGVTSIAIDPHKMGLSTIPSGALLFRE
EKMMELLKVDTPYLTISSQCTLTGTRSGASVASTYAVMKHLGKEGYQQVVNKCMKLTNLL
LDETKNIGVKPVIDPVMNIVALSVEEPKKIRTELATQFGWQVSVTKQPSSIRLVVMPHMT
EENILAFVRDLKTVIQQLQSSEINMQE
>A_B5ICZ4
MDEKEIEDLLQKYYLKDMHYEDGKILGSMYTKPPEIALKAFFKFYQANLGNPGLYKGTVE
IEREVVKFLLRLTSGKDDFFGHVVSGGTEANVIALWAAREMGYKRVLATQDAHFSIRKAA
NLLKLSLENVEIIKGRMSIEDLERKIKGGDIIVATAGTTPLGFIDPIEEIGKICEMHNCF
LHVDAAFGGYVIPFLRELGYTNKKFGFDISAVRTITIDPHKMGMAPYPAGGIVSKENIFE
KIEIEAPYLMVGKNEGLLGTRQSGSVAAAYAAQLYFGWDGYREIVKKCMENTNYLVKRAR
EENFEILEMPEMNIVNIKIKNVGKVKKELYARGWGISTNPKYSSLRIVVMPHVTKEIIDE
FLGELKNIKKSYGL
>A_C7P526
MSGGAPDATERLDQPPVDDAFLGSDEGNRAYAAAADAATRAVVTATDRATPYSGADPDTL
RDRFAGRRVLPERGQSVEETLGEVTDEVLSSVVGVFDPDCVAHLQCPPTIPGLAAETLVA
GTNQSMDSFDQAPAPSVCEERVVDALCDLLSFPAGADGVFTSGGTQSNLQGLLLAREWYC
RERLDCDVQTEGLPADADDLRVVTSEAAHFTAAQATAQLGLGEDAVVEVPTDDGYRMDPD
ALDATLADLTAAGCRPFALLGTAGTTDHGAVDPLPALADRAAEHDLWFHVDAAYGGALLL
SERERSTLDGIDRADSVAVDFHKLFYQPISCGAFLLGDGSQFRLQDRNAAYLNPEADDEA
GVPNLVGKSLQTTRRFDALKPYVTFRTLGRERLADWVEYVVDLATAVGDDVRDHPELELV
CEPQLSTVLFRYRPDEGDPDEINPAIRDRLLRAGRAVIARTEVGGTATLKFTLLNPRATR
SSLRALLESVVEHGTEIERERST
>A_C7P1L0
MQRAEPQSFERVLSSMCTEPHPTARKAAERFLATNPGDPGTYETVADLEREAVERLGTIA
GLGDPAGYVTSGGTEANVQAIRIARNRGDTDDPNVVAPEHAHFSFTKAAELLGVELRTAP
ATDYRADMDAMTHLADDDTVAVVGVAGTTEYGYVDPIPAVADLADAVGALCHVDAAWGGF
YLPFTDHDWHFGHADVDTLTIDPHKVGQAAVPAGGLLARSPDLLDELAIDTPYLESRSQV
TLTGTRSGAGVASAVAAMDALWRDGYRETYERAMGNAEWLAEQLDVRGHDVIGPELPLVA
ADLSIPMTTELRDRGWRVSKTGSGEMRVVCMPHVTRSMLRSFVADLDWY
>A_A2SSB4
MTNTEKTNTSPCAAEDALKVKALFLGPKSENREYFKNMLNFLMDEHMHWRSDFHPEDRMV
STAKEMRSEEYLTTLDRTSDVLMQLSNKLKETSMPWFSSRYLGHMNSDTLMVANLAYMAT
ILYNPNNVAYEASTATTPMEIEAGKDMATMLGFDPEQSWGHITTDGTIANYEGMWMARNL
KSFPPAVKKIRPDLVPGLDDWQIMNMSTTQVLDLIGKVKEAGCFDEVRNESARGIGAGDG
SLGVVLVPQSKHYSWVKAADVLGIGNKNLIQVQVNDHYHMDIDTLKSIIDDHIARKIPIM
AVVAVVGTTEEGAIDEVDRIVELRAEYEKQGINFYFHIDAAYGGYSRALYLDEQNRFMEY
DEVKERLSADGIFIHETEYPQREIYEAYKAIPAADSITIDPHKMGYIPYSAGGITIKDRR
ILDLISYFAAYVFESGEDSPTLLGSYIMEGSKAGATAAAVWATHRLIPLNVTGYGRIIGR
SIEGAQMLSNALTTTKYITVNDRKFQVETLAGKPDFNIVCMAFNEVGNTDLDAMNALNEK
IYNESSYVSGPVYKNDWITSKTALAREDYGDAPRNFVKRLGVPTAEWDRVGSVYVLRVCL
LNPFVSHNVHFDVLWDGLLAILKEKLAAAIAGDGKC
>A_A2STQ3
MEEKGCKREEVISLLSAYRAEDLHHDHILSSMCTIPHEMAVFVHGMFSATNLGDPGLFPG
TTKIEDRLVHSLGELMHHPGAGGYATSGGTESNLQAIRIAKKLKPEIKNPNIVVPASAHF
SFDKTCDILGLEMRTVPYGKNYTVDCDKMAEMVDKNTISVSAIAGTTEYGMIDDVERIAK
IALENDLFFHVDAAFGGMVIPFLPNPAPFDFEVPGVSSISLDPHKMGMSTIPCGCLLLRE
PEQFGTLNVDTPYLTVKKECTLAGTRPGADVAGAYAVIKLLGREGFRAVVAGCMENTRRL
IEGMEAFGYTRAVDPVMNVATFEAGPVPKGWIVSHTRAGHLRFVVMPHVTRDVIENFLAD
VAKIN
>A_A0A1I4CXR5
MDTSPPGVGTFLGTGAGSATYREAMDAAVDAVLDASASGPYSGETYDELEDEFDVDTLPD
TGSDLTHVVEWVGEHVLANSVVTSDPTCVAHLQCPTAIPGLAAEAMLTALNQSMDSWDQS
PAATVVEESMVEELCSLFGLPNAADGVFTSGGTASNLLGLLLARDRYVTETFGQRVQDEG
LPPEASDLRILCSDAGHFTAQQSAAVLGLGEDAVVSVPTDDDYRMDPEALDAELARLDDE
GKRPFALVATAGTTDFGSVDPLSALADRAAEHDLWFHVDAAYGGALAVSDRHREMLAGVS
RADSVSLDFHKLLYQPISCGAFLLRDGSHYDLIDRNASYLNPEADEEAGVSNLVGKSLAT
TRRFDALKPFVTFQTLGREGVAELVDYTLQLADDVAELVERDPALELAADPTLNAVVFRY
RPSQQHSDRETSEWVDTVNRRIRDHLLERGMGVVARTEVDGDAYLKFTLLNPQTTVDDVA
DLLVSVKQYGAAIESEVNE
>A_D7DV28
MDKSKEILSKLKEYRDLDLKYEKGNIFGSMCTKPHPITLEIIKMFYETNLGDPGLFIGTK
KLEEESIQMIGKLLHNPNAFGYIISGGTEANITAMRLFNNISKANFKNKKYGNKKNREDS
SKIIIPETAHFSFDKSKDMMNLDLIRPPLTEYYTSNVKWVKDYVEDTISKNGENSISGIV
GIAGCTELGTIDNIKELSKIAYTNDIPLHVDAAFGGFVIPFLEEKYKLKNYNYEFDFSLD
GVKTITIDPHKMGLSPISAGGIIFRNREYKKYLDIEAPYLTETLQATILGTRTGVGAATT
WGLLKLLCKDGYAKITHECMEKTTYLTNKLRENGFETVIEPVLNIIAIKDDNAKETCKKL
KEKGLYVSVCRCTNALRIVIMPHLEFEHLDNLVNTLCKINKK
>A_A0A1D2R9X5
MDDEKILNKLRELRAKDPDFSKGRVFSAVSSPPLEVALDAFKIFADTNALDEHLFSATGE
LERECISWLGNLLHNPKAAGYITTGGTEANMFALWAARESSKNKNEIIVPESAHYSIEKI
ARVMNLKINYTGLDENFRADVSEIESKINDKTLAVIATAGTPSLEMIDPVAKINELCDNI
FLHVDAAFGGFVIPFLDRKIPFDFKLSNVSSITIDPHKMGLAPFPSGAVILRSSKLLKNL
KILPPYLPIETYTLLGSRSGGAIASTWATFKSLGFAGYKKIVSGCMENTKFFCRELKVRG
FELLTEPDLNCIGIKIDNEKIVKKLEYVGWKISMNHKPKSLRIVVMPHVNKEDILAFIDD
MEKIAGVNK
>A_L0ALZ0
MRAEPQSFDRVLSSMCTEPHPAAREAAERFLATNPGDPGTYPTVADLEDDAVSLLGEIAG
LDEPAGYVASGGTEANVQAVRIARERAENGRPTVVLPESAHFSFQKAADLLDVELRVVPT
TDDGRADLEAVRACVNEDTAAVVGVAGSTEYGRVDPIPELGEIADSVDALLHVDAAWGGF
VLPFTDYEWHFGHAPVDTMAIDPHKMGQAAVPAGGLLARSSDLLDELAVETPYLESTSQA
TLTGTRSGAGVASAVAAIEELWPDGYRDQYVRSQNNAKWLASKLESRGYDVVEPALPLVA
ASVPTPLFEALRDEGWRLSRTGDGELRVVCMPHVTRDGLESFVADVDRLETRVGLEVAGA
SE
>T_K4HXK6
MAMLYGKHTHETDETLKPIFGASAERHDLPKYKLAKHALEPREADRLVRDQLSDEGNSRL
NLATFCQTYMEPEAVELMKDTLEKNAIDKSEYPRTAEIENRCVNIIANLWHAPEAESFTG
TSTIGSSEACMLAGLAMKFAWRKRAKANGLDLTAHQPNIVISAGYQVCWEKFCVYWDIDM
HVVPMDDDHMSLNVDHVLDYVDDYTIGIVGIMGITYTGQYDDLARLDAVVERYNRTTKFP
VYIHVDAASGGFYTPFIEPELKWDFRLNNVISINASGHKYGLVYPGVGWVIWRDQQYLPK
ELVFKVSYLGGELPTMAINFSHSASQLIGQYYNFIRFGFDGYREIQEKTHDVARYLAKSL
TKLGGFSLINDGHELPLICYELTADSDREWTLYDLSDRLLMKGWQVPTYPLPKNMTDRVI
QRIVVRADFGMSMAHDFIDDLTQAIHDLDQAHIVFHSDPQPKKYGFTH
>T_A0A454A8X6
MDQKLLTDFRSELLDSRFGAKAISTIAESKRFPLHEMRDDVAFQIINDELYLDGNARQNL
ATFCQTWDDDNVHKLMDLSINKNWIDKEEYPQSAAIDLRCVNMVADLWHAPAPKNGQAVG
TNTIGSSEACMLGGMAMKWRWRKRMEAAGKPTDKPNLVCGPVQICWHKFARYWDVELREI
PMRPGQLFMDPKRMIEACDENTIGVVPTFGVTYTGNYEFPQPLHDALDKFQADTGIDIDM
HIDAASGGFLAPFVAPDIVWDFRLPRVKSISASGHKFGLAPLGCGWVIWRDEEALPQELV
FNVDYLGGQIGTFAINFSRPAGQVIAQYYEFLRLGREGYTKVQNASYQVAAYLADEIAKL
GPYEFICTGRPDEGIPAVCFKLKDGEDPGYTLYDLSERLRLRGWQVPAFTLGGEATDIVV
MRIMCRRGFEMDFAELLLEDYKASLKYLSDHPKLQGIAQQNSFKHT
>T_A0A454A444
MDKKQVTDLRSELLDSRFGAKSISTIAESKRFPLHEMRDDVAFQIINDELYLDGNARQNL
ATFCQTWDDDNVHKLMDLSINKNWIDKEEYPQSAAIDLRCVNMVADLWHAPAPKNGQAVG
TNTIGSSEACMLGGMAMKWRWRKRMEAAGKPTDKPNLVCGPVQICWHKFARYWDVELREI
PMRPGQLFMDPKRMIEACDENTIGVVPTFGVTYTGNYEFPQPLHDALDKFQADTGIDIDM
HIDAASGGFLAPFVAPDIVWDFRLPRVKSISASGHKFGLAPLGCGWVIWRDEEALPQELV
FNVDYLGGQIGTFAINFSRPAGQVIAQYYEFLRLGREGYTKVQNASYQVAAYLADEIAKL
GPYEFICTGRPDEGIPAVCFKLKDGEDPGYTLYDLSERLRLRGWQVPAFTLGGEATDIVV
MRIMCRRGFEMDFAELLLEDYKASLKYLSDHPKLQGIAQQNSFKHT
>T_Q42472
MVLTKTATNDESVCTMFGSRYVRTTLPKYEIGENSIPKDAAYQIIKDELMLDGNPRLNLA
SFVTTWMEPECDKLIMDSINKNYVDMDEYPVTTELQNRCVNIIARLFNAPLEESETAVGV
GTVGSSEAIMLAGLAFKRKWQNKRKAEGKPYDKPNIVTGANVQVCWEKFARYFEVELKEV
NLSEGYYVMDPDKAAEMVDENTICVAAILGSTLNGEFEDVKRLNDLLVKKNEETGWNTPI
HVDAASGGFIAPFIYPELEWDFRLPLVKSINVSGHKYGLVYAGIGWVVWRAAEDLPEELI
FHINYLGADQPTFTLNFSKGSSQIIAQYYQLIRLGFEGYKNVMENCIENMVVLKEGIEKT
ERFNIVSKDQGVPVVAFSLKDHSFHNEFEISEMLRRFGWIVPAYTMPADAQHITVLRVVI
REDFSRTLAERLVADISKVLHELDTLPSKISKKMGIEGIAENVKEKKMEKEILMEVIVGW
RKFVKERKKMNGVC
>T_A0EJ89
MALSSATDSDGSIHSTFASRYVQESLPRFQIPSRSIPKDAAYQIISDELMLDGNPRLNLA
SFVTTWMEPECDKLIMQAINKNYVDMDEYPVTTELQNRCVNIIANLFNAPLGDGEEAVGV
GTVGSSEAIMLAGLAFKRKWQNKRKAEGKPYDKPNIVTGANVQVCWEKFARYFEVELKEV
KLKKDYYIMDPVKAVEMVDENTICVAAILGSTYNGEFEDVKLVNDLLIQKNKETGWDTPI
HVDAASGGFIAPFLYPELEWDFRLPLVKSINVSGHKYGLVYAGIGWVIWRAKQDLPEELI
FHINYLGADQPTFTLNFSKGASQIIAQYYQLIRLGFEGYRNIMGNCAANAKALSDGLVRT
GRFNILSKEIGVPLVAFSLKDSSRHDEYEISDHLRRFGWIVPAYTMAPDAQEVKLLRVVV
REDFNRSLAERLVHDIEKVLHELDTLPSKIAREVVASLVDGHPELKEVKDLGIDVTQFKS
SAVFNEIVNSQKAVKAWKKFVAQKANRVC
>T_Q04792
MLHRHGSKQKNFENIAGKVVHDLAGLQLLSNDVQKSAVQSGHQGSNNMRDTSSQGMANKY
SVPKKGLPADLSYQLIHNELTLDGNPHLNLASFVNTFTTDQARKLIDENLTKNLADNDEY
PQLIELTQRCISMLAQLWHANPDEEPIGCATTGSSEAIMLGGLAMKKRWEHRMKNAGKDA
SKPNIIMSSACQVALEKFTRYFEVECRLVPVSHRSHHMLDPESLWDYVDENTIGCFVILG
TTYTGHLENVEKVADVLSQIEAKHPDWSNTDIPIHADGASGGFIIPFGFEKEHMKAYGME
RWGFNHPRVVSMNTSGHKFGLTTPGLGWVLWRDESLLADELRFKLKYLGGVEETFGLNFS
RPGFQVVHQYFNFVSLGHSGYRTQFQNSLFVARAFSFELLNSSKLPGCFEIVSSIHESIE
NDSAPKSVKDYWEHPQAYKPGVPLVAFKLSKKFHEEYPEVPQAILSSLLRGRGWIIPNYP
LPKATDGSDEKEVLRVVFRSEMKLDLAQLLIVDIESILTKLIHSYEKVCHHIELASEQTP
ERKSSFIYEMLLALASPQDDIPTPDEIEKKNKLKETTTRNYRGTC
>T_Q99259
MASSTPSSSATSSNAGADPNTTNLRPTTYDTWCGVAHGCTRKLGLKICGFLQRTNSLEEK
SRLVSAFKERQSSKNLLSCENSDRDARFRRTETDFSNLFARDLLPAKNGEEQTVQFLLEV
VDILLNYVRKTFDRSTKVLDFHHPHQLLEGMEGFNLELSDHPESLEQILVDCRDTLKYGV
RTGHPRFFNQLSTGLDIIGLAGEWLTSTANTNMFTYEIAPVFVLMEQITLKKMREIVGWS
SKDGDGIFSPGGAISNMYSIMAARYKYFPEVKTKGMAAVPKLVLFTSEQSHYSIKKAGAA
LGFGTDNVILIKCNERGKIIPADFEAKILEAKQKGYVPFYVNATAGTTVYGAFDPIQEIA
DICEKYNLWLHVDAAWGGGLLMSRKHRHKLNGIERANSVTWNPHKMMGVLLQCSAILVKE
KGILQGCNQMCAGYLFQPDKQYDVSYDTGDKAIQCGRHVDIFKFWLMWKAKGTVGFENQI
NKCLELAEYLYAKIKNREEFEMVFNGEPEHTNVCFWYIPQSLRGVPDSPQRREKLHKVAP
KIKALMMESGTTMVGYQPQGDKANFFRMVISNPAATQSDIDFLIEEIERLGQDL
>T_Q548L6
MASSTPSPATSSNAGADPNTTNLRPTTYDTWCGVAHGCTRKLGLKICGFLQRTNSLEEKS
RLVSAFRERQSSKNLLSCENSDQGARFRRTETDFSNLFAQDLLPAKNGEEQTAQFLLEVV
DILLNYVRKTFDRSTKVLDFHHPHQLLEGMEGFNLELSDHPESLEQILVDCRDTLKYGVR
TGHPRFFNQLSTGLDIIGLAGEWLTSTANTNMFTYEIAPVFVLMEQITLKKMREIVGWSN
KDGDGIFSPGGAISNMYSIMAARYKYFPEVKTKGMAAVPKLVLFTSEHSHYSIKKAGAAL
GFGTDNVILIKCNERGKIIPADLEAKILDAKQKGYVPLYVNATAGTTVYGAFDPIQEIAD
ICEKYNLWLHVDAAWGGGLLMSRKHRHKLSGIERANSVTWNPHKMMGVLLQCSAILVKEK
GILQGCNQMCAGYLFQPDKQYDVSYDTGDKAIQCGRHVDIFKFWLMWKAKGTVGFENQIN
KCLELADYLYAKIKNREEFEMVFDGEPEHTNVCFWYIPQSLRGVPDSPERREKLHRVAPK
IKALMMESGTTMVGYQPQGDKANFFRMVISNPAATQSDIDFLIEEIERLGQDL
>T_Q05329
MASPGSGFWSFGSEDGSGDSENPGTARAWCQVAQKFTGGIGNKLCALLYGDAEKPAESGG
SQPPRAAARKAACACDQKPCSCSKVDVNYAFLHATDLLPACDGERPTLAFLQDVMNILLQ
YVVKSFDRSTKVIDFHYPNELLQEYNWELADQPQNLEEILMHCQTTLKYAIKTGHPRYFN
QLSTGLDMVGLAADWLTSTANTNMFTYEIAPVFVLLEYVTLKKMREIIGWPGGSGDGIFS
PGGAISNMYAMMIARFKMFPEVKEKGMAALPRLIAFTSEHSHFSLKKGAAALGIGTDSVI
LIKCDERGKMIPSDLERRILEAKQKGFVPFLVSATAGTTVYGAFDPLLAVADICKKYKIW
MHVDAAWGGGLLMSRKHKWKLSGVERANSVTWNPHKMMGVPLQCSALLVREEGLMQNCNQ
MHASYLFQQDKHYDLSYDTGDKALQCGRHVDVFKLWLMWRAKGTTGFEAHVDKCLELAEY
LYNIIKNREGYEMVFDGKPQHTNVCFWYIPPSLRTLEDNEERMSRLSKVAPVIKARMMEY
GTTMVSYQPLGDKVNFFRMVISNPAATHQDIDFLIEEIERLGQDL
>T_P48320
MASPGSGFWSFGSEDGSADPENPGTARAWCQVAQKFTGGIGNKLCALLYGDSGKPAEGGG
SVTSRAATGKVACTCDQKPCNCPKGDVNYAFLHATDLLPACDGERPTLAFLQDVMNILLQ
YVVKSFDRSTKVIDFHYPNELLQEYNWELADQPQNLEEILTHCQTTLKYAIKTGHPRYFN
QLSTGLDMVGLAADWLTSTANTNMFTYEIAPVFVLLEYVTLKKMREIIGWPGGSGDGIFS
PGGAISNMYAMLIARYKMFPEVKEKGMAAVPRLIAFTSEHSHFSLKKGAAALGIGTDSVI
LIKCDERGKMIPSDLERRILEVKQKGFVPFLVSATAGTTVYGAFDPLLAVADICKKYKIW
MHVDAAWGGGLLMSRKHKWKLSGVERANSVTWNPHKMMGVPLQCSALLVREEGLMQSCNQ
MHASYLFQQDKHYDLSYDTGDKALQCGRHVDVFKLWLMWRAKGTTGFEAHIDKCLELAEY
LYTIIKNREGYEMVFDGKPQHTNVCFWFVPPSLRTLEDNEERMSRLSKVAPVIKARMMEY
GTTMVSYQPLGDKVNFFRMVISNPAATHQDIDFLIEEIERLGQDL
>T_K7WYY0
MTSNSCNYHLTEKTAKLLATDLLPYKESAGPQTKEFLQKVIDVLMDFVRATNDRNEKVLD
FHHPEEMFRILDLDIPEKGLPLQQLIKDCETTLKYQVKTGHPRFFNQLSCGLDLVSMAGE
WLTATANTNMFTYEIAPVFILMERVVLTHMRELIGWNGGDSILAPGGSISNLYAFLAARH
KMFPGYKEKGSSVIPGELVMFTSDQSHYSVKSCASVGGLGTDNCVMVPSDLNGKMVPREL
ERLIIERKSKGQIPFFVTATAGTTVLGAFDPINEIADICEKYNCWLHVDAAWGGGLLLSK
KYRHPRLSGIERAKSVTWNPHKLMGALLQCSTIHFKEDGLLISCNQMSAEYLFMTDKLYD
VQYDTGDKVIQCGRHNDVFKLWLQWRAKGSEGFEKHMDRLMELTEYMVKRLRTMPDKYYL
IMEPECVNVSFWYIPRRLRGIIHDAKREAELGKICPILKARMMQSGTLMVGYQPDDRRPN
FFRSIISSAAVTEGDVDFMLAEFDRLGQDL
>T_K7XPX5
MAAQRKTEDVSKLRYTDLYPFRDDSAPTREFLQRVFDILWAYVDQQQDRSSKILDFHMPE
ELMQILDLELPDEPQPLQRVLGDCAEALKHQVRTGHPHFFNQLSSGLDIVSLAGEWLSAT
ANTNMFTYEIAPVFILMENVVMKKMRDLIGYTNGDSILAPGGSVSNLYAVMAARHKMFPS
YKTLGLKALPQLVMYTSEDSHYSVKGAGASIGLGTDNVVSIPVDKCGRMKVDLLEKEIQA
SKARGHVPFFVNCTAGSTVIGAFDPIHPIADICQRHGLWLHVDAAWGGGCLLSKKHRHLL
DGVERSDSVTWNPHKLMGTHLQCSTIHLKEDGLLLSCNQMCAEYLFQQDKHYDVSYDTGD
KVPQCGRHNDIFKLWLMWRAKGTVGFERQIDHLFDMSNYLVQKIKDRPDMFHLLLEPELV
NVCFWYIPKRLRGKPHSKEKEQELGVVTAQLKARMMNTGTLMITYQPIWDKPNFFRNIVS
NAGVRREDIDFLVDELDRLGHDL
>T_Q171S0
MPANGMFDVALQVIDDSNVSSGSDSAGVSEDEDVQLFCSKGNTIVPKPLKKSISKIKDEE
FSKTAKANEKRYASLPSREHHQQFLTDFLSEVLNNAVFNATERANKVLNWVDPEQLKRTL
DLELKDEPDSHEKLLELTRATIKHSVKTGHPYFMNQLFSSVDPYGFAGQILTDALNPSVY
TFEVSPVFVLMEEVVLKEMRTIVGYPDGTGDGIFCPGGSMANGYSISCARFKHMPDVKTK
GLHSLPRLVIFTSEDAHYSVKKLASFMGIGSDNVYPIHTDAIGKIRVDHLESEILRAKSE
GAVPFMVSATAGTTVIGAFDPLEQIADLCKKYNLWMHVDAAWGGGALMSKKYRSLLKGIE
RSDSVTWNPHKLLAAPQQCSTFLTRHEGILSECHSTNATYLFQKDKFYDTQYDTGDKHIQ
CGRRADVLKFWFMWRAKGTSGLEQHIDKVFENAEHFTSSIKSREGFEMVVENPECTNVCF
WYVPPGLRNVPRDSAEFTERLHKVAPKVKERMMREGSMMITYQPIHDKPNFFRLVLQNSA
LDKSDMNYIIDEIERLAADL
>T_A7U8C7
MPATGEDQDLVQDLIEEPATFSDAVLSSDEELFHQKCPKPAPIYSPVSKPVSFESLPNRR
LHEEFLRSSVDVLLQEAVFEGTNRKNRVLQWREPEELRRLMDFGVRSAPSTHEELLEVLK
KVVTYSVKTGHPYFVNQLFSAVDPYGLVAQWATDALNPSVYTYEVSPVFVLMEEVVLREM
RAIVGFEGGKGDGIFCPGGSIANGYAISCARYRFMPDIKKKGLHSLPRLVLFTSEDAHYS
IKKLASFQGIGTDNVYLIRTDARGRMDVSHLVEEIERSLREGAAPFMVSATAGTTVIGAF
DPIEKIADVCQKYKLWLHVDAAWGGGALVSAKHRHLLKGIERADSVTWNPHKLLTAPQQC
STLLLRHEGVLAEAHSTNAAYLFQKDKFYDTKYDTGDKHIQCGRRADVLKFWFMWKAKGT
SGLEKHVDKVFENARFFTDCIKNREGFEMVIAEPEYTNICFWYVPKSLRGRKDEADYKDK
LHKVAPRIKERMMKEGSMMVTYQAQKGHPNFFRIVFQNSGLDKADMVHLVEEIERLGSDL
>T_Q6L2R7
MLKRFPERGIPLDEINSILDGYGKNDIKNSRGRLFTYFYDPGLKDLDDLSSILLKFYNRN
GMDYHAFPSTLKIENDLISMMSDLMHGNDDTSGTFTTGGTESILLAMKAARDLFLEKKEY
VPEIVAPVTAHPAFSKAAKYLGMKITRVPVNEDYIADDTINEYINDRTAAVIASAPSFPY
GGIDNIKDISEIALDKNTWFHVDACVGGMILPFLKGLGLNIKDFDFKLPGVSSMSIDLHK
YGFTPKGSSVVLYKNHDLRKRQIYVNADWPGYPMSNMGMQATKSAGPLAGSWATLNYLGL
DGYKKLAEKTLKAYRMIRSGITDLGYKIIGRPDATIFAFTHNDKDIIDLGIKMIENGWYP
QIQPGNVFIDMPDSVHLNISPVHLDVADEFLEFFNELDKNVKPRDKNSYNVNSVEKALEM
IKMEKSMLFRIIRYSRPEVSEKIFLEMTDEDFTYS
>T_O28946
MDSSSVDIVLNKGGHNKSFEVKIYRIHTTKIMSFPNGSDAEGVLKRLEDYAKNDFEPHSR
RMWGHIYYAGLKDVVELARKAYLMYMDKTMLDFTCFPSLLRMEREVVRMASSLLNGDEEV
VGNFTYGGTESIMLALKAAREKFRKEEGGNVVPEIVLPATAHPAFWKSAEYLGMRCLRAK
LDDELRADVETVKELVGDKTAMIVGSAPNYPFGVVDDIKALSDIAVDGKLWLHVDACLGG
FHLPFFRELGEKIPDFDFSVEGVHSISADFHKYGLSPRGASVILYRNAKLREGQIFVMAS
WPGYPLVNTAVLSTRSAGTLAAAWAVMSYLGFDGYLKLAKKTLYAKKRLIDGLTELGLEL
LGSPEGAVLAFTSERHNLFKVSTLMAEKGWYVQSQPGSKKLGFPRSLHFSVIPGHAEVVD
EFLEDMREVLPECECSYPEMSSFDVSKLKFGEDGLPEDSELISELIHSMPPEIVESVFKQ
FINELIFR
>T_Q4J9W7
MKAFPDKPLSKQDIYEIAKTYSRNDNEPLSGRMWGHIYSLGLPEDVIEVSMTLYNQFINK
TMLDFTVYPSVLRFENDIIAMASSLLGGNEETVGNFTFGGTESIMVATKSARDYFLKRHS
SVIPEILLPVTAHPAFNKASDYLGMKVTPVKIDPERTTVDLEDLKSKLKENTAMIVASAP
NYPFGTIDDVKALSEIAQDKKLWLHVDSCIGGFLLPFLRDLGEPIPPFDLSLEGVTSISA
DLHKYGYAPRGASVVLFRNSSYREGSIFVMSRWPGYPIVNTSVLSTRSAGPLAAAWGIIH
GLGKDGYRKLANRILNTRIKLTNELPKMGYRILGKPLGGIVSFTSEEFNLAELPTLMKGW
FIQYQPGSRILGFPKSIHLTIAPGHDKVVDEFLRDLERATIELRGKRLTLPPLQDFNDLQ
SIARALGIEEGKLPSNPTLINELMHEMPPELVENVLKLVINEYVFRPSRS
>T_Q9HSA3
MTRGEARRPPQEFDRVLSSMCTTPHPAAREAAQAFLATNPGDPETYPAVAERERDAVALL
GEIVGLSSPHGYIAAGGTEANLQAVRAARNRADADAVNVVAPASAHFSFQKAADVLGVEL
RLAPTDGDHRADVAAVADLVDGDTAVVVGVAGTTEYGRVDPIPALADIAAGVDANLHVDA
AWGGFVLPFTDHDWSFADAPVNTMAIDPHKMGQAPVPAGGFLARDPETLDALAIETPYLE
SDTQPTLGGTRSGAGVAGALASLRALWPDGYREQYERTQGNAEYLAAELAARGYDVVDPE
LPLVAADMPDAEFQALREEGWRISRTASDALRVVCMPHVTREMLAAFLDDVDALA
>T_Q2FSD2
MDAEGLSTDELFCFLQAKRNEDFSYSHILSSMCTTPHPVAVQAHNLFMETNLGDPGLFPG
TATLEDRLIRWFADLYHEPSAGGCTTSGGTESNIQVLRFCKKTKNVKEPNIIVPASAHFS
FEKACGMMDIEMRVVPVDEQYRMKTDAAGELIDKNTCCIVGVAGTTEYGMTDPIPALGKL
AEQEGVHLHVDAAFGGYVLPFLDDAPPFDFSVPGVGSIAVDPHKMGLSTIPSGVLMVRDE
RVFCNLLVETPYLTTKQAYSLTGTRPGASVAAAYAVMAYLGRKGMKALVTGCMENTRRMI
EGMEAFGVHRKVTPDVNVATFEHVSVPSPWVVSYTRKGDLRIVCMPHVTRDVVEAFLSDF
GESYVSHIS
>T_A0B9M9
MYTFPEKGLSEDMVTDLLKEMRSRDCPYDRLLSTMCTRPHPVAVRAYSMFLETNLGDPGL
FPGTAEIERRVVGILGSLLGCSDATGYVSTGGTESNIQAVRAARNSSGRRDGNIVVPRSA
HFSFDKIADLLNLEVRKAELDESLRVDVGDVERLIDDRTVCLVGIAGTTEFGQVDPIGDL
SELAIENGIPLHVDAAFGGFVLPFLEKDCMWDFRAEGVQSITIDPHKMGMSPIPAGGLIF
RSSDPLRRLETETYYLTVSRQASLTGTRSGAAAAATYAVIMHLGIDGYRKVVRRCMDMTE
HLVSEARAMGIEPVIEPVMNVVALRVDDPPGVRRALLERGWHVSMTREPKALRLILMPHM
TDENLDLFLSDLEDVLISLRRGG
>T_Q8PXA5
MNEQGLSEREIFSYLENAKSEDTDYYRVFSSMCTRPHKIAIEANRLFIEANLGDLGLFAG
AHKLEQEVVRMLGNLLHASSIDVPSGGLCQSSVCGYLTTGGTESNIQAVRGMKNLVTAGK
KEFKGTPNIVIPASAHFSFDKVADMMGIEVRRASLDSEFRVDMASVEKLINENTIGLVGI
AGNTEFGQIDPIDKLSEVALENELFLHVDAAFGGFVIPFLEKPQPFDFKVPGVTSIAIDP
HKMGLSTIPSGALLFRSPSFLDSLKVSTPYLTTKSQFTLTGTRSGASAAATCAVMKYLGY
EGYRKNVQYCMELTSKIVEEARKLGFEPLIEPVMNVVALKVPNPDLVRERLLKKFGWNVS
ITRTPRALRLVLMPHNSPEDIELFLEDLKKVTAEIKSP
>T_Q12VA2
MEENGKTKEEILLFLKKAKSADASYERVLSSMCTYPHEIAVLAHTQFIESNMGDPGLFPG
TFNLEKQVLAMFGKMLHHKNSPEKAGYLTTGGTESNIQAIRSMHNFRHDISRPNIVMPES
AHFSFDKVANLSGIEIRKASLDKLLKVDLDSVRSLIDKNTIGLVGIAGTTEFGQLDPINE
LSKIAIEKGIFLHIDAAFGGFVIPFMDIDYTYDFRLEGVTSMTIDPHKMALSTIPSGGLL
FKEPEYFECLEIHTPYLSVNKQYSLTGTRSGAGVASTYAVMKHLGRKGYKKVVSDCMSVT
KKLVDGAEKLGINTVIDPVLNIVALDVPEADLVRKKLLDEYGWHVSITRNPRALRIVIMP
HIKNETIELFLKDLAKVIK
>T_O27188
MTYTSGRILGSMCTSSHPLARRVYCDFLESNLGDPGLFRGTRELESGVIGMLGELLSEPD
AAGHIITGGTEANLMAMRAARNMAGAEKPEIIVPKSAHFSFRKAADILGLRLREAELDQD
YRVDVESVRKLISENTVAVVGVAGTTELGRIDPVEELSEICLDEDIHLHIDAAFGGFIIP
FLRETGAELPEFDFKLQGVSSITVDPHKMGLAPIPSGCILFRDASYLDAMSIETPYLTEK
QQSTIVGTRTGASAAATWAIMKHMGREGYRKLALRVMGVTRRLRDGLVELDYQLVVEPEL
NIVAFNHPAMGPHELADRLEELGWAVSVSSCPPAIRVVLMPHIMEEHIELLLRDLEGIRL
REE
>T_Q60358
MRNMQEKGVSEKEILEELKKYRSLDLKYEDGNIFGSMCSNVLPITRKIVDIFLETNLGDP
GLFKGTKLLEEKAVALLGSLLNNKDAYGHIVSGGTEANLMALRCIKNIWREKRRKGLSKN
EHPKIIVPITAHFSFEKGREMMDLEYIYAPIKEDYTIDEKFVKDAVEDYDVDGIIGIAGT
TELGTIDNIEELSKIAKENNIYIHVDAAFGGLVIPFLDDKYKKKGVNYKFDFSLGVDSIT
IDPHKMGHCPIPSGGILFKDIGYKRYLDVDAPYLTETRQATILGTRVGFGGACTYAVLRY
LGREGQRKIVNECMENTLYLYKKLKENNFKPVIEPILNIVAIEDEDYKEVCKKLRDRGIY
VSVCNCVKALRIVVMPHIKREHIDNFIEILNSIKRD
>T_Q6M0Y7
MDEQDILNELREYRNQDLKYEEGYILGSMCTKPHPMARKISEMFFETNLGDPGLFKGTSK
LEKEVVSMIGGILHNKNAFGYLISGGTEANLTAMRAFKNISKSKGKPQNIIIPETAHFSF
DKAKDMMDLNVVRPPLTKYFTMDVKFIKDYIEDSKNEVSGIVGIAGCTELGSIDNICELS
KIAVENDILLHVDAAFGGFVIPFLDDKYKLDGYNYDFDFSLNGVSSITIDPHKMGLAPIS
AGGILFRDNMFKKYLDVDAPYLTEKQQATIIGTRSGVGVASTWGIMKLLGIDGYETLVNE
SMEKTMYLVKKAREYGFETAIDPVMNIVALNDENKHDTCMKLRDENWYVSVCRCVDALRI
VVMPHLEIEHIDGFLESLSNTKKY
>T_Q8TV92
MILQRDSDYSDGTVLGSMCTEPHPVAAEAFVAGLHVNLGDPYLFPNAYRAERECIGWLAE
TLLDHPAPEEAEGSIVSGGTEANILAAYAAREVTGGREIIVPATRHFSFEKAARMLRMKL
VEAPLRSDYTVDVDAVQDLISRDTALIVGIVGTTETGSVDDIEALSDVAEDHGVPLHVDA
AFGGFTAPFLREEYPLPRFGFDLEAVVSVTVDPHKMGLVPPPAGGIVFRDDEFPKAIEVY
APYLSGGGASQYTITGTRPGAPVLALYANILELGEEGYRRIAFRCYEETLKVAEKARELG
LELAVDPPHLNLVNIRLPDRGTAERLLRESEREGWKISVSTKPLGVRIVMMPHLDAETVS
RFLELVARVLGG
>T_Q5JJ82
MFPERGASEEEVLRELEEKTREDLTFDSGKILGSMCTYPHPFAVKVVMKYIDRNLGDPGL
HIGSQKIEKEAVDMLANLLGLEKGYGHIVSGGTEANILAVRAMRNLAGIEKPELILPESA
HFSFIKAAEMLGVKLVWAELNDDYTVNVKDVEKKITDRTIGIVGIAGTTGLGVVDDIPAL
SDLALDYGLPLHVDAAFGGFVIPFAKALGYEIPDFDFRLKGVKSITIDPHKMGMVPIPAG
GIIFREKKFLDSISVLAPYLAGGKIWQATITGTRPGANALAVWAMIKHLGFDGYKEVVKE
KMELARWFASELKKIPGIYLIREPVLNIVSFGSEKLEELEKELKARGWGVSAHRGYIRIV
VMPHVKREHLEEFLRDLREIAKRL
>T_Q8U1P6
MKFPRKGIPQEEVMRELEKYTSKDLSFSSGKILGSMCTLPHELAKEVFCMYMDRNLGDPG
LHPGTKKIEEEVIEMLSDLLHLERGYGHIVSGGTEANILAVRAFRNLADVENPELILPKS
AHFSFIKAGEMLGVKLIWADLNPDYTVDVKDVEAKISENTIGIVGIAGTTGLGVVDDIPA
LSDLARDYGIPLHVDAAFGGFVIPFAKELGYDLPDFDFKLKGVQSITIDPHKMGMAPIPA
GGIVFRHKKYLRAISVLAPYLAGGKIWQATITGTRPGASVLAVWALIKHLGFEGYMEIVD
RAMKLSRWFAEEIKKTPGAWLVREPMLNIVSFKTKNLRRVERELKSRGWGISAHRGYIRI
VSHASCDGGHD
>T_Q9UZD5
MSKFPEKGLPREEVLNLLEDKTKVDLTFSSGKILGSMCTMPHELAIEVFARYIDRNLGDP
GLHPGTRKIEEEVIEMLSDLLHLEKGYGHIVSGGTEANILAVRAFRNISDAERPELILPK
SAHFSFIKAGEMLGVKLVWAELKQDYAVDVKDVEAKISDNTIGIVGIAGTTGLGVVDDIP
ALSDLAREYGIPLHVDAAFGGFVIPFAKSLGYDLPDFDFKLKGVESITIDPHKMGMAPIP
AGGIIFRRKKYLKAISVLAPYLAGGKVWQATITGTRPGASVLAVWALIKHLGFEGYREIV
RKAMELSRWFAEEIKKLNNAWLVREPMLNIVSFQTKNLRKVERELKRRGWGISAHRGYIR
IVFMPHVTKEMVEEFLRDLREVLK
>T_O58679
MKFPRIGLPKEKVIELINEKTKKDLTFSSGKILGSMCTMPHDLAIEVYTKYIDRNLGDPG
LHPGTRKIEEEVIEMISDLLHLEKGHGHIVSGGTEANILAVRAFRNLSDVEKPELILPKS
AHFSFIKAGEMLGVKLVWAELNPDYTVDVRDVEAKISDNTIGIVGIAGTTGLGVVDDIPA
LSDLARDYGIPLHVDAAFGGFVIPFAKELGYELPDFDFKLKGVQSITIDPHKMGMAPIPA
GGIVFRRKKYLKAISVLAPYLAGGKVWQATITGTRPGASVIAVWALIKHLGFEGYMRIVE
RAMKLSRWFAEEIKKINNAWLVREPMLNIVSFQTKNLKKVERELKSRGWGISAHRGYIRI
VFMPHVTREMIEEFLKDLKEVLS
>T_Q0ICY8
MLTPLPKHHFPGEGREGNSTVQLLREELLLDGNSKQNLATFCQTYQAQSAMELMTLGVDK
NLIDKDEYPQTAELEGRCVSMMADLWNAPGAAVGCSTIGSSEAAMLGGMAAKWRWRKRRE
AAGLPTDKPNMVCGSVQICWKKFARYWDIEMRELEMLTGELCVSPERVLEAVDENTIFVV
PTLGVTYHGLYEDIESISKALDDLQARTGLDVPIHVDAASGGFLAPFCAPDLPLWDFRLE
RVKSINASGHKFGLAPLGVGWVLWRSQEDLPDELVFHVTYLGGDMPTFQINFSRPAGQVI
AQYHEFVRLGREGYRMLHMASHANAQYFAEKLREMDLFRIIHDGTPDKGIPTVVWTLDDN
PKYGFNLYDFADRLRMRGWQVPAYPFTGELESTAFQRILVKRDFTRDMADLLLEDIRQAI
QHFQKHPITSNLAATEGASYNHL
>T_O06249
MSRSHPSVPAHSIAPAYTGRMFTAPVPALRMPDESMDPEAAYRFIHDELMLDGSSRLNLA
TFVTTWMDPEAEKLMAETFDKNMIDKDEYPATAAIEARCVSMVADLFHAEGLRDHDPTSA
TGVSTIGSSEAVMLGGLALKWRWRQRVGSWKGRMPNLVMGSNVQVVWEKFCRYFDVEPRY
LPMERGRYVITPEQVLAAVDENTIGVVAILGTTYTGELEPIAEICAALDKLAAGGGVDVP
VHVDAASGGFVVPFLHPDLVWDFRLPRVVSINVSGHKYGLTYPGVGFVVWRGPEHLPEDL
VFRVNYLGGDMPTFTLNFSRPGNQVVGQYYNFLRLGRDGYTKVMQALSHTARWLGDQLRE
VDHCEVISDGSAIPVVSFRLAGDRGYTEFDVSHELRTFGWQVPAYTMPDNATDVAVLRIV
VREGLSADLARALHDDAVTALAALDKVKPGGHFDAQHFAH
>T_Q737F8
MPQDRKAEVQKHAYERKEIMPDNSQSLPRHMQKELPHEFSVNPLFAREGESVVPRFHISD
EGMLPETAYQIVHDEITLDGNARLNLATFVSTWMEPAAEQLYAKSFDKNMIDKDEYPQTA
EIEERCVRILANLWHSPSPLTTMGVSTTGSSEACMLGGLALKRRWQNARKSEGKPLDRPN
IVFSSAVQVVWEKFANYWEVEPRYVKVSPEHPQLDPQGVLAAVDENTIGVVPILGETYTG
LYEPVAEIAKALDDLQARTGLDIPMHVDAASGGFIAPFLQPDLVWDFQLPRVKSINVSGH
KYGLVYPGLGWIIWREAEDLPEDLIFRVSYLGGNMPTFALNFSRPGAQVLLQYYNYLRLG
KSGYYDIQRASQKVALFLSKAIQKMEPFELLSDGSDIPVFAWRLKEGYTSNWNLYDLSRQ
LRVFGWQVPAYPLPPDMESVTIMRVVVRNGFSMDLAHLFLRNLKQTVAFLDSLDGPMPHD
TKCNNGFHH
>T_Q82HA9
MTKRDVAALFGNRFLTEPAPSQTFPEEGMTATDTMRLLDEDLVMEGDPQRNLATFVTTWM
EPEAQRIIAENLHRNFIDHAEYPISAEIEQRCVRMLADLFHAPGKTTGCRTQGSSEAIML
GALSLKWKWRERRQAANLPADRPNLVFGGDVHVVWEKFCRYFDVEPRIVPLAEDKYTIGP
EDVEPHIDENTIGVVAVVGTTFTGHKDDVVGIDKLLRDVRKERDLDIPIHVDGASGGFVW
PFLYPDSKWDFRLEQVRSINVSGHKYGLVYPGIGWLVFREESDLAKDLVFYENYLGKTDA
TFTLNFSTGASMVLAQYYNFVRLGRQGYTYVMETMQKNAHALADNLRSSGRFEVIGSDLE
QLPLVAFRLAGEHAYDESDIAWQLSAERGWMVPAYTLPPNAERVKILRALVKETLSREQI
ERLTQDIADACATLDHKGGTTEVERAQIKRGTGY
>T_Q9X8J5
MSLHQGPRPSRDSDRDRRRLAVNPFHAAANPLGGMTEAPPAHRLPDSPLPPESAYRLVHD
ELMLDGNARLNLATFVTTWMEPQAGVLMSECRDKNMIDKDEYPRTAELERRCVAMLADLW
HAPDPSTAVGCSTTGSSEACMLAGMALKRRWALRNADRYPAKDVRPNLVMGVNVQVCWDK
FCNFWEVEARQVPMEGDRFHLDPQAAAELCDENTIGVVGILGSTFDGSYEPVADLCAALD
ALQERTGLDVPVHVDGASGAMVAPFLDEDLVWDFRLPRVASINTSGHKYGLVYPGVGWAL
WRDAEALPEELVFRVNYLGGDMPTFALNFSRPGAQVVAQYYNFLRLGREGYRAVQQSARD
IAGSLAERVAALGDFRLLTRGDQLPVFAFTTADDVTAYDVFDVSRRLREGGWLVPAYTFP
PHREDLSVLRVVCRNGFSADMADLLLADLERLLPELRRQPGPLTRDKGAATGFHH
>T_Q82EG0
MPLHKGPVKSDERPMSFNPFFGEANPVSGMTEAPPKHRLADGPLPPSTAYQLVHDELMLD
GNARLNLATFVTTWMEPQAGVLMAECQDKNMIDKDEYPRTAELEKRCVAMLADLWNAPDA
GAAVGCSTTGSSEACMLAGLALKRRWARRNADRYPARDVRPNLVMGINVQVCWEKFCNFW
EVEMRQVPLEGERYHLDPGAAAELCDENTIGVVGILGSTFDGSYEPIAELCAALDALQER
TGLDIPVHVDGASGAMIAPFLDEDLVWDFRLPRVASINTSGHKYGLVSPGVGWALWRDSE
ALPEELVFRVNYLGGNMPTFALNFSRPGAQVVAQYYTFLRLGREGFRAVQQTTRNVARSL
AERVAALGDFHLLTRGDELPVFAFTTAPEVASYDVFDVSRRMREHGWLVPAYTFPPNRED
LSVLRVVCRNGFSTDLAELFVEDLSRLLPDLRRQARPQTHDKDAATGFHH
>T_Q5AWQ2
MVTLSRVSQESSSHRQRREIRDISVQTTEYAGVYGTKYAAEELPLYVMNDNGMPPDVAEQ
MIRDELSLDGNPLLNMASFVTTYMEPQVETLMAAAMRKNFIDFEQYPQSARMQTRCVNMI
ADLFNAPTNQESKEGTEHGESEGAEGAMGTSTVGSSEAIMLALLAMKKTWHKKRSDAGKD
TSHPNIIMNSAVQVCWEKAARYFDVEERYCYCTDDRYVIDPVQAVELVDENTIGICAIMG
TTYTGHYEDVKAINDLLVQRNIDCPIHVDAASGGFVAPFICPELVWDFRLEKVVSINVSG
HKYGLVYPGVGWIFWRSPEYLPRELVFNINYLGSEQATFTLNFSKGASHIIGQYYQLIRL
GRNGYKAIMQNLVQVSQNLARGLSDLGLLILSDNTGNGSGGVPLVAFRLPDDESRLFDEF
AVSAVLRRRGWVVPAYTMAPRSNNLKLMRIVVREDFTAHRCGILIQDIKMAIEWLEEMDE
TTIQRYTTYLAQHGTRLPNAHSFYKDEHSLHGKTGKTHAVC
>T_Q5B1Y3
MVHLASIKKDDDFEPVVNRVDSIKLDTIEEDDYSATVYGTRFATQQLPHAEMPDREMPRE
VAYRMIKDELSLDGNPMLNLASFVTTYMEDEAEKLMAESFSKNFIDYEEYPQSAEIQNRC
VNMIARLFNAPTDSDTDHPMGTSTVGSSEAIMLGTLAMKKRWQNKRKAEGKDYSRPNIVM
NSAVQVCWEKAARYFDVEERYVYCTEERYVIDPQQAVDLVDENTIGICAILGTTYTGEYE
DVKAINDLLVERGLDCPIHVDAASGGFVAPFIHPTLQWDFRLEKVVSINVSGHKYGLVYP
GVGWVVWRSPEFLPKELIFNINYLGAEQASFTLNFSKGASHVIGQYYQMIRLGKRGYRSV
MVNITRIADYLADQLEQLGFIIMSQRRGRGLPLVAFRLPADRADETFDEFAIAHQLRERG
WIVPAYTMAPHSNNLKLMRVVVREDFSMSRCDQLLSDIKLALKSLREMDQAMLERYTQHV
RSHTTKSHRAKHTHPHYKNETHSLQGRTGKTHGVC
>T_Q7SCH4
MVHLTIIPKEDEIRDGLDIPLTGALKAVHLQLANDEDRFTTSVYGSKFAAADLPRHEMPD
EEMPKEVAYRMIKDELSLDGNPLLNLASFVTTYMEEEAEKLMTESLPKNFIDYEEYPQTA
DIQNRCVSMIGRLFNAPVKDAEASSAVGTSSVGSSEAIMLGVLAMKKRWKNKRIAEGKPA
DKPNLIMSSAVQVCWEKATRYFEVEEKFVYCTPDRYVIDPKETVDLVDENTIGICCILGT
TYTGEYEDVKAVNDLLVERGLDTPIHVDAASGGFVAPFVVPDLEWDFRLKNVVSINVSGH
KYGLVYPGVGWVVWRSAEYLPQELVFNINYLGADQASFTLNFSKGASQVIGQYYQLIRLG
KHGYRAIMSNLTRTADYLAESLAALGFIIMSQKSGQGLPLVAFRLKEDPDRTYDEFALAH
QLRVRGWIVPAYTMAPKTEGLKMLRIVVREDFSRNRCDGLISDIRSCQGILEQMDKETVK
KQQEFIHKHHVVSGKASHNHPKYHKEKHSLQGKTGKTHSIC
>T_Q0TLK2
MIRTMLQGKLHRVKVTHADLHYEGSCAIDQDFLDAAGILENEAIDIWNVTNGKRFSTYAI
AAERGSRIISVNGAAAHCASVGDIVIIASFVNMPDEEARTWRPNVAYFEGDNEMKRTAKA
IPVQVA
>T_Q9HV68
MHAIMLKAKLHRAEVTHAVLDYEGSCAIDGDWLDLSGIREYEQIQIYNIDNGERFTTYAI
RAENGSKMISVNGAAAHKAKVGDRVIICAYAHYSEAELASHKPRMLYMAPGNQLSHTSEA
IPIQVA
>T_P52999
MYRTMMSGKLHRATVTEANLNYVGSITIDEDLIDAVGMLPNEKVQIVNNNNGARLETYII
PGKRGSGVICLNGAAARLVQEGDKVIIISYKMMSDQEAASHEPKVAVLNDQNKIEQMLGN
EPARTIL
>T_P9WIL2
MLRTMLKSKIHRATVTCADLHYVGSVTIDADLMDAADLLEGEQVTIVDIDNGARLVTYAI
TGERGSGVIGINGAAAHLVHPGDLVILIAYATMDDARARTYQPRIVFVDAYNKPIDMGHD
PAFVPENAGELLDPRLGVG
>T_Q72L22
MKRVMFHAKIHRATVTQADLHYVGSVTVDQDLLDAAGILPFEQVDIYDITNGARLTTYAL
PGERGSGVIGINGAAAHLVKPGDLVILVAYGVFDEEEARNLKPTVVLVDERNRILEVRKG
>T_P58286
MLRTLIKSKIHRATVTQADLHYVGSVTIDADLLDAADLLPGELVHIVDVTNGARLETYVI
EGERGSGVIGINGAAAHLVHPGDLVILISYAQVTDAEARSLRPRVVHVDGDNRIVGLGAD
ASEPVPGSDQERSPQAVSA
>T_Q18HQ3
MRRWLLKSKLHRARVTGTEKDYEGSISIDAALLSEADIAVGEQVQVVNVTNGERFETYTI
EGESRQMELNGAAARLAETGDVIIVISYGLYVKDEQPEPTVLLLDEENRISERE
>T_O66773
MLREMLKSKIHRLTVTDADLHYEGSLSLDEYLMELADLKPFEKIDVYNINNGARFQTYVI
PAPRYSGEVKLNGAAARLGHKGDLIIIASYAQYTEEELENYAPKLIFVNEKNQPVEVKES
TEVK
>T_G4RJM3
MPELLKSKAHGLVVTGKDLHYEGSLTLGRDIMEATGLLPLERVEVYNVTNGARFTTYVIP
GEDGQVVLNGAAARLGEVGDILIVASYECAADPTGHVATVAIFQNNRLKEIKRVSPRDLR
>T_A1RUA9
MPVLLRAKAHGLVVTGKNLHYEGSLTLGRDIIEAAGFYPLEKVEVYNVTNGARFTTYVIP
GRPGEVVLNGAAARLGEVGDVIIVAAYECVANPASHIATIAIFEGNKLKEVRKISLSDMY
>T_B1YBS3
MPVLLRAKAHGLVVTGKNLWYEGSLTLGRDIMEAAGFYPLERVEVYNVTNGARFSTYVIP
GAAGEVVLNGAAARLGEVGDVLIVAAYDCVEDPTAHVATVAIFQGNRLKEVRKIPTGVP
>T_Q6ZQY3
MSSDSDRQCPVDGDIDQQEMIPSKKNAVLVDGVVLNGPTTDAKAGEKFVEEACRLIMEEV
VLKATDVNEKVCEWRPPEQLKQLLDLEMRDSGEPPHKLLELCRDVIHYSVKTNHPRFFNQ
LYAGLDYYSLVARFMTEALNPSVYTYEVSPVFLLVEEAVLKKMIEFIGWKEGDGIFNPGG
SVSNMYAMNLARYKYCPDIKEKGLSGSPRLILFTSAECHYSMKKAASFLGIGTENVCFVE
TDGRGKMIPEELEKQVWQARKEGAAPFLVCATSGTTVLGAFDPLDEIADICERHSLWLHV
DASWGGSALMSRKHRKLLHGIHRADSVAWNPHKMLMAGIQCCALLVKDKSDLLKKCYSAK
ASYLFQQDKFYDVSYDTGDKSIQCSRRPDAFKFWMTWKALGTLGLEERVNRALALSRYLV
DEIKKREGFKLLMEPEYANICFWYIPPSLREMEEGPEFWAKLNLVAPAIKERMMKKGSLM
LGYQPHRGKVNFFRQVVISPQVSREDMDFLLDEIDLLGKDM
>N_A0A1Y1VIL9
MVDKENTVTSEDNTKENVLKFFKDYEIREENVQQYIDSIIKDFYKPSPSIYASNNDSVKE
IQSKFGDSSIPEGIICDKNNINKYFSEIKENVIDKATRVSSPNMVGHMTTALPFFHRPLS
KLVTSMNQNVVKVETSATTTFLERETLSKLHRAFFNQSPEFYEKYLSITEGTFGCITSGG
TIANLTAMWVARNKAFPKTDSFDGIEKEGVISALRYYGYNDMAIVGSELMHYSFKKAADV
LGMGLKNIYTIPVDSEYGIRIDLLIEKLEELKRKKIKVIAIVGIACTTEVGSIDNLEVLA
DLAKKYEALFHVDGAWGGSFIMSEKYRYLLKGIELADTVTIDGHKLLYTPMGCGIVLFKS
PLLPTTTIRKVASYVIRAGSMDHGKTTLEGSRPANVLYLHASLNLLGHRGLSSLLDIAVE
NTNYMAELVKSYPQFEIISKPITNIFLYRYIPSWLRKDNEQFEVRYPVSPNSKTIEIEEV
STLYSNSTQDQTFDISDLTDKEENSFVEEEPSQYTNEENQVIDYFTTELQAKQKREGKGF
VSKTTVKTTKYPNYEKGIDVLRVVIANPLVTHENIKAVVEEQIRLSQELEKEYKMKTQSI
>N_A0A1Y1WT12
MDNYNNEIINDIEEYVKQDINKNDSSHDWHHILRVKNLSIAITKGELENGKKVNLFNVTA
ISLLHDSIDSKYCQNIEDKIKEIRKFLISKQIKEEDIDQILNGINNISYRKEIGRSPEER
KVPLEIAIVQDADKLDAMGAIGISRCFAYSGAKGRPFYDPEIQPKINMSQEEYVAQSNSN
QGTAINHFYEKLFNLKYMMKTDYGKIMAIERDRYMREFVDRFIKEYNVNNSNNSIYDDDS
NHNNNKHLKQKKRQSILEYDYCKEHLLNFDKRNKTEVVSLAYGSRFATENLPKYIIPEKS
SEPKVISQLIEDQIKIEANPSQNMATFVSTWMEPECEKLMNQAWSKNFADQDCYPMIQNI
HKRCIEMLGHLFHAPQSHPFPQSSSSQNNHQVIGTATTGSSEAVMLGGLALKWRWKKIRK
EKGLDDSKPNIIFGSNAQVALEKFARYFDVEMRMVPVDESTNFCLSPQRAIKYVDENTIG
IMVILGSTYTGHFEPVEEMCKVLDDYQEKTGIDIPIHVDAAGGGFIAPFAFPDLKWSFEL
NRVHSINVSGHKYGLVYPGIGWIVWKSKDYLPKELIFQLNYLGSVEYTFTLNFSRTSTTV
LGQYYNFLRLGYEGYTSIINNCLINARRLAYALNDLDYFNILSDVNKKYKNSYFSEQDPN
HDDKDNNQEYFQPCLPVVAFEIKQNYKEYQPHVTEANLSKLLKIHGWIVPCYELPPNEQN
RTILRIVIRESHSEELINYLFKNIHQSIEDLIDGKDYNLEKRKKRTSSMNYINEQNSLNL
EKENKEMFDTKTKWGVC
>N_A0A1Y1XDI3
MIVLKFFKDCEIQEENVQQYIDNIIKEFYKPSPSIYAANTDTDEELKSKFGDSSIPQGII
CDKNNINKYFTEIKETVIDKATRVSSPNMVGHMTSALPFFHRPLSKLITSLNQNVVKVET
SSTMTFLERETLSKLHRAFYNESDEFYEKYLSTTDGSFGCVTSGGTIANLTAMWVARNNA
FPKTNDFEGIEKEGVISALKYYGYNDMAIVGSELMHYSFKKAADILGMGLKNIYTIPVDS
EYRIRIDLLIKKLEELRNKKIKVIAIVGIACTTEVGSIDNLEILSDLAKKYGALFHVDGA
WGGSFIMSDKYQHLLKGIEKADTITIDGHKLLYTPMGCGIVLFKSPLLPTTTIRKVASYV
IRADSMDHGKTTLEGSRPANVLYLHASLNLLGHDGLSSILDIAVENTKYMADLVKTYPQF
EIISYPVTNIFLYRYIPSWLRKKPINEHIEQMVEIKSNATARTFVANSEDNNEGTNDLST
LCSDTIQDLSDISDKEECSISYDESLYNEEENKIIDYFTTELQAKQKREGKGFVSKTTVK
TTKYPNYRNGVAVFRVVIANPLVTSENIKGVIEEQIKLGEIIEEDYKINHKTLL
>N_A0A1Y1ZL74
MVDKETIKTEENNTKENVLKFFKDCEINEENVQQYIDSIIKEFYKPSPSIYAANTDTVKE
LQSKFGDSSIPKGIVCDKSNIKNYFSEIKTNVIDKSTRVSSPNMVGHMTSALPFFHRPLS
KLITSLNQNVVKVETSATMTFLERETLSKLHRAFYNNTDEFYEKYLSTTEGTFGCVTSGG
TIANLTAMWVARNNAFPKTEDFEGIEKEGVISALSYYGYNNMAIVGSELMHYSFKKAADI
LGMGLKNIYTIPVDSDYKMRIDLLIEKLEELKQKKIKVIAIVGIACTTEVGSIDKLDILA
DIAKKYGALFHVDGAWGGSFIMSNKYHHLLKGIEKADTITIDGHKLLYTPMGCGIVLFKS
PLLPTTTIRKVASYVIRAGSMDHGKTTLEGSRPANVLYLHASLNLLGENGLSQLLDIGVN
NAKYMAELIKSYPQFELISKPVTNIFLYRYIPSWLRKKSYEIEQIEVKSISSPISTVSTI
PSPTQATTALPIIESEEENHNDNDNSITFCNDTLKDQISDISDFTDKEGSLIYEESHYND
EENAIIDYFTTELQARQKREGEGFVSKTTVKTTKYPTYSKGVDVLRVVIANPLVTEDNIK
AVVEEQIKLGEIIEEEYKMNHKLIK
>N_A0A1Y2AA19
MIVEEKLIQRLIIVNLMKRVFLNLFENDIQEVQMYIDKIIKDFYKPSPSVYTINSNSEKE
LMLKFGNSTIPKGISYDKKDIINYFFKIKTNVVENATRVSSPYMMGHMTSALPFFHKHIS
KLISSLNQNVVKVETSSTMTFLERETLSKLHRAFYNMEDNYYKELLTKNDGCFGCITSGG
TIANLTALWISRNNAFPKTDNFNGIEKEGIISALKYYNYNDIAIIGSELMHYSFKKAADI
LGIGLNKIYTIPVDSEYKIRIDLLTEKLQELKQKRIKVITIVGIASTTEVGSIDDLEKLA
DLAEEYGAMFHVDGAWGGSFILSDKYRHLLKGIQRADTITIDGHKLLYTPIGCGVVLFKS
PFLPTTTIRKVANYIIKTDSMDHGKTTLEGSRPANALYIHASLNILGQHGLRYLLETSIE
NTKYMYNLINLYP
>N_A0A1Y2ADH1
MVDKDNIKSKENNAEEDVLKFFKDYGIQEENVQQYIDNIIKEFYKPSRSIYAANNDTIQE
LQSKFGNSSMPQGIICDKKNINKYFTELKTNVINKSTRVSSPNMVGHMTTALPFFHRPLS
KLITSMNQNVVKVETSATMTFLERETLSKLHRAFYDNTNDFYEKYLSSTEGTFGCITSGG
TIANLTAMWVARNNAFPKTDDFEGIEKEGVISALRYYGYNDMAIVGSDLMHYSFKKAADI
LGMGLKNIYTIPVDSDYKMRIDLLIEKLEELKHKKIKVIAIVGIACTTEVGSIDRLDILA
DLAKKYGALFHVDGAWGGSFIMSNKYRHLLKGIEKADTITIDGHKLLYTPIGCGIVLFKS
PLLPTTTIRKVASYVIRAESLDHGKTTLEGSRPANVLYLHASLNLLGKDGLSQLLDIAVN
NTKYMADLVKSYPQFEIISKPVTNIFLYRYIPIWLRKKSYDIEQIEVKSLSSAVFTNSSI
PSPTPYNTTHPPLTFEENNNDKSDNKNENSITLCAGFVSKTTVKTTKYPTYTKGVAVLRV
VIANPLVTQDNIKAIIEEQIKLGQILEEEYKINHKVI
>N_A0A1Y2AZ59
MKQKRQSILDNDFYKDQILDIDKNNTEIVSLAYGSRFATENLPKNVIPEKSSEPKVISQL
IEDQIKIEANPSQNMATFVSTWMEPECEKLMSQAWSKNFADQDCYPMIQNIHKRCIGMLG
HLFHAPDDQCVIGTATTGSSEAVMLGGLALKWRWRKKREEKGLDCSKPNIVFGSNAQVAL
EKFARYFDVEVRMVPVDEETHFCLNPQRAIKYIDENTIGIMVIILGSTYTGHFEPVEEMC
KILDDYQRKTGIDIPIHVDAASGGFIAPFAFPELKWSFELDRVHSINVSGHKFGLVYPGI
GWILWKSQEFLPKDLIFRLNYLGSVEYTFTLNFSRTSTTVIGQYYNFLRLGYEGYTSIIN
NCLINARRLALALEDLDYFNILCDVNKKINMDNNSNSLIKGFKPCLPVIAFEIKKKYKKN
KPYVTEANLSKLLKIHGWIVPCYDLPPNEQNRTILRIVVSNTNDFFIKKFFLNFFFFFFF
L
>N_A0A1Y2B2H7
MLKFGNSTIPKGISYDKKDIINYFFKIKTNVVENATRVSSPYMMGHMTSALPFFHKHISK
LISSLNQNVVKVETSSTMTFLERETLSKLHRAFYNMEDNYYKELLTKNDGCFGCITSGGT
IANLTALWISRNNAFPKTDNFNGIEKEGIISALKYYNYNDIAIIGSELMHYSFKKAADIL
GIGLNKIYTIPVDSEYKIRIDLLTEKLQELKQKRIKVITIVGIASTTEVGSIDDLEKLAD
LAEEYGAMFHVDGAWGGSFILSDKYRHLLKGIQRADTITIDGHKLLYTPIGCGVVLFKSP
FLPTTTIRKVANYIIKTDSMDHGKTTLEGSRPANALYIHASLNILGQHGLRYLLETSIEN
TKYMYNLINLYPQFEIISKPITNIFTYRYIPTWLQNKNIQIKNKNNDINSSFYTTNNNNN
NNNSNNNNNNKIYLEKYNNSDNAYERINDVTFNNEESEIIDDERLRKGFVSKTIIKTTKY
PNCTNGVAVLRVVIANPLITKESIKTVIEEQIEFGLKLEKEYCN
>N_A0A1Y3MYE4
MYCHGNTSALPFFQRPLSKLVTSLNQNVVKIETSSTMTFLEKEVLIKLHKLFFNEINAFY
EKCITNNNKTFGCITSGGTVANLTAMWVARNNAFPKTEDFEGIEKEGVISALKYYEYNDM
AIVGSELMHYSFRKAADILGLGLNNIYSIPTDSEYKMRTDLLIKKLEELKLKRIKVIALI
GIACTTEVGSIDNLEVLAEIAKKYNIFFHVDGAWGGSFIISDKYKYLLKGIEKADSITID
GHKLLYTPMGCGVILFKSPYIASKTIKKVASYIIRENSMDHGKTTLEGSRPANILYLHAS
LTLLGQHGLSTLLDMAIYNTKYMASLKCNYKIDKQSDPIFKDNLNKNINYYNLSNENNSK
LNNSLYSKEENQIISYFTNELQFRQKKYGKGFVSKTTIKSAKYSNCKDGISVFRVVIANP
LVTKENIKFVIEEQIKFGLDLEKEKSNFIN
>N_A0A1Y3NC87
MNTILNFSSKYNSKKHPKLNSTTKKKRQSILNNDFYKDEFSNSQKNGSEIVSLAYGSRFS
TENLPKYVIPQKSSEPKVISQLIEDQIKIEANPSQNMATFVSTWMEPECENLMTQTWSKN
FADQDCYPMIQNIHKRCIGMLGHLFHAPDDQEVIGTATTGSSEAVMLGGLALKWRWRKAR
MEKNLDCSKPNIVFGSNAQVALEKFARYFDVEMRMVPVNEKTNFCLSPKRALKYIDENTI
GVMVKLKK
>N_A0A1Y3NIR5
MWVARNNAFPKTDDFEGIEKEGVVSALRYYGYNDMAIVGSELMHYSFKKAADILGMGLKN
IYTIPVDSEYGISGSIDNLEVLADLAKKYEALFHVDGAWGGSFIMSDKYHHLLKGIEKAD
TITIDGN

(B) 103 Amino acid sequences used for the phylogenetic analysis shown in Fig. 3.
>Chytri1_1060206
MGFRETQLTGKETTLVDTLNYGAGLEPGSQRNKDSVLHYFVATHDNEQTLDLYLSRIIST
FLESQLPVYAGLKEDPNTVQSRFSRHEVPRSNDEGATLEEYLHNVKVNVIDRATRTASSK
QIGHMTSSLPYFHRPLAKLLTAMNQNVVKLETASTTTFLERETIAMMHHEFYGSLYPSSF
YKHYMHSFNTALGVFTSGGTVANLTAMWVARNLALGPKADVGFTGVDKEGLFSALNVYGY
KGAVIIGSKMLHYSFKKAVDLLGLGDNGLVLVGVDEKFKMKCDELEVVIKEQQEKQLLVI
SIIGIAGTTETGSIDDLASISRIARKHKIHFHVDGAWGGPLIFSREHASKLAGIEHADTI
TIDGHKQLYTPMGLGLVLFSNPTMATSIRKTANYIIRKESADLGQFTLEGSRPAGSLHLH
AVLHLLGRDGIESLVTRSATLVRQMAQRLSSHPARAFQIIHEPETNILLYRYIPTVLRDK
VAARAPLDASEDDLISEVTRRVQTRQATEGEKGFVSRTKVQVLRGDRELRWVDTFRVVMA
NPLTSWEDVEGVISEQQRIGVAIENEMVEEKHEGLKKEKVVMWVGWPLEL*
>Enthel1_444808
MAPATDAPQAASAQAAAPHAAAVPLPIPTSVTTAAADAMAALQEPQVQPLAQLQPLAQPL
VQPAADAVDVDEGFEDDDFPEEFPFWYGSSSGERTFDHAADLLPGGRPSSLSSSAASASW
AWAKPPSNVAASAAASQQQQHNSDQFNQQHQQQHQHQHQLSTSQRAFFPLDSFMSRRLSV
DMRVHDPSGRRASFHDHDSVLHYFVATSQSEQLLDQYISGIIKAFLDEPAPIYATAVAQS
PSALSRFSGIDIPDGSNGPSHGDLAAYLNHLKLNVIDKATRTASPKMIGHMTTALPFFHR
PLARLLAALNQNVVKIETASTFTNLERQTLAMLHKAFFALPEPFYDQYAYAQDVALGVVA
SGGTIANITAMWIARNKALSVNPDIDCRGVDKEGFVSAMAKYGFKRAVIIGSTLMHYSFK
KAVDLLGLGEEGLVLIPTDAAFRMRADLLKTKVDELVAQNVLIIAIVGIAGTTEAGSIDP
LSDIASVAAKHAIHFHVDAAWGGPLIFAPEHRSKLAGIALADSVTIDGHKQLYTPMGLGL
LLIRTPSLITYIRKTANYVIRNDSPDLGKFTLEGSRPANALYLHASLNLLGKDGLATLVT
RSTTIVRQLSVRLALHPSKAFEVLHEPMSNLLLYRILPSRLRDAVANGTHVPTDADEDEI
SELTRRVQIAQAAEAPPVMVSMNMPLTPDLADSQHAHRRSTVAGRGQETNQSSSSPSSLR
PPPPPVSRGFVSRTRVMYKGHHVDAFRVVIANPLTAWPDVEAVVAEQLVIGAEIEAVMER
EAMRRRIRSMFPVPGRDAWWDESPFDL*
>Gaesem1_542297
MAIVQNIACTQPSLETITDPIRRMSVDSSENENDNAGSDPSSFRSSAIPDVRPPTPDSEQ
GDVDEGYDEDFPDDFPFWYSGASGVQHMKSSSQTRDFTADHSEITSDDACTAEHRDRRHS
YHDHDSVLHYFVATHKSEDKLDRYLSGIIDAFLNEPAPVYASSTPDDMRDKFSGSEVPTR
RPSSGNMEEYLQTIKANVIDRATRVSAPKMIGHMTTALPYFHRPLARLLAAMNQNVVKLE
TASTITYLERQTIAMLHREFYRNNAEFYDNYIHSFQHSLGVFCSGGTVANITAMWTARNS
ALPADPDKDFAGVERAGLFRALKHYGYEGAVIIGSRLMHYSFKKAADLLGLGDEGLVTID
TDDSFRIRMDLLEETINQMKEQKKLIIAIVGIAGTTETGSIDPLKQIGLLCEHYKIHFHV
DAAWGGPLIFSNEHRRKLDGIRKADTITVDGHKQLYTPMGLGLVLFQNPTSAHAIRKTAN
YVIRQDSPDLGRFTLEGSRPATSLHLHATLHLLGRDGLECLVTRSATLARQMSVRVDTHP
SKAFQGLHIPQTNIFLFRYIPVALREKVHSGDDLTEEESDHISECTKKVQIALATAGLAS
RDGTELESARPPPGFVSRTRVNFHGRDVDAFRAVIANPLTSWADIEDTLKDLLDCGASVE
NEMAAQAFLTRRASQIADSLPLPSGKLWLGWPFDI*
>Orpsp1_1_1183262
LKYFRDYESLENEIQKNIDILIKEFNKPSSSVHAVNNDSYKELKSKFGDSSIYRGILCNK
NEINKYISEIKKNIVDNSTRVSSPNMIGHMTSALPFFHKPLSKLITAINQNVVKVETSAT
TTFLEKETLSKLHRAFFKRTEEFYNIYLKESNGSFGCITSGGTVANITAMWVARNKAFPK
TKNFEGIEKEGVISALKYYNYNNMAIVGSELMHYSFKKAADLLGLGLTNIYSIPVDSNFR
IRIDLLENKLKELEKNKIKVIAIIGIACTTETGTIDDLDRLADLAEEYNTLFHVDGAWGG
SFILSKKYNHLLKGIERADTITVDGHKLLYTPIGCGVILFKSPTLPNETIKKVASYIIRE
HSLDHGKITLEGSRPANVLYLHASLSLLGRDGLSSLLEIAVENTKYMENLIKSYPQFEII
STPVTNIFLYRYIPSWLQQKKIKFERQFSENKSIIKINEKKNCKLITLPCEYRFSLKENI
IISDFTSKLQIMQKTEGCGFVSKTRIKTTKYSECLDGISVFRVVIANPLVTTVNINKVIK
EQIEFGLELEKEYKINNKIN*
>Rhihy1_713158
MATSNTSSDIEGSDTHEFDSTFAASHPLFSVASGVHRIAQTHLTTTLGENGYDSDTHSDT
PTDVWDADAPELAAPDRNATGNANANAKAATVSLSVPYSAQATSGLEPGSQRNKDSVLHY
FVATQASELSLDRYLSRIIDSFLDTPLPIFAGSSENPHTIQARFSKHQVPNSNEEGTTLE
DYLYKVKTDVIDRATRVASPKQIGHMTSALPYFHRPLSKLLTAMNQNVVKLETASTITYL
ERETIAMLHHEFYGSTCTKSFYTHYMHSFDTALGVFTSGGTIANVTALWVARNRALGPKS
DIGFTGVEKEGLFKALTVYGYKGAVIIGSKMLHYSIKKAVDLLGLGDNGLCLIDVDDKFK
IKTDLLESKIQEFKANNILVIAIIGICGTTETGTIDPLNSIAHLAQKYRIHFHVDAAWGG
PLIFSREHASKLTGIELSDTITIDGHKQLYTPMGLGLLLFKNPHLPTAIRKTANYIIRKE
SADLGQFTLEGSRPAGSLHLHAVLHLLGRDGIESLVTRSATLVRQMAQRVSSHPSRAFQT
LHDPETNILLYRYIPRVLRDKVSAWAPLEPHEDAVISEATRRIQTRQGAEGEKGFVSRTR
VEVEREGGVKRYVDAFRVVLANPLTTWEDVEGVISEQLVVGMKIEEEMVEENHEGLDKEK
VQMWVGWPFEI*
>Q5E6F9
MVTDNKTADASFESLLRIFTVPEAPDSTLGIIEKELSQNLNQFLREHIVAEEKPLTEIEK
DFTDSSMPESPTYVSEHTEHLLDTLVSQSVHTSAPSFIGHMTSALPYFLMPLSKIMIALN
QNLVKIETSKAFTPLERQVLGMLHRLIFGQKDSFYQHWMHSADHSLGAFCSGGTIANITA
LWVARNRLLKPEGDFEGIAKQGLFAALMHYKCNGLAIFVSERGHYSLKKAADVLGIGQDG
VIAVKTDNNNRVCLDDLELKIAQAKAKNIKPLAIVGVAGTTETGSIDPLRELANVAQREG
CHFHVDAAWGGATLMSNTYRHLLDGIDLADSVTIDAHKQLYVPMGAGMVIFKDPELMSSI
QHHAEYILRKGSKDLGRHTLEGSRSGMAMLLYSCFNVISRPGYELLINQSIEKAHYFADL
IQQQDDFELITEPELCLLTYRYVPSNVKAALAIATDEQKIEIYEHLDNLTKYIQKTQRET
GKSFVSRTRLTPEAYQHQPTIVFRVVLANPLTTKEILQNVLIEQREIASSSEISLPLLNQ
IVGNILH
>A0A068QSK3
MTCATQAKNDDEADKMALHTSCLDEQAWQALLDQFTPHPGEEGLLELETNIADDPVTYCR
RELGHPIGELTELEKVFVSVDIPEFPLNTDNYARYLSEDILNHVVPVSSPTFVGHMTSAL
PKHLPALGKVLTALNQNLVKLETSHILTALERQVLGMMHKLVYNRDEDFYQQWLHSGEHA
LATFCSGGTLANLTAMWACRNQLMPADGDFAGLAREGLARGLLHYGYRGLAILVSEQGHY
SLKKTVDVLGLGQDALVKVETDREGRICIDALLAQLQTLRQRNIKPMAIVGIAGSTETGA
IDPLNRLADIAEQAQCHFHVDAAWGGASLMSERYRHLFAGIERADTVTIDAHKQLYVPMG
SGMVLFRQPTLTNTIAQHANYIVRKGSKDLGRHTLEGSRSAMSLMLHSNLYLLGRRGLAR
LIEAGIEKARQFADLIHQQEDFELISEPQLCLLTYRYVPPKVLQALQESSAPVRQQLHEW
LNALNQDIQTAQWRAGKSFVSRTCLKPVQWDRQPTTVLRVVLANPLTTLEILENMLEEQR
QLARQSPFWQTLQAWAVIS
>A0A068QSK8
MYPEVRRVYMSEKMSEKQEWQALLDQFISHAGEEGLFELETNIADDPVTYCRRELGHPIG
ELTELEKVFVSVDIPEFPLNVDSYARYLSEDILNHVVPVSSPAFVGHMTSALPKHLPALG
KVLTALNQNLVKLETSHILTALERQVLGMMHKLVYHRDEDFYQQWLHNGEHALATFCSGG
TLANLTAMWACRNQLMPADGDFAGLAREGLARGLLHYGYRGLAILVSEQGHYSLKKTVDV
LGLGQDALVKVETDREGRICIDALLAQLQTLRQRNIKPMAIVGIAGSTETGAIDPLNRLA
DIAEQEQCYFHVDAAWGGASLMSERYRHLFAGIERADTVTIDAHKQMYVPMGSGMVLFRQ
PTLTNAIAQHANYIVRKGSKDLGRHTLEGSRSAMSLMLHSNFYLLGRRGLASLIEASIEK
AQQFADLIHQQEDFELISEPQLCLLTYRYVPPTVLSALREGSASVRQQLHELLNALNQSI
QTSQWTAGKSFVSRTHLKPVQWDRQPTTVLRVVLANPLTTLEILENMLEEQRQLARQSPF
WQTLQDLVGD
>A0A075P054
MGEAQVSLEHLFRVFTKPEHKDSKLAQIEQHLSDNILDFLSQHVVTKKTSLEEVEKDFAN
AKVPESPEFVSTHAETLLDKLVAHSVNTYSPTFIGHMTSALPYFHLPLSKLMVGLNQNLV
KIETSKAFTPLERQVLGMLHNLVYDRSEAFYEQHLHSAQHALGAFCSGGTIANITALWVA
RNKLLGPQPGFAGVAKAGLAAAYRFHNINHLGVMCSKRGHYSLSKAVDALGLGREQLIAL
PAPQQTLDPEKALRAGKRYQEEGNKLLAIVGVGGTTETGHVDPLDELADVAEQLGCWFHV
DAAWGGATLFSSQYRDRLKGIERADSVTIDAHKQMYVPMGAGMALFKDPENANAVRHHAQ
YILRAGSKDLGATTLEGSRNGMAMMVYSALHIFGRRGYELLIDRSIQKAKAFADMIDKHP
DFELTTSPTLSLLTYRVCPQALQHTLKQVDDSTRDEINEKIDTLVVSVQKQQREAGKSFV
SRTRLEAPDYPAKCITVFRVVLANPLTSHNDLAAILAEQHLLATSTPLWQSLSQLAAQDP
A
>A0A0B5FTX7
MPRSKESARANLENLYRIFTVPEAPDSTLGRIDQAISDNVTGFLQKHIVALENSITDIEK
SFDDPKIPEEPTFVSDYTEFIKEKLVAQSVHTAAPGFIGHMTSALPYFMLPLSRIMIALN
QNLVKVETSKAFTPMERQVLAMLHRLIYSESDAFYHRWIHDSRYALGAFCSGGTIANITA
LWAARNQLCSPSGNFRGITNEGFFRAMQHLGCQGLAVLVSRRRHYSLGKAADLLGIGREN
LVLVETDDRNRINMAALREQCRRIQDKGIRPLSLIGIAGTTETGNVDPLEEMADLAEEIG
CHFHVDAAWGGPTLFSEKYRSLLKGIERADSVTIDAHKQLYVPMGAGMVLFKDPAALSSI
EHHAAYIIRHGSKDLGSHTLEGSRPGKAMLVHAGLSIIGRKGYELLIDQGIERARRFAEM
VQEHPDFELVTAPELNILTYRYNPASVQEALAHADAETVREVNELLDKMTKRIQKRQREA
GKTFVSRTSLTPERYRGQTIIVFRVVLANPLTTEDILASVLEEQCEWARHPEVSPLLDQL
QEMTAAA
>A0A0C1NBK7
MTLSKKETTPNYCLEVESALKYGIEEKVMQMFTPLSHATSIGKKMDVRVATLAENFLEVN
NTSTDIDIDSLVEKFADSNVPIEPSNFDSYFEYLANNVVSHSVQTSSPKFIGHMTSALPY
FVQPLAKLMTAMNQNSVKIETAKALSFYERQALAMMHRLIYQFGDRFYAQHAQNSESTLG
ILVSGGTTANITALWCARNAFLGPKDGFLGVETEGLTAALDFYGYKGAVIIGSELMHYSF
DKAADLLGIGTRGLVKIPANREGRVDISALRQAVAQCRLQNQYIIAIVGIAGTTDSGGVD
ALSDIAEIAQQNNIHFHVDAAWGGPLIFSKQHGHKLAGIERADSVTIDGHKQLYLPMGIG
MLFLRDPHLAKAIEKQASYTMRKGSFDLGKRALEGSRPGMALFLHAGLNLIGSQGYEFLI
DEGIRKTQYMADRIRSMPEFELLAEPDTNLLIYRYIPEPLRGLVAKKQLTEIDNLLINEF
NENLQKNQRQTGHTFISRTTKIISEFDKKIPVIALRAVIANPLTTEDDIDIVLNEQIEIA
LKLQFQFL
>A0A0C2M9Q6
MTLSKQEMPKKSSFFETEQALNYEIEEQVMQLFASSSHVTSIESQIDEITDKFSQNFLNT
IDANTNIDLDSLLRSFSDSQIPVQPASLESYLKYIDNNIVAHSIHTSSPRFIGHMTSALP
CFVRPLAKLMTAMNQNAVKIETAKALSFCEREALAMLHRLIYNLDDNFYAQHIQNNLSTL
GILVSGGTVANITALWCARNTALGPKDDFLGIEKEGLTAALDFYGYKGAAIIGSELMHFS
FDKAADLMGIGTHRLMRIPTDCNNRVNIQALRQAVMECRAQNLLIIAIVGVAGTTDSGGV
DSLTEIAEIAQEAHVHFHVDAAWGGPLIFSQQHRHKLAGIERADSVTIDGHKQLYLPMGI
GLVFFRDPHIAKAIEKQASYTMRKGSFDLGKRALEGSRPGMALFLHAGLNLIGLKGYEFL
IDEGIRKTQYMADRICSMPEFELLAEPDTNLLLYRYIPEQLRELVFKKQLTEIDNQLINQ
FNERLQKIQRQIGRTFISRTTKTTTSFGKEIPIIVMRAVIANPLTTEEDIDAVLNDQIQI
ASEIEI
>A0A0C4Y9E7
MRWFDADRGAFESLEQWIAEHPADFFASERFDPVGACATREAVFASVELPETPTSPQAHA
DHLLHDVFRHVMPVASPTFVGHMTSSLPSFMPSLAKVVAALNQNVVKLETSGALTGLERQ
VIGMLHKLVFAQDSAFYGRWLHDADHALGAICSGGTVANLTALWASRNKLLGACDGFAGI
HRAGMVAALRHYGHDGLAIVVSERGHYSLRKAADVLGIGRDNLVPVAVDSDGRMRIDLLR
DTLRDLQRRNIRPMAIVGIAGTTETGAVDPLDAIADVAQEAGCHFHVDAAWGGATLLSER
ERWRFAGIERADSVVIDAHKQFYVPMGAGMVLFRSPAWTQEIIQHANYIVRKGSVDLGRH
TLEGSRGAAAVMLYANLHLLGRKGLAQLIDRSIDNARYFASLIARQPDFELNSRPQLCIL
TYRHVPETVHAALATACAERRDKILDALDALTISIQEMQRDAGRSFVSRTQLMSAQWGGR
PIAVFRVVLANPDTTHAILQDILDEQRALAAASPCIAPLMALVAAPDAA
>A0A0C5WRF6
MAVVDHKKADATQESLHRIFTVPEAPESTLGRIEKEISENLNVFLQTHIAAREKPLAEIE
KDFSSADIPESPSFVSDHTHFLLDKLVAQSVHTSAPTFIGHMTSALPYFLMPLSKIMIGL
NQNLVKIETSKAFTPLERQVLGMLHNLIYRENDAFYQQWMHSANHSLGAFCSGGTIANIT
ALWVARNSALKPDGDFKGVAQEGLFKAMKHYGYEDLVVLVSERGHYSLKKAADVLGLGRD
CLIPIKTDGHNRVRVDDMRAKLEELKQNQVKAFAIVGVAGTTETGNIDPLEELADLAQEY
GCHFHVDAAWGGATLMSNTYRPLLKGIERADSVTIDAHKQLYVPMGAGMVIFKNPALMTA
IEHHAEYILRKGSKDLGSHTLEGSRSGMAMLLYASLNIISRPGYEMLINTSIEKAQYFAS
LINQDSDFELISEPELCLLTYRYAPARTQEALKLADPEQREELLAALDDMTKFIQKRQRE
SGKSFVSRTRITPQAWGRRLTTVFRVVLANPLTTEQILKDVLEEQKDIAKQSLISFPKIN
TLTESILNQQVTL
>A0A0D8CQ70
MTTGKRKAKATQESLHRIFTIPEAPESTLGLIEKEISENLAGFLGNHIVATEKPLTDIEQ
DFACSQIPEEPEFVSDHMHHLLDKLISQSVHTSSPSFIGHMTSALPYFILPLSKLMVGLN
QNLVKIETSKAFTPLERQVLGMIHRLVYRDEEDFYQRWMHSANHSLGAFCSGGTVANLTA
LWVARNNLLKPDGDFKGIAREGLFKALKHYDCDGLAILVSERGHYSLKKSADVLGIGQES
VIAIPTDEDNRIDCQLLRQKCRELTENNIKILSIVGVAGTTETGNIDPLNEMADIAGEYG
CHFHVDAAWGGATLLSEKYRPLLNGIERADSVTIDAHKQMYVPMGAGLVVFKNPSSVTAI
EHHAEYILRKGSKDLGSHTLEGSRPGMAMLVYASLHIISRPGYEMLINQGIEKAAYFAGI
INQHPEFELISEPELCLLTYRYVPPGIQELLRNGSQEQQQEINGLLGKLTKFIQKRQREN
GKSFVSRTRIEVSRYGGEKILVFRVVLANPLTSKEILHDILQEQTELAQESENFYPQLKA
ML
>A0A0F4P522
MGPKRCAVASEESLMRIFTVPEAPDSTLSRIEQEISSNLAGFLNENIAAIEKPLHEVEKD
FQSAVIPEVPMFVSDYAQDIMEQLVAHSVHTAAPSFIGHMTSALPHFVLPLSKLMVGLNQ
NLVKIETSKAFTPLERQVLGMMHHLVYGSDDAFYDKWMHSAKTSLGAFCSGGTIANITAL
WIARNRLLKADGEFKGIGASGIVAAMLHYGYRGLAVLVSERGHYSLGKAADVLGIGRDNF
ISIKTAGNNKVDVDAMRAKAHELEAQGIKVLALVGVAGTTETGNIDPLEEMADLAEELNC
HFHVDAAWGGATLLSNNNRHLLKGVERADSITIDAHKQMYVPMGAGMVLFKDPAASDAIE
HHAEYILRKGSKDLGSHTLEGSRPGMAMLVHACLRVIGRQGYEMLIDKGIEKARYFAELI
KQTPDFELISEPELCLLTYRYVPEQIKAAIAQADEQEKIEIYAALNRFTASMQKRQREAG
RSFVSRTRLTPEQYDRQPTVVFRVVLANPLTSESLLKEIMDEQRQLAMSDPVFKKYLAKY
IK
>A0A0F4QH65
MGPKRCAVASEESLMRIFTVPEAPSSTLSVIEQEISSNLAGFLNENIAAIEKPLHEIEKD
FQSAMIPEEPMFVSDYAQDIMEQLVAHSVHTASPSFIGHMTSALPHFVLPLSKLMVGLNQ
NLVKIETSKAFTPLERQVLGMMHHLAYGENDAFYEKWMHSAKTALGAFCSGGTIANISAL
WIARNRLLGPDGDFKGLASEGIMAAMLHYGYKGLAVLVSERGHYSLGKAADVLGIGRSNF
VAVKTDDNNKVSVEAMRAKAQELSERGIKVMAIVGVAGTTETGNIDPLPEMAALAQELGC
HFHVDAAWGGATLLSDNYRHLLKGIELADSITIDAHKQMYVPMGAGIVLFKDPTATDAIE
HHAEYILRKGSKDLGSHTLEGSRPGMAMLVHACLRVIGRKGYEMLIDKGIEKAQYFADLI
HADEDFELVSEPELCLLTYRYVPKQIRQAIDRAEEQERIDIYAALNRFTASMQKRQRESG
RSFVSRTRLTPAQYQHQPTVVFRVVLANPLTSKQMLNEILSEQKGLAQSDPVFKKYLAKY
MA
>A0A0F7JX37
MTPGKASDQKHAVANLSNLYRIFTVPESPDSTLGRIDQEISQNLNGFLRNHIVATEQDLT
IIEQGFSSPRIPEQPTFVSDYTEFLLDTLVAQSVHTAAPGFVGHMTSALPNFMLPLSRIM
TALNQNLVKIETSKAFTPMERQVLGMLHALIYGKDDAYYQHWMHDPECALGSFCSGGTLA
NITALWVARNNLFPADDGFQGIAKEGLYRAFRHYGCEGAVVLISQRGHYSFGKAADLLGI
GRDSIIAIPTDADNRIDIGELQATCDRLKEQGIRIISLVGIAGTTETGNVDPLDKLADIA
EQQGCHFHVDAAWGGPTLFSETYKPLLKGIERADSVTIDAHKQLYVPMGAGMVLFKNPAS
LSSIEHHAEYILRKGSKDLGSHTLEGSRPGTAMLVHSALNIIGRKGYELLIDKGIGIART
FAAMIDADADFELITEPELNLLTYRYVPAPLQALLPKLPAGELAAVNRELDALTMQIQKV
QRAAGQSFVSRTRLSRPQYDNDTITVFRVVLANPLTTPEILREMLAEQKQIATEDPEAAA
IVAGLLESVAED
>A0A0J8JNG0
MDINHTKIATADMESLHRIFTVAEAPDSTLGKIEKDISENLAGFLNEHIVAREIPLSEIE
RDFNHAHLPEEPTFVSEHTKFLLDKLVAHSVHTAAPSFIGHMTSALPYFMLPLSKIMIAL
NQNLVKIETSKAFTPLERQVIGMMHHLVYAESDAFYQDFMHSESDSLGAFCSGGTVANIS
ALWVARNNELKASGDFKGVNNSGLYRGLKHYGYDGLAILVSTRGHYSLAKAADILGLGRD
DVVAVPVDGEHKVLVDEMKLKANQLKQQNIKVMAIVGVAGTTETGNVDPLNDLADLAAEL
DCHFHVDAAWGGATLFSEKHKSLLKGIERADSVTIDAHKQMYVPMGAGLVLFKSPRLASE
IEHHAEYVLRKGSKDLGSHTLEGSRPGMAMLVYSALNVLGRKGYELLIDRSIEQAAYFAN
LIQNNADFELVSQPELCILTYRFVPKQIKQLLKQATPKQALLINEHLDDLTQFIQKSQRE
AGKSFVSRTRINCARYDNQVITVFRVVLANPLTTQQILQEMLEEQVCLANKSQIALPELI
RILES
>A0A0L0HIP1
MPAAKLPDPCNSLGGLTPKSVLPAGAAADPRPLTPESEDIDEGYDEDFPDDFPFWYGGAS
GVQRIGATRKASVDAAPCPENEHEGREEEHDGGEYEHGEPRERRSSYHDHDSVLHYFVAT
SQSENKLDRYLSNIIEAFLNEPAPIYATQPDTPESMRARFVQSEVPLRSKAAGQIGVASA
EEYLRTVKSNVIDRATRVSSPKMIGHMTTALPYFHRPLARLLAAMNQNVVKLETASTMTY
LERQTVAMLHREFYNNPSSFYEAYMHSPEHSLGVFCSGGTIANITAMWAARNRALPSDPQ
NGFKGVEKEGLFKALKHYGYEGAVIVGSRLMHYSFKKAADLLGLGDEGLVTIDSDDAFRM
RMDELEAKLSELQAKKYLIIAVVGIAGTTETGSIDPLDRIALQCQRQGIHFHVDAAWGGP
LIFSAEHRPKLHGIHHADTITVDGHKQLYTPMGLGLLLFQHPTTAHAIRKTANYVIRHDS
PDLGKFTLEGSRPAISLHLHASLHLLGRDGLECLVTRSATLARQMSVRIDTHPSYAFQGL
HLPETNIFLFRYLPKELRVKVHTGEPLTEEEDASVSDCTRRVQVALASAGTEPSEATQEP
SPPTGFVSRTRVRFHGRDVDAFRVVIANPLTSWDDVEDVLRNMLIIGAKVEAEIANERRP
LVAQHVPTVQKVDGNVKEDISRWSELRVPQKGEKMWVGWPFDM
>A0A0M4DHR6
MPKHRDVARANLENLYRIFTVPEAPDSTLGEIDEAISRDVAGFLQTHIVALERSLEDIEA
DFFNTAIPEEPTFVSEYTEFVKENLVAQSVHTAAPGFIGHMTSALPYFMLPLSRIMTALN
QNLVKVETSKAFTPMERQVLAMLHRLVYRGGDTFYARWIHDSRHALGAFCSGGTIANVTA
LWVARNRLFAPAGDFRGIAQEGLVRSLKHLGCDGLAVLVSRRGHYSLGKAADLLGLGRDN
LVLIDTDDDNRIDLKLLRAEFLRLQEENIRPLALVGIAGTTETGNVDPLAAMADLAAEFG
CHFHVDAAWGGPTLFSDRHRSLLSGIERADSVTIDAHKQLYVPMGAGMVVFKDPTALSAI
EHHAAYILRHGSKDLGSHTLEGSRPGKAMLVHAGLSIIGRKGYELLIDLGIARAKTFAAM
IRQHPDFELTSVPELNILTYRYCPQAVQQKLVLATSLQRTHLNALLDQVNLLLQKEEREA
GKTFVSRTRLRLAPYGQELTVLRVVLANPLTTDEILASVLEEQCRIVQHPEIRELMLQVD
ALCAEIEDGPTAPACAGAR
>A0A0S2K4U2
MGPKRCAVASDETLMRIFTVPEAPDSTLSKIELEISNNLVGFLNENIAAIEKPLHEVEKD
FQSAAIPEQPMFVSDYAQDIMEQLVAHSVHTASPSFIGHMTSALPHFVLPLSKLMVGLNQ
NLVKIETSKAFTPLERQVLGMMHHLAYGADESFYGKWMHSAKTSLGAFCSGGTVANITAL
WIARNRLLQPQGDFKGINSQGLVAAMMHYGYKGLAVLVSERGHYSLGKAADVLGIGRDNF
IAIKTSDDNKVDVQAMREKALELEAQGIKVMALVGVAGTTETGNIDPLSDMADLAQELNC
HFHVDAAWGGATLLSANARPLLAGIERADSITIDAHKQMYVPMGAGMVLFKDPHATDAIE
HHAEYILRKGSKDLGSHTLEGSRPGMAMLVHACLRVIGRQGYEMLIDKGIAKAKYFAELI
KQEEDFELVSEPELCLLTYRYVPKAIKQAIANANEDEKIDIYAALNRFTASMQKRQREAG
RSFVSRTRLTPVQYDNQPTVVFRVVLANPLTSEAMLKEILDEQKQLAKTDPIFKKYLAKY
I
>A0A0S2KBH9
MSESKKLASASLESLYRIFTVPEAPDSTLGRIDQSISQNLAGFLQEHIVASERDLSDIEK
DFADPQIPEQPTFVSDQIQFVLDKLVAQSVHISAPSFVGHMASALPYFMLPLSRIMMALN
QNLVKVETSKAFTPMERQVVGMIHHLVYGRDKDFYTQWMHDRAHALGSFCSGGTIANLTA
LWAARNNVLAPTEGFAGLGQEGLVAGMQHYGYKGLAILVSERGHYSLGKAADILGIGRRS
LIAIETDANNKIRTDLLAKKCDELAAANIKVMAIVGIAGASETGSIDPLDQMADIAQERG
IHFHVDSAWGGPTLFSNTYRPLLKGIERADSVTLDAHKQLYVPMGAGICVFKEPSTLSSV
EHHAEYIIRKGSKDLGSHTVEGSRPGMAILVHSGLHIIGRQGYELLIDQGISRARHFADM
IRADKDFELISEPELNILTYRYVPQDIQTALESAPASLRTEVNEQLNLVTKRIQKTQRGL
GRSFVSRTRLNPHHHNRNAVIVFRAVLANPLTTNQILQDMLAEQKEIAATPPIQALLKQV
RNLFCGC
>A0A0U2ZFL7
MSQAKASLAHLYRVFTKPEGKDSRLAQIEAQLSDNLADFLSGHIVTEEIPLEQIEQDFSQ
AQVPEQPQFVSDHAQHLLDTLVSKSVNTYSPRFVGHMTSALPYFHLSLAKLLVGLNQNLV
KIETSKAFTPLERQVLGMMHRLVFAGNDGFYQQHLHSATSSLGTFCSGGTLANLNALWVA
RNNALPPVAGFRGISEDGLIAAMQHHNINQLAVISSARGHYSLAKAMDLLGLGKSQLHKL
NCPQQTLDPQQVLQKGQQILQQGGRVMAIVGIAGTTETGHIDPLDELAEVASELNCHFHV
DAAWGGATLFSERHAPLLSGIEKADSVTLDAHKQMYVPMGAGMVLFKDPLAGNAVRHHAQ
YILRQGSKDLGATSVEGSRNGMAMMLYASLHILGRQGYELLIDESLAKARKFAQLIKAHK
DFELVTEPVLCLLTYRLCPGHLREKGRVISDKHNHQLDELNRLIQKQQREAGHSFVSRTR
LSTESYPEPITVFRVVLANPLTTEQDLQAILAEQSELATKHPLWDRL
>A0A139WW23
MTLSKQEMPNQNYLCETEQTLHYEIEEQVMQLFASSSQTTSIEDKIDNIIHDLSQEFLST
VNANTDIDINSLLGKFCESKIPLEPANFESYLQDLGKNVITHSIHTSSPQFIGHMTSALP
CFVRPLAKLMTAMNQNAVKIETAKALSFCERESLAMLHRLIYNFSDNFYVQHIQNNSSTL
GILVSGGTVANITALWCARNAALGPKDGFGGIEKEGLAAALDFYGYKGAVIIGSELMHFS
FDKAADLMGISTHGLIRVPTDCNNRVDIQALRQAVIECRAQNQLIIGIVGVAGTTDSGGV
DSLSEIADIAQEAHVHFHVDAAWGGPLIFSEQHRHKLAGIERADSVTIDGHKQLYLPMGI
GMVFMRDPHMAEAIEKQASYTMRKGSFDLGKRALEGSRPGMALFLHAGLNLLGLKGYEFL
IDEGIRKTQYMADRICMMPEFQLLAEPDTNLLLYRYIPEPLRELVAKKQLTEIDNQLIDQ
FNERLQKIQRQIGRTFISRTTKTTVSFGKEIPIIALRAVIANPLTTEEDIDAVLNDQIQI
ASQFEISNFLEAIEKSV
>A0A1E5CWM7
MVSEQKTVDVNFESLLRIFTVPEGPDSTLTQIEEKLSQNLNQFLREHIVAEEKPLLEIEK
DFSNAHIPEQPEFVSEHTEHLLDSLVAHSVHTASPSFIGHMTSALPYFLMPLSKIMIALN
QNLVKIETSKAFTPLERQVLGMLHRLIYQQDDKFYSRWMHSSNHSLGAFCSGGTIANITA
LWVARNNALRAEGSFKGVEKEGLFRAMKHYGYEGLAILVSERGHYSLKKAADVLGIGQDS
LIAIKTDHHNRICPRALDEKMSELKANKILPFAAIGVAGTTETGNIDPLKEMAAICRKHD
CHFHVDAAWGGATLMSNSHRSLLDGIEEADSVTIDAHKQLYIPMGAGMVLFKDPDAMMAI
EHHAQYILRKGSKDLGSHTLEGSRSGMAMLVYASMHIIGRPGYELLINESIEKAQYFAEL
IQQQQDFELVSQPELCLLTYRYLPQDVKQALFIADKGSKKKLNNLINELTKFVQKKQRET
GKSFVSRTQLNPEQWDELNTIVFRVVLANPLTTHDILQSVLVEQRQIASLAPKLMAKIQQ
LTQEILA
>A0A1E7Q4B7
MTEPIQRQATASEESLIRIFTIPEAPDSTLSIIEQNLSQNLAGFLRNSIVALEKPLWQIE
RDFQAHQIPEMPEFVSDYAEQLMQKLVAHSVHTASPSFIGHMTSALPYFVLPLSKMMVGL
NQNLVKIETSKAFTPMERQVLGMMHHLVYGEADGFYKKWMHSANHSLGAFCSGGTVANIT
ALWIARNRLLKADGEFRGIAREGLFRAMQHYNYQGLAILVSERGHYSLGKAADILGIGRD
ALIAIKTDANNKIDVTELANTMAELTARNIRVMAVVGVAGTTETGNVDPLHQLADLAEQY
QCHFHVDAAWGGATLFSERYRHLLAGIERADSVTIDAHKQMYVPMGAGMVVFKHPSDAHA
IAHHAEYILRKGSKDLGSQTLEGSRPGMAMLVHACLQIIGSAGYQILIDRSLEKARYFAK
LIMDNSDFELITEPELCILTYRYVPASVQKAMAKANPAQLQRFNELLNGMTKFIQKRQRE
EGKSFVSRTRLTPAKYQRQETIVFRVVLANPLTTEQILHDVLLEQDHIAQLDKEFYPKLL
QLAKKLAA
>A0A1E7Z8S9
MGEAQVSLKHLFRVFTKPEHKDSKLAQIEQHLSDNILDFLSQHVVTKKTSLEEIEQDFSD
AFVPESPEFVSSHAENLLDKLVAHSVNTYSPTFIGHMTSALPYFHLPLAKLLVGLNQNLV
KIETSKAFTPLERQVLGMMHNLVYGQEDSWYQQYLHSARHALGAFGSGGTVANITALWVA
RNKMLGADKGFAGVAKSGLAAAYRHYDINQMGVMCSRRGHYSLSKAVDVLGIGRDNLITL
PCPQQTLPPEQALAEGKRYQEEGNKLLALVGIGGTTETGHVDPLDELADVARELGCWFHV
DAAWGGATLFSETYRTRLKGIERADSVTIDAHKQMYVPMGAGMVLFKNPEDANSVRHHAQ
YILRQGSKDLGATTLEGSRNGMAMMVYSSLHIFGRRGYELLIDESIKKARKFADMIEAHP
DFELVTAPTLSILTYRVCPPVIQEKLKTADEGEKNQINHKIDVLVVNVQKLQREAGKSFV
SRTRLENPDFNSRPITVFRVVMANPLTTEQDLKNILAEQSKIAHARHLWKELEKSESSLT
T
>A0A1E8FJP1
MGEAQVSLKHLFRVFTKPEHKDSKLAQIEEHLSDNILDFLSQHVVTKKTSLEEVEQDFAD
AKMPETPEFVSTHAENLLEKLVAHSVNTYSPTFIGHMTSALPYFHLSLAKLLVGLNQNLV
KIETSKAFTPLERQVLGMMHNLIYDQDEDFYGKYLHSARHALGAFCSGGTVANITALWVA
RNKTLGPQGSFPGVARAGLASAYRHYDINNLGLLCSRRGHYSLSKAVDLLGIGRENLITL
PCPNQTLDPALALKQGREYQEQGNKLLALVGIGGTTETGHIDPLDELADVAKELGCWFHV
DAAWGGATLFSSDYRGILKGIEKADSVTIDAHKQMYVPMGAGMALFKNPEDANAVRHHAQ
YILREGSKDLGATTLEGSRNGMAMMVYSSLHILGRKGYELLINQSIDKAKKFAAMIDAHP
DFELVTSPTLSILTYRVCPQVIQQQLKSLPAAQSQRLNSKVDRLVVNVQKLQREAGKSFV
SRTRLESPIYGPYPITVFRVVLANPMTTKRDLKAILEEQYEIAMRNRVWQELLASVPQET
LDQA
>A0A1G5GHE0
MEEQVSAEKSDGMKQEWVNLIRVFTCPEDEKTRDVLVHHMRQILFELHDFLIQNVGITEA
VSLKEISDRCTDTVMNSLPEKRLADVVSGVFEEIAPHAVNVASPYFVGHMTAAIPYFMVH
LKAIVAALNQNVVKLETSKMLSVVEKQVVAKVHRIIYQKDEAFYREHVQNTHTSLGSFTE
GGTTANLTALWVARNRALGPVGAFEGVEVEGLPAAYAAHNIDRCVILVSRRCHYSLRKCG
GILGIGNGNIIPVPVDRTNRMRVDRLAEMIEGFKKEGRTRVAAVVTVAGTTETGNVDPIP
EISALCRKEGIYLHADAAWGGPTLMSETYAHLLKGIEQVDSVTIDGHKQFYMPMSTGMVF
FKDPTSLDAVAYHANYIIRKGSVDLGSKTLSGSREANCLILDSAFKIMGSRGYGMLIDHG
IELARSFAEEIERRGIFQLVTRPELNILTYRVCPAPFQEEMAQASPERILELNEHFNEVN
RALQQEQREAGNSFVSRTVLELETVFPGFPEGKVVVLRSVLMNPLTTMDVLRDILDEQEA
LYADWLRGTSTRKGRNREDAI
>A0A1G6DFW1
MSDNKFAEVSQEALLKIFTIPEAPDSTLGRIEKHLSENLMGFLGERIVAREKPLHEIEQK
FNASQIPEEPRYVSDHTEFLLNNLVAHSVNTASPRFIGHMTSALPYFLLPLAKLMVGLNQ
NLVKIETSKAFTPLERNVLGMLHHLVYQQDDSFYQHWMHSAQHSLGAMCSGGTVANMTAL
WVARNLLLKPDEQFAGIAAEGLAAGLAHYGYRRLTVMVSERGHYSLGKAADVLGIGRRNL
IAIPADEHNRIRVDELRKACAEVVADGGHVLAIVGVAGTTETGHIDPLNELADVAEEVGA
FFHVDAAWGGATLLSKNHRHLLAGIERADSVTIDAHKQMYVPMGAGMVLFKDPSMVRAIE
HHAEYIIRHGSKDLGAHTLEGSRPGMAMLIYSALHVMGRRGFELLIDQSIARAQMFASLI
AEQDDFEVITEPELCILTYRFVPTRVKQLIQDATPEQVRRITPHLNALTRFIQKRQRETG
RSFVSRTKLTPSQYYREPTVVFRVVLANPLTTKEMLVEVLQEQREIAAQAMSLRGALHTE
LRELGLLRDAALR
>A0A1G6Z257
MTEQAKANLENLYRIFTVPEAPDSTLGRIDQALTADLAGFLQQHIVATGCSLEEIERDFS
STQIPEEPTFVSDYTEFVKNKLVAQSVHTASPGFVGHMTSAMPYFMLPLSRILIALNQNT
VKVETSKAFTPLERQVLAMLHRLVFAQDDAFYQRYIHDSRCALGAFCSGGTIANTTALWL
ARNRLCKPDGMFRGIAQEGLLRALQHLRCEGLVVLASRRAHYSLAKGVDLLGLGRDNLIP
VETDENNRIDLRCLRQHCQRLQDENKRVLALVGIAGTTETGTVDPLDALADLAAELECHF
HVDAAWGGPTLFSQTHRGLLKGIERADSVTIDAHKQLYAPMGAGMVLFRDPRAVSAIEHH
AAYILRPGSKDLGTHTLEGSRPGKALLVHAGLSIIGRKGYELLIDQGIERARHFADCIRA
HPDFELVTAPELNILTYRYNPAWSQQAMAQASQEQRRVANVLLDQLTVTIQKAQREAGNT
FVSRTRLEPAQYQGDSITVFRVVLANPLTTDALLEAVLAEQCGWARRFAELLAPLQALQA
GWRQA
>A0A1G7ZM35
MESEQKTVDVSFENLLKIFTVPEGPDSTLTKIEAELSQNLNQFLREHIVADEKPLKEIEK
DFSDAAIPEQPSFVSDHTQHLLDTLVAHSVHTAAPSFIGHMTSALPYFLMPLSKIMIALN
QNLVKIETSKAFTPLERQVLGMLHRLIYQRNDAFYQQWMHSAEHSLGAFCSGGTIANITA
LWVARNNALKAQGSFQGVEKVGLYKAMQHYGYQGLAVLVSKRGHYSLKKAADVLGLGQDE
LVAVETDHNNRLCVKDLAQKMASLKAQNIKVIAVIGVAGTTETGNIDPLSDIASLCAEHG
CHFHVDAAWGGATLMSNRYRYLLDGIEKADSVTIDAHKQLYIPMGAGMVLFKDPDAMRSV
EHHAQYILRKGSKDLGSHTLEGSRSGMAMLVYAAMNIISRPGYELLINQSIEKAKHFAAL
IKAQPDFELISQPELCLLTYRYVPTATKQALEVANQAQQQALNDKLNELTQFIQKTQRET
GRSFVSRTQLNPQHLNQLDTIVFRVVLANPLTHNEILESVLSEQREIAKQAPNLSKQLQS
LTNDILEK
>A0A1H2Q464
MTGNKKSAHASLEAMYRVFTVPEAPESTLSRIDQNISRNLAGFLQEHIVAVERDLSEVEK
DFSDPVIPEKPIFVSEQTQFLLDKLVANSVHTASPSFIGHMTSALPYFMLPLSKIMIALN
QNLVKTETSKAFTPMERQVLGMIHRLVYNEDDSYYRKWMHDPRHALGAMCSGGTVANLTA
LWVARNRAFPAEGSFRGIHQEGLFRALRYYGHEGAAILVSRRGHYSLRKAADVLGLGRES
LVAVDTDDNNRIQPDALRDKCLELQKQKIKVMAICGIAGTTETGNVDPLDAIADIAREFG
AHFHVDAAWGGPTLFSRRHNHLLRGIEQADSVTFDAHKQLYVPMGAGLVVFRDPALASAV
EHHAQYIIRQGSRDLGSTTLEGSRPGMSMLIHSGLKILAREGYEILIDQGIEKARRFADM
IEQRPDFELVTAPELNILTYRYAPADAQHALTLADPLQSERINTSLNRITKFIQKTQRER
GKAFVSRTRLEPACYHHFPCLVFRVVLANPLTTEDILTDILNEQEELATDSGLSDEMTIL
RQLTEAVLTATGAESRQA
>A0A1H3XGS2
MSKRQATASEEALWRIFTVPEAPDSTLSKIEQNISQNLAGFLRESIVAVEKPLWQIERDF
QDFQIPLAPQFVSDYADAMMEKLVAHSVHTASPSFIGHMTSALPYFVLPLSKMMVGLNQN
LVKIETSKAFTPLERQVLGMMHHLVYQQDAGFYTKWMHSANHALGAFCSGGTIANISALW
IARNRLLGPDGDFRGIAREGLFRAMKHYGYDGLAVLVSERGHYSLGKATDVLGLGRDDLI
AVKTDGNNKVDMAEMRRICAELQAKNIRVLAVIGVAGTTETGNIDPLHQLADLAQELQCC
FHVDAAWGGATLLSEKYRHLLSGIERADSVTIDAHKQMYVPMGAGMVVFKDPSSAHAIEH
HAEYILRKGSKDLGSQTLEGSRPGMAMLVHACLQVIGRDGYEILINRSLEKARYFAGLVK
AHSDFELITEPELCLLTYRYVPAEVQVALHKASPEQREKINELLNSLTKFIQKRQREQGK
SFVSRTRLTPEQYQRQEMIVFRVVLANPLTTQDILHDILQEQTEIARQSRQVYPKLMQWV
KELAA
>A0A1H3YWG2
MLIWYQIMTDTALANLENLYRIFTVPEAPDSTLGAVDQAISENVADFLQKHIVALERSLD
DIENDFTASKIPEEPSFVSDYAEFVKQKLVAQSVHTAAPGFVGHMTSALPYFMLPLSRIM
TALNQNLVKVETSKAFTPMERQVLAMMHHLIYGQTEGFYNQWIHDSQSALGAFCSGGTIA
NTTALWVARNHLCAPDGEFSGIAKAGLFKSLQHLGCDGLAILVSRRAHYSFGKAVDLLGI
GRDNLVLVDIDYDSRIDMQALRAEYLKLQQQNIRPLAVVGIAGTTETGHVDPLNELADFA
AEIGCHFHVDAAWGGPTLFSDRHRHLLAGIERADSVTIDAHKQLYVPMGAGMVLFKDPLA
LSAIEHHANYILRHGSKDLGSHTLEGSRPGMAMLVHAGLSIIGRKGYELLIDLGIERARH
FADLINQHPNFELITAPELNILTYRYNPAWLQDKMGQLDKDQQQKVNCLLDLVVQEVQKR
QREAGKTFVSRTRLLSALYPDGQISVFRSVLANPLTTDEILSVVLQEQCAIVKETEVQNL
MTEIEQICG
>A0A1H4BYW3
MDGNRNNSIEINKEEFRKIGHQLIDDISDFLSSIDKKPVTIKESPSQLQSILGNTSLPEK
GTPATELISRATDLLLNHSLLNGHPKFLGYITSSAAPIGALADLLAASVNPNVGAHILSP
MATEIEKQTIQWLAEFIGVSPNYGGILVSGGNMANFTAFLAARTAKAPKSIKEDGLSNIS
QKLTIYCSKTTHTWVDKAAILFGLGTKSIRWIQTDSSNKMDNKVLEETIKEDIENGFKPI
MVIGTAGDVSTGVVDNLKGISTICKDYDLWFHIDGAYGAPATIIPKYKNLFDGLSEADSI
ALDPHKWLYSPLEAGCTLVKNPQHLIDTYSSHPEYYNFSKDENEIAQNFYEYGLQNSRGF
RALKVWLSLQQIGKSGYEKLIGEDIELSELLFDLAKKNPELEAVSQNLSITTFRYIPFNS
KDDNDYLNKLNEELLNALQTGGELFLSNAIVNEMYCLRACVVNFRTTKKDIKEIIDIIIR
EGRKTNLKLQQRKVN
>A0A1I0GM92
MTIEKQQAKATEATLNRIFTIPESPETTLGKIERQISENLGGFLNEHIVALEKPLTEIEQ
DFSGANIPEQPSFVSDHTQHLLDKLVAQSVHTASPSFIGHMTSALPYFVLPLSKIMVGLN
QNLVKIETSKAFTPLERQVLGMMHNLVYKQADDFYDAHMHSRTHALGAFCSGGTIANLTA
LWVARNNAFKAQGSFKGIAAEGLHKALAYYGYDDAVILVSERGHYSIKKSADVLGLGRDN
VIAVATDSEQKIDIEQLRKCCESLSKQNKKIMAIVGIAGTTETGKVDPLAEMAEVARQYQ
AHFHVDAAWGGATLLSNNYRHLLAGIDEADSVTIDAHKQMYIPMGAGIVVFKDAEAANII
KHHAEYILRKGSKDLGSHTLEGSRPGMALLLYASLHIISRPGYELLIDKGIEKAHYFAQL
IAQHDDFELMTAPELCLLTYRYVPAWLQQKLKNKNTPLATEELINAKLDRLTKVIQKQQR
ESGQSFVSRTRINMERYNNRLVVVFRVVLANPLTSKEVLQEILNEQVAIAEQHQHLLADF
T
>A0A1I0QDE1
MTGGLGQASRSRADEPTPPAAASAFLGDPEGNAAYADAIELAREVLVESFATAEGPYAGT
DHETLRERLADLPVVPDEGESLDAVLETVADEVLDDSVRVHDPDCVAHLHCPPTIPALAA
EVVLSGTNQSLDSFDQAPAASVLEERVVDACCDLFDYPAGADGVFTGGGTESNLLGLLLA
RDWYCERRFDRDVQAAGLPPEAADLRLLCSEAAHFTADQAAHHLGLGEDAVVSVPTDGDR
RMDVSALDETLDRLAAEGRHPFAIVGTAGTTDFGSIDPVDALADRAAERDLWLHVDAAYG
GACAISDRLRPKLAGIDRADSIAVDFHKLFYQPIGCGAFLLRDGDRYRLLERNAAYLNPE
RDDAAGVPNLVSKSPRTTRRFDALKPFVTFNALGRTGLADCVEYVCDLADAAADEIRAEP
ALELCCEPELSAVVFRYRPDRTDGCDRTADRADRADRTDCSSGEVVGRVNRAIRDELFAD
GEALLARTTVDGTPALKFTLLNPRTTLSDLRDTLAAVVDRGEALEREVIDSA
>A0A1I1P8H3
MNEQQMKIKRNAVASEESLMRIFTAPEAPGSTLNRIEQEISSNLVGFLNENIAAIEKPLH
EIEKDFQASQIPEQPTFVSDHANQIMDKLVAHSVHTAAPSFIGHMTSALPHFVLPLSKLM
VGLNQNLVKIETSKAFTPLERQVLGMMHHLVYGQDDNFYQKWMHSAKNSLGAFCSGGTIA
NISALWIARNRLLKADGDFKGITSDGVMAAMLHYGYKGLAVLVSERAHYSLGKAADVLGV
GRSNFIAIETDNDNKVNVIAMRSKALELESQGIKVMAIVGVAGTTETGNIDPLNALADLS
EELDCHFHVDAAWGGATLLSNNNRHLLKGVERADSITIDAHKQMYVPMGSGLVLFKNPNA
SNVIEHHAEYILRKGSKDLGSHTLEGSRPGMAMLVHACLQIIGREGYEMLIDKGIEKARY
FADLIKLSNDFEVVTEPELCILTYRYVPEKIKQLLLAEGKDALDEKTKLEIYIALNRLTA
SIQKRQREQGFSFVSRTRLTPSQYNKLPTVVFRVVLANPLTSEPILQDILEEQKGLAISD
PIFKKYLNKYL
>A0A1I3QNC8
MTGKKPSAQASIEAMYRVFTVPEAPDSTLSRIDQNISRNLAGFLQEHIVAVERDLSDVEK
NFSDSAIPEKPVFVSEQTQFLLDKLVADSVHTASPAFIGHMTSALPYFMLPLSKIMIALN
QNLVKIETSKAFTPLERQVLGMIHRLVYQQDGAFYRKWMHDPSHALGAVCSGGTVANLTA
LWVARNRAFPAEGSFRGLHQEGLFRALKYYGYEGAAILVSDRGHYSLRKAADVLGLGRDA
LVPVPTDDENRIQIDALRDKCLELQRQKIKVMAICGVAGTTETGNVDNLDAMADIAREFR
AHFHVDAAWGGPTLFSRTHQHLLRGIEQADSVTFDAHKQLYVPMGVGLVVFKTPGLASAV
EHHAQYIIRKGSKDLGSTTLEGSRPGMSMLIHSGLRIIGREGYEILIDEGINKARTFAEM
ITEDADFELVTKPELNILTYRYCPAVVQQALAVANKRQAERINTSLNRITKYLQKTQRER
GKAFVSRTRLEPARYTHFPCIVFRVVLANPLTTPDILMDILDEQKELARESGIAEEMAIV
KELAETVLKEKETSEG
>A0A1I4CXR5
MDTSPPGVGTFLGTGAGSATYREAMDAAVDAVLDASASGPYSGETYDELEDEFDVDTLPD
TGSDLTHVVEWVGEHVLANSVVTSDPTCVAHLQCPTAIPGLAAEAMLTALNQSMDSWDQS
PAATVVEESMVEELCSLFGLPNAADGVFTSGGTASNLLGLLLARDRYVTETFGQRVQDEG
LPPEASDLRILCSDAGHFTAQQSAAVLGLGEDAVVSVPTDDDYRMDPEALDAELARLDDE
GKRPFALVATAGTTDFGSVDPLSALADRAAEHDLWFHVDAAYGGALAVSDRHREMLAGVS
RADSVSLDFHKLLYQPISCGAFLLRDGSHYDLIDRNASYLNPEADEEAGVSNLVGKSLAT
TRRFDALKPFVTFQTLGREGVAELVDYTLQLADDVAELVERDPALELAADPTLNAVVFRY
RPSQQHSDRETSEWVDTVNRRIRDHLLERGMGVVARTEVDGDAYLKFTLLNPQTTVDDVA
DLLVSVKQYGAAIESEVNE
>A0A1I4S397
MTDSRLAALLQQHFSIDALERAPAPLQHALRLLGDWLGASRAQPYPNTPFAELAALFGDQ
PLPAEGMPVEAFLEQLDATVLANTAQLNHPKYIGHMTQALPWISVVAEALTAALNQNQVK
IETAYASTLIEKQVLGWLHRQVYRGGEALYAEAMAAPNIALGNMVGGGTMGNLTALAVAL
EHQLPGYRKDGLLAALERSGHRGLAVIGSARSHYSLKKALATLGLGENALRVVPVARDNR
IDLAALEDEVAALRAAGVKLLAVVGIAGATETGSIDPLAQLAAVARREGAWFHVDAAWGG
ALLLAEQFRPLYEGIALADSVVLDGHKLLWVPMPQSMVLFRDSASLNLLKHNANYILRDN
SGDLGQTSLEGSRRFDALKLWTSFKVLGVSGYRTLLEQAATLTGQMRALLAEQADFELVT
DSDTFILTYRYLPQRLRQQMERLLADGRLEQAAALNQRLNALNSELQTRQKELGHSFVSR
TVLESTAYPGQTTVLRVVLTNMTTTEEHLREILAEQADIGEGLLEQMGL
>A0A1I6JRS3
MTGKKKSAQASIEAMYRVFTVPEAPESTLSRIDQNISGNLAGFLQEHIVAIERDLSDVEK
NFSDSAVPEKPIFVSEQAQFLLDKLVANSVHTASPSFIGHMTSALPYFMLPLSKIMIALN
QNLVKTETSKAFTPMERQVLGMIHRLVYQQDGAYYRKWMHDPRHALGAMCSGGTVANLTA
LWVARNRAFPAEGSFRGLHQEGLFRALKYYGHDGAAILVSRRGHYSLRKAADVLGLGRDS
LIPIDTDDENRIQIDALRDKCLELQRQKVKIMAICGIAGTTETGNVDPLDAMADVAREFG
AHFHVDAAWGGPTLFSRQYGHLMRGIEKADSVTFDAHKQLYVPMGVGLVVFRDPTMASAV
EHHAQYIIRKGSRDLGSTTLEGSRPGMAMLIHSGLKILAREGYEILINQGIEKAKTFAAM
ISDDPDFELVTEPELNILTYRYCPERVQQALAAADPLQAERINMSLNRTTKFIQKAQRER
GKAFVSRTRLEPARYSKFPCIVFRVVLANPLTTKEILQDILEEQKELAKDPRLADEMEIL
HQHAEAALADAPAKRA
>A0A1L7WVG4
MAPSSPIESQHITPPTTLPTTLRATPLTTSTSEDRAAIQEKPQHIPSLTSGNTLFKHFVG
NSEPGDQQKALDFFNQVLDIGINFKSQPEVRQKQVKTPVTQSFDSMPEEGMTCEQLLECF
NNIAQHSTNFASPKFLGFPDAANSIPALGAAMLIPFINQNMCNQDIQAPAASFIEMEVVH
WLRQQIGFPVSSEYTTVTEIGGIMTAGGCLSNTVGMMAARESLFPGSGMTGLPVIASVIR
VLVPDVIEHYSIRSALAWLGMGEANVVRVPVDDLYRIKIDKLERVIKDERAAGHRLLACV
AYAGDSRSMRIDNLHDIGAVLRKNKIWFHVDACHGSQLAFSHTHRHKIRGIEEADSVTID
PHKVLWIPYMCSFVLFKDPKSLANVSTNSDLILKTQWSLGQITPCVGSKAFDALKLWSTI
KYFGRSGIEALIDARLALTKEFQEEIDGHEETSILESGDALVHGFNLKRCSHPLLPEDEV
LYVLRTINGNPLTTAGHLKEILDTVVGLGHQFYSKGSS
>A0A1M5I3T2
MGEAQVSLEHLFRVFTKPEHKDSKLAQIEQHLSDNILDFLSQHVVTKKTSLEEVEQDFAD
AAMPESPEFVSTHAENLLEKLVAHSVNTYSPTFIGHMTSALPYFHLSLSKLLVGLNQNLV
KIETSKAFTPLERQVLGMMHNLVYEQSEPFYEQYLHSARHALGAFCSGGTVANITALWVA
RNKLLGPDSGFSGVARAGLASALRHYNINNLGVLCSKRGHYSLSKAVDLLGIGREGLLTL
PCPDQVLDPEKALQAGKAYQEQGNRLLAIVGIGGTTETGHVDPLDELADVAKELGCWFHV
DAAWGGATLFSQSYRYIMKGIERADSVTIDAHKQMYVPMGAGMTLFKNPEHANAVRHHAQ
YILREGSKDLGATTLEGSRNGMAMMVYSSLHILGRRGYELLINQSIDKAKQFAKMIDEHP
DFELVTSPTLSLLTYRVCPQSVQQTLLALPAGKAQRLNGKVDRLVVNVQKLQREAGKSFV
SRTRLESPTYGAYPITVFRVVLANPLTTVADLKAILQEQHDIAMRNRVWQDLTLSGEPLA
NVVNN
>A0A1M6AT35
MGKIFAMKKNVLENVYDPSVFRTIGHELIDLLADHLEKVQSDREHPVLPYKDPEVVLDYW
KKDFSSDTGVMDMFGNILSQSINVHHPRYIGHQVAVPAFISSLSGLISDVMSNGTGVYEM
GMAANAIERIVTDLVAQRIGYDQNASGLLTSGGSLANLTALLAARKAKAPSSVWEKGHQE
KLAILVSEEAHYCIDRAARILGLGEEGIVKVPVNGDYSIDTSKVAGCLEEAQSKGLHVIA
IIGCACSTATGSYDDLDYLGDFADKHNLWFHVDGAHGAGVIFSEKYKHMVKGIAKADSVV
LDFHKMLMTPALNTALIFKNSIDSYRTFEQKAQYLWDSQHSQEWYNSGKRTFECTKLMMS
IKVYAILKAYGEEAFTQNVNTLYDLAETFSEMIDKQESFELAHHPQANIVNFRYAPEQVD
IDLNTLNNNIRQALIQSGKFYVVQTTINEEKYLRTTMMNPLTTKDDLIALIEEVHHLGTT
FVKEKVSNSF
>A0A1S2TUI8
MTASKQRQATASENSLMRIFTVPEAPESTLSRIEQALSEDLAGFLTQNIAALEKPLSEIE
KDFQAFEIPHQPRFVSDYTEEMMQNLVAHSVHTAAPSFIGHMTSALPYFVLPLSKMMVGL
NQNLVKIETSKAFTPLERQVLGMMHHLIYGQTTDFYHQWMHSANHALGAFCSGGTVANIT
ALWIARNQLLKADGEFRGINREGLGAALCHYGWKSLAILVSERGHYSLGKAADLLGIGRD
NIVSIATDANNKVDVNAMREAATKLAQQGIRVMAIVGVAGTTETGNIDPLPELAELATEL
NCHFHVDAAWGGASLLSSKYRHLLKGIELADSVTIDAHKQMYVPMGAGMVLFKQPELARA
IVHHAEYILRKGSKDLGSQTLEGSRPGMAMLVHACMQIIGKEGYEILINNSLEKARFFAG
LIEQHSEFELVSAPELCLLTYRWCPSWAQTALSRQLAQGNLEKVKEINGILDDLTRAIQK
KQREQGKSFVSRTRIQPARYHRETVTVFRVVLANPLTTDTILADVLNEQTELAASETGLL
QVLKQACN
>A0A1S8W5A4
MDGPKCKQEPATNTDTTIVSTTTVNTTAVSTTAATTAATTTTSTDGTGRIVAATPMSRLA
MVDADIDEGFHDDDYPEEFPFWYGGASGEQHMIHYGSTDDAVDETSAASSVASKTTPLSA
SAHKAVFPLDSFLQSSSTIDLRIRSNDAVGHPTSFHDHDSVLHYFVPTTQSEKLLDKYIS
GVIEAFLHEPSPIYTTSTHIPHDPQSAFGGLSIPDGGRPSGSDLEAYLNHLKTNVIDRST
RTASSRMIGHMTTALPFFHRPLARLLAALNQNVVKIETASTFTNLERQTLGMLHKAFYDL
PDTFYQRHAYAPDYSLGVMASGGTIANITALWIARNKALAPNSSNGCRGIDKEGVVSAMG
KYGYKRAVIIGSALMHYSFKKAADLLGLGEEGLCLIPTDAHFCMRVDLLKSKVDELISEG
ALIIAIVGIAGTTETGSIDPLFDIYSIAHRHNIHFHVDAAWGGPLIFSPEHRCKLNGISQ
ADSITVDGHKQLYTPMGLGILLLRSPSLALYIRKTASYVIRNDSPDLGKYTLEGSRPANA
LYLHASLSLLGKHGLGILVTRSVTIVRQTAVRLDSHPSRCFQILHQPMSNLLLYRYVPSA
LRDAIADGSYISTKDDEAWISEATRRIQIRQASCVSVGSVHPHSLTSPNPTGGIDPPAPF
GQQQQPLPGFVSRTRVWFRGHHVDALRVVVANPLTTWDDIEGVISDQLHIGAEIEAEMQR
EQMVKRLQSWISTPCSSVSDTMLSEPEAAKATLSFVSATDLHNGSHGDPGWWPGWPFDL
>A0A1W1H5C0
MESPDQLKPIDISKHSKLVADWDSLQRIFIRPEDEDCKATLLKYMEQILFGLHEFLNSHV
GVTEEISLLNLTETYKETLISSEPEKKLADVISDIISSIAPRAVNVASPYFVGHMTAAIP
FFMVHLKAIVAALNQNVIKLETSKVLSVLEKQVLAKIHRLIFDLDESFYQKHVQSTDTSL
GSFTTGGTTANLTALWVARNHFFSPCDGFEGIETEGMAGALNHHGFDKAIYLVSKRCHFS
LKKAGGILGVGNKHVIPVDVNAEYRMDVSKLSKMIKSFSKSAGTSGRKGKTAIMAVVGVA
GATETGIVDPLYEIADVCREHSIHFHVDAAWGGPVLLSEAYAGKLAGIERADSVTIDGHK
QFFMPMTCGMVFFRDPKIMDRIAYYSNYVNRQGSVDLGIKTLEGSREANSLILDSALKIM
GTKGYALMIDHGIETTRAFADEIKKRQMFELVTEPELNILTYRLVPPHIGKLREKAYDRK
EIERLDGLLDDINIMVQRKQREAGRSFVSRTRVNCAPCRENDHEVVVLRAVIMNPMTTIR
VLSEVLDEQEKIYKSISHEEA
>A0A1W2CRD4
MEKQYIKKDLVADWESLQRIFIRPEDDASRETLIKYMEQILFGLHDFLNKNVGVTEAISL
KALTDLYKETVISPHPEKKLADVISDIIQGIAPRAVNVASPYFVGHMTAAIPFFMVHLKA
IVAALNQNVIKLETSKVLSVLEKQVLAKIHRLIYKNSEIFYHTHVQSTDTTLGSFTTGGT
TANLTALWVARNLLLKPFDRFQGVEAQGMAEALKAYSLDKAVILASPRGHFSLKKAGGIL
GIGHKNVIPVDVDAHHRVDVLKLNRRIVDLKKNGKIGIMAVVGIAGATETGIVDPLDAIA
DVCEDHGLHFHVDAAWGGPVMLSERYAFKLKGIERGDSVTIDGHKQFFMPMTCGMVYFRD
PLAMDAIAYHANYVNREGSVDLGIKTLEGSREANSLILDSSLKIMGTRGYGLMVDHGIET
AQGFSRAIHARELFEMVTEPELNILTYRILPPKIKEQILSASPGEKEKLEDRVNQLNIKV
QREQREAGKSFVSRTRIRQGTKDTEGQVVLRAVIMNPMTDMDILNEVLDEQEEIAKKILQ
SPEPF
>A0A1Y0IE65
MASRKKTANANLESMYRVFTAPEAPQSTLSQIEDYISKNLAGFLQEHIVAVERDLSEVEK
DFADSGIPDKPMFVSEQAQFLLDKLVSNSVHTAAPSFIGHMTSALPYFMLPLSKIMIALN
QNLVKTETSKAFTPLERQVLGMLHRLIYQHDDAYYAQWMHDPLHALGSMCSGGTVANLTA
LWVARNLAFPEEGGFKGIRREGLTRALLYYGYTGAAVLVSERGHYSLKKAADILGIGHDY
IIPIPTNDQNKMDIDALRNECIRLKKDSIRILSIIGIAGTTETGNVDPLEDIADVAKEFN
AHFHVDAAWGGPTLFSRKFSHLLKGIEKADSVTIDAHKQLYVPMGSGLVLYKNPTSVNAI
EHHAQYIIRKGSRDLGSTTLEGSRPGMALLIHSGLKVIGKDGYELLINQGIEKANLFANL
IEQHPDFELVTPPELNILTYRYCPAEAQAALKVASQEQTNKINQILSRVTKSIQKTQRER
GKAFVSRTRLNPAVYGRSPCVVFRVVLANPLTTPDILTSILEEQRELSAEPGIATELQHL
QTLVSEVRQATT
>A0A1Y1VIL9
MVDKENTVTSEDNTKENVLKFFKDYEIREENVQQYIDSIIKDFYKPSPSIYASNNDSVKE
IQSKFGDSSIPEGIICDKNNINKYFSEIKENVIDKATRVSSPNMVGHMTTALPFFHRPLS
KLVTSMNQNVVKVETSATTTFLERETLSKLHRAFFNQSPEFYEKYLSITEGTFGCITSGG
TIANLTAMWVARNKAFPKTDSFDGIEKEGVISALRYYGYNDMAIVGSELMHYSFKKAADV
LGMGLKNIYTIPVDSEYGIRIDLLIEKLEELKRKKIKVIAIVGIACTTEVGSIDNLEVLA
DLAKKYEALFHVDGAWGGSFIMSEKYRYLLKGIELADTVTIDGHKLLYTPMGCGIVLFKS
PLLPTTTIRKVASYVIRAGSMDHGKTTLEGSRPANVLYLHASLNLLGHRGLSSLLDIAVE
NTNYMAELVKSYPQFEIISKPITNIFLYRYIPSWLRKDNEQFEVRYPVSPNSKTIEIEEV
STLYSNSTQDQTFDISDLTDKEENSFVEEEPSQYTNEENQVIDYFTTELQAKQKREGKGF
VSKTTVKTTKYPNYEKGIDVLRVVIANPLVTHENIKAVVEEQIRLSQELEKEYKMKTQSI
>A0A1Y1XDI3
MIVLKFFKDCEIQEENVQQYIDNIIKEFYKPSPSIYAANTDTDEELKSKFGDSSIPQGII
CDKNNINKYFTEIKETVIDKATRVSSPNMVGHMTSALPFFHRPLSKLITSLNQNVVKVET
SSTMTFLERETLSKLHRAFYNESDEFYEKYLSTTDGSFGCVTSGGTIANLTAMWVARNNA
FPKTNDFEGIEKEGVISALKYYGYNDMAIVGSELMHYSFKKAADILGMGLKNIYTIPVDS
EYRIRIDLLIKKLEELRNKKIKVIAIVGIACTTEVGSIDNLEILSDLAKKYGALFHVDGA
WGGSFIMSDKYQHLLKGIEKADTITIDGHKLLYTPMGCGIVLFKSPLLPTTTIRKVASYV
IRADSMDHGKTTLEGSRPANVLYLHASLNLLGHDGLSSILDIAVENTKYMADLVKTYPQF
EIISYPVTNIFLYRYIPSWLRKKPINEHIEQMVEIKSNATARTFVANSEDNNEGTNDLST
LCSDTIQDLSDISDKEECSISYDESLYNEEENKIIDYFTTELQAKQKREGKGFVSKTTVK
TTKYPNYRNGVAVFRVVIANPLVTSENIKGVIEEQIKLGEIIEEDYKINHKTLL
>A0A1Y1ZL74
MVDKETIKTEENNTKENVLKFFKDCEINEENVQQYIDSIIKEFYKPSPSIYAANTDTVKE
LQSKFGDSSIPKGIVCDKSNIKNYFSEIKTNVIDKSTRVSSPNMVGHMTSALPFFHRPLS
KLITSLNQNVVKVETSATMTFLERETLSKLHRAFYNNTDEFYEKYLSTTEGTFGCVTSGG
TIANLTAMWVARNNAFPKTEDFEGIEKEGVISALSYYGYNNMAIVGSELMHYSFKKAADI
LGMGLKNIYTIPVDSDYKMRIDLLIEKLEELKQKKIKVIAIVGIACTTEVGSIDKLDILA
DIAKKYGALFHVDGAWGGSFIMSNKYHHLLKGIEKADTITIDGHKLLYTPMGCGIVLFKS
PLLPTTTIRKVASYVIRAGSMDHGKTTLEGSRPANVLYLHASLNLLGENGLSQLLDIGVN
NAKYMAELIKSYPQFELISKPVTNIFLYRYIPSWLRKKSYEIEQIEVKSISSPISTVSTI
PSPTQATTALPIIESEEENHNDNDNSITFCNDTLKDQISDISDFTDKEGSLIYEESHYND
EENAIIDYFTTELQARQKREGEGFVSKTTVKTTKYPTYSKGVDVLRVVIANPLVTEDNIK
AVVEEQIKLGEIIEEEYKMNHKLIK
>A0A1Y2ADH1
MVDKDNIKSKENNAEEDVLKFFKDYGIQEENVQQYIDNIIKEFYKPSRSIYAANNDTIQE
LQSKFGNSSMPQGIICDKKNINKYFTELKTNVINKSTRVSSPNMVGHMTTALPFFHRPLS
KLITSMNQNVVKVETSATMTFLERETLSKLHRAFYDNTNDFYEKYLSSTEGTFGCITSGG
TIANLTAMWVARNNAFPKTDDFEGIEKEGVISALRYYGYNDMAIVGSDLMHYSFKKAADI
LGMGLKNIYTIPVDSDYKMRIDLLIEKLEELKHKKIKVIAIVGIACTTEVGSIDRLDILA
DLAKKYGALFHVDGAWGGSFIMSNKYRHLLKGIEKADTITIDGHKLLYTPIGCGIVLFKS
PLLPTTTIRKVASYVIRAESLDHGKTTLEGSRPANVLYLHASLNLLGKDGLSQLLDIAVN
NTKYMADLVKSYPQFEIISKPVTNIFLYRYIPIWLRKKSYDIEQIEVKSLSSAVFTNSSI
PSPTPYNTTHPPLTFEENNNDKSDNKNENSITLCAGFVSKTTVKTTKYPTYTKGVAVLRV
VIANPLVTQDNIKAIIEEQIKLGQILEEEYKINHKVI
>A0A1Y2B2H7
MLKFGNSTIPKGISYDKKDIINYFFKIKTNVVENATRVSSPYMMGHMTSALPFFHKHISK
LISSLNQNVVKVETSSTMTFLERETLSKLHRAFYNMEDNYYKELLTKNDGCFGCITSGGT
IANLTALWISRNNAFPKTDNFNGIEKEGIISALKYYNYNDIAIIGSELMHYSFKKAADIL
GIGLNKIYTIPVDSEYKIRIDLLTEKLQELKQKRIKVITIVGIASTTEVGSIDDLEKLAD
LAEEYGAMFHVDGAWGGSFILSDKYRHLLKGIQRADTITIDGHKLLYTPIGCGVVLFKSP
FLPTTTIRKVANYIIKTDSMDHGKTTLEGSRPANALYIHASLNILGQHGLRYLLETSIEN
TKYMYNLINLYPQFEIISKPITNIFTYRYIPTWLQNKNIQIKNKNNDINSSFYTTNNNNN
NNNSNNNNNNKIYLEKYNNSDNAYERINDVTFNNEESEIIDDERLRKGFVSKTIIKTTKY
PNCTNGVAVLRVVIANPLITKESIKTVIEEQIEFGLKLEKEYCN
>A0A1Y6G133
MSKTNFAEVNQEALLKIFTIPEAPDSTLGKIERHLSENLMGFLGEHIVAREKPLQEIEQN
FQASSVPEQPVYVSDHTEFLLDKLVAHSVHTASPRFIGHMTSALPYFLLPLAKLMVGLNQ
NLVKIETSKAFTPLERNVLGMLHHLVYGQDEAFYKRWMHSAEHSLGAMCSGGTVANITAL
WVARNRLLKADGDFAGVANDGLAAGLAHYNYKRATVMVSERGHYSLSKAADVLGIGRRNL
VAVATDENNRIRIDALREACEKVAAEGGKVMAIIGVAGTTETGHIDPLDQMADVAKEIGT
HFHVDAAWGGATLLSNTHRHLLKGIERADSVTIDAHKQMYVPMGAGMVLFRDPGMVRAIE
HHAEYIIRHGSKDLGSHTMEGSRSGMAMMVFSALHVMGRSGYELLIDGSMEKARYFAKLI
DDQNDFEVITHPELCLLTYRFVPTRVKVALKTASAEQVRRLTPHLNALTRFVQKRQRETG
QSFVSRTKLTPAQYGREPTVVFRVVLANPLTTQDMLAEVLEEQRQIARQATSLLGALHTE
LRELGLTNRD
>A0A1Z3HL75
MQLFNPSAQSQLVEQAIEEKLAVLAQAFLHENLSTTDIDFEHLMERFSDSELPRAPFEFE
QYFPSLAEDIVTHAVHTSSPRFIGHMTSALPYFVRPLAKLVTALNQNAVKVETAKSLSPC
ERQSLGRMHRLIYQYSTDFYKQHIHNHQSTLGILVSGGTVANITALWCARNNALGARGKF
AGVEQEGLSAALSFYGYKGATIIGSNLMHYSFDKAADLLGIGSQNLIKIPVDDRNHIDLK
LLHQAVLHCQSQRKLILAIIGIAGTTDAGGIDPLHDIASIARSAKTHFHVDAAWGDPLLF
SRQHRHKLAGIEQADSVTIDGHKQMYLPMGIVMVFFRNPHLAKAIEKSASYTIRNGSLDL
GKRSLEGSRPGMALFLHAALNLIGVEGYEFLIDEGLRKTQYMAERIRTMPEFELIAKPDI
NLLVYQYIPEPFRERATHKQLIKSDYCVISRFNERLQKVQRQVGRTFISRTVKSIRHFDQ
EVTIVALRAVLANPLTSETDIDAVLDDQLQIAARLEIETSLEGPVRVV
>A0A244CNG4
MEAKRYAVASEESLMRIFTVPEAPGSTLARIEQEISSNLAGFLNENIAAIEKPLHEIEKD
FQLANIPEEPTFVSDHAQQIMDQLVAHSVHTAAPSFIGHMTSALPHFVLPLSKLMVGLNQ
NLVKIETSKAFTPLERQVLGMMHHLVYGQNDGFYQKWMHSAKNALGAFCSGGTVANISAL
WIARNRLLRPDGEFKGIASDGLMAAMMHYGYNGLAVLVSERGHYSLGKAADVLGIGRKNF
IGIATDSNNKVDVAAMREKAHELEAQGIKVMAIVGVAGTTETGNIDPLHEMADLSEQLGC
HFHVDAAWGGATLLSNNYRHLLAGVERADSITIDAHKQMYVPMGAGIVLFKDPEASNVIE
HHAEYILRKGSKDLGSHTLEGSRPGMAMLVHACLSVIGRKGYEMLIDKGIKKAQYFAELI
NQDPDFELISEPELCLLTYRYVPAKIQQILRSADEETRMDIYIALNRFTASMQKRQREAG
RSFVSRTRLTPMQYQQLPTVVFRVVLANPLTSETILKNILSEQKELAQSDPIFKKYLQKY
LA
>A0A254TI57
MEELLKTYFSAQDLDENAASLQQALQLIREWLFVDKRHAYPPDDFESLKKAFNTPAMPQD
GSAFPAVLDALQQQVFAHSVPVNHPKYIGHMTQALPWVSVLVESFIATLNQNQVKIETAY
SSTLIEKQVLGWMHRQIYRFDDAFYRDSFESNESTLGNMVNGGTMGNLTALSVALESQMP
GLRKKGFLTLLREKDYTGFAVIASARVHYSVKKSLATLGLGEDALCVIPTDENNRIRLDV
LEERIAELKQRKVKILALIGVAGTTETGSIDPLEELGRIAQREDIWFHVDAAWGGALLLA
EKYRDMFHGVEMADSVVIDGHKLFWVTMAQGMVLFKSDKSLNHLLHTANYIIRKSSGDLG
RTSLEGSRRFDALKLWFSFKLFGLKGYEALLDRCQALAANMRELVMDDPDFELITCSDTF
ILTYRYAPRELQARLKDSVRTGDRENAVRCNETLNRLNTALQDEQKRRGLSFVSRTLLES
TPYPGQTTVLRVVLTNMLTTQEDLKEILAEQKEIGAGL
>A0A2E0NAZ7
MSKEQELFDESINLIKNYLFDKSHKKIRSQNSFEELKXDLGNITPEFPNQNEIILEAIQK
YIQTSVKTKDERYMQSLWGGNHITAILGEVLVASTNTSMYTFDTAPSATVIEKSIISKLL
QLIGWQEGDGVFTSGGSNGNLLGLLCARNYSYPEYSKIGNRNRRFQIFISKESHYSVENA
ARIIGIGTENIIEINXNHDGEMDPEDLEKKIQESIQSSFTPFCVVATAGTTVRGCFDPID
KIANICKKFDIWLHLDAAWGGAVLFSEKHRMLLEGIERTNSICFDPHKLMGXPLICSTFL
VNNXQQLREISSCVKXPSYLFHGEDTKFDLGKISLACGRRADAIKLWLTWLSIGTKGWGE
XVDYCIELAKYLENLVVKHPQLELMSSRKFTNVCFRWXPKHTSNKEEXNNLNFKLRQKLV
AKGNFMISSAQLGDTQILRPVIAHTTIQKSTLNELIIEIEKIAKKL
>A0A2E4GBW7
MTGKKKTAQASIEAMYRVFTVPEAPDSTLSRIDQDISRNLAGFLQEHIVAVERDLAEVEK
DFADYNIPEKPIFVSEQAQFLLDKLVANSVHTASPAFIGHMTSALPYFMLPLSKIMIALN
QNLVKTETSKAFTPMERQVLGMIHRLVYQEDGAFYRKWMHDPRHTLGVMCSGGTIANLTA
LWVARNHAFPAEGSFRGLHQEGLYRALKYYGYEGAAILVSKRGHYSLRKAADVLGFGRDA
LVSVETDDDNRILPDALREKCLELQKQKIKVLAICGVAGTTETGNVDPLDAVADIAREFG
AHYHVDAAWGGPTLFSRSHKHLLRGIEKADSVTFDAHKQLYVPMGAGLVVFKDPALASSV
EHHAQYIIRKGSRDLGSTTLEGSRPGMSMLIHSGLRILGREGYEILIDQGIEKARTFAGM
IDAEPDFELVTRPELNILTYRYCPEPVQRALALADEFQAEKMNTCLNRITKFIQKTQRER
GKAFVSRTRLEPARYYHFPCIVFRVVLANPLTTRDILADILKEQRMLAQEEGIADEMSIL
HQMAEAVLKQRQPGARQA
>A0A2E8JVT5
METGMDTEAFINEIADRLVAYINSKDKTERVNSSLSSRSLKRTLDVSMPIEGLGMEAALD
DLDSYIEHSVKTHRAEFMNPLWGGLSLPALAGEMVAAATNNSMYTFELSPFATIIEHTIL
NRLCEIVGFPDGFGTMTTGGSNGNMIGMLCAREHAIPGSTKTGFDGSKMVVFVSDEAHYS
VLMAANVIGIGHQNVIKVRCDEDGRMLPSSLQEEIDFARKEGFVPFCVVATSGTTVRGVF
DPLSEIADIAHENNLWFHVDAAWGGACMFSPMHRGLMDGIEKADSLCWDAHKLMGLPLIC
STFLVKRPEVLRTLCRHADVAHYLFHNETEDVDLGRYSLQCGRRNDALKLWLEWRVRGDA
GWSAMVEQYMDYASHLEHLVNSNPALELMSTRMWTNVCFRYSPQNTDMDLNVLNVELRNR
LIQEGMFMVSRSNIGDDVILRPVISNQNVTIQSIERFVESVLRLGDDIVRGLPSLG
>A0KNW7
MKLTELFALPDPAFGQAMTDLLETFHHSDDSQAPYQRDQFTHQLDQSRMPATGIAMDEYL
ARLATLVPGASHLTSPRYMGHMTAPLPAFTAELSRLVVMLNQNPMKMESSRLLSFLEREV
LAKLHRLIYRADDLFYDAQMHAKDAALGVMTSGGTIANVTALWLARNRACGDNLFALYEQ
GYRGAVILGSRLMHYSFDKGMDLLGLGARSVWRLPTDDQNRLDMAALEQALAQCKEQKLK
VLALVGVAGSTDFGSIDPLPELADIAEREQIHFHVDAAWGGPTLFSPRYQNLLAGIERAD
TVTLDGHKQLLVPLGTGMLLCRQPDLMMAVKREAPYAIRASSFDQGRFTLEGTRPANALY
LDAAFQLFGQQGYAELIEANYDRARLMASLIDQDPAFELMSAPVMNLLSYRCIPPHLQGK
VLDEAANEQVNAFNVALQKAQRAEGHSFVSRTQRAVGRYGPQPLTLLRAVLLNPLIEERH
IRDLLADQQRLGAEIARQLFG
>A1AMJ0
MPKKRDAARANLETLYRIFTVPEAPDSTLGAIDQAIADDVIGFLQTHIVAVEHDLEEIEA
YYSSPVIPEEPTYVSEYTEFVKRNLVAQSVHTAAPGFVGHMTSALPYFMLPLARLMTALN
QNLVKVETSKAFTPMERQVLAMLHRLVYRRPDDFYPPWIHNSQHALGAFCSGGTIANVTA
LWVARNRLFAPSRTFGGIAREGLFRALKHHGCDGIAVLVSERGHYSFGKATDLLGFGRDN
LIKVKTDGHNRIDLKLLREEYRRLRDRNILPLALVGIAGTTETGNVDPLEAMADFAQEIG
CHFHVDAAWGGPTLFSDRYRSLLAGIERADSVTIDGHKQLYVPMGAGMVVFKDPTAQSAI
EHHANYILRRGSKDLGSHTLEGSRPGMAMLVHAGFCIIGRKGYELLIDRGIERARTFAEM
VRSHPDFELTSEPELNILTYRFSPAKVQQALARATDEQRPYINALLDQVNQQLQKHQREA
GKTFVSRTRLCVGPRQEEFTVLRAVLANPLTTDEIMEAILAEQCEIARTPEIQALLRQIE
RRCAGGERDEPLQLQDYPGELDELDES
>A1S4V1
MPPAVHKTARRDEMTEKHLRKATASEDNLLRIFTVPEAADSTLGRIEQQLSADLAGFLQD
NIAALEQPLSDIEDHFYSVEVPPQPQFVSDYVDDIMAHLVAQSVHTAAPSFIGHMTSALP
YFLLPLSKLMVGLNQNLVKIETSKAFTPMERQVLGMMHHLIYGREKDFYQGFLHSASHAL
GAFCSGGTVANITALWIARNQLLKARGNFRGVTREGLHKALKHYGWDDLAILVSERGHYS
LGKAADLLGIGRDNIISVPVDAHNKVDIDAMRVAAAQLQARNIRVMAIVGVAGTTETGNV
DPLAEMAALAKEIDCHFHVDAAWGGATLLSEKYRYLLSGIELADSVTIDAHKQMYVPMGA
GMVLFKNPSFASAIEHHAEYILRQGSKDLGSQTLEGSRPGMAMLVHACLNIIGREGYEIL
INGSLERARFFAGLIEAQTDFELISEPELCLLTYRYVPAKVRLALAQAVAQHDKDKLDAI
GSLLDDLTRAIQKTQREQGKSFVSRTRITPKRYGNDKRTVFRVVLANPLTTEAILAAVLE
EQRALASGETEILQALDALC
>A3QG03
MTSKQTRQATASEEALMRIFTLPEAPNSTLGKIEKNLSENLMGFLKESIVAVEKPLTEIE
KDFQAYQIPTAPSFVSDYAEQMMQTLIAHSVHTSAPSFIGHMTSALPYFVLPLSKMMVGL
NQNLVKIETSKAFTPLERQVLGMMHHMVYGQTEEFYQSWMHSASHSLGAFCSGGTVANIT
ALWIARNRLLKPDGDFKGVAQSGLMRALRHYGYDDLAILVSTRGHYSLGKAADLLGIGRD
NIISVPCASDNKVDVAKMREAAEQLAEQNIKVMAIVGVAGTTETGNIDPLDELANLAEQL
GCHFHVDAAWGGASLLSSKYRHLLAGIERADSVTIDAHKQMYVPMGAGMVLFKDPEFANA
IKHHAEYILRKGSKDLGSQTLEGSRPGMAMLVHACLQIIGRDGYEILINNSLEKARYFGE
LIAAQDDFQLVSRPELCLLTYRYVPAKVQAQLNEAVAAGDAARVSEINALLDGLTKFIQK
RQREQGKSFVSRTRIIPANNLEQTSVVFRVVLANPLTSNEILQQVLDEQRDIAKLDDRFL
PKLLAL
>A3WL97
MWTGKHMNDVDDKSYAEVNQESLYRIFTLPEAPDSTLSRIEKDLSENLLGFLGDHIVAKE
KPLQDIERDFEKASIPENPQFVSDHTEFLLEKLVAHSVHTASPKFIGHMTSALPYFLMPL
AKLMVGLNQNLVKIETSKAFTPLERNVIGMLHHLVYQRESSFYNRWMHSAQHSLGAFCSG
GTVANMTALWVARNQLLKPDGDFAGIAAEGLAAGLAHYNYKRLVVLVSERGHYSLSKAAD
VLGIGRKNLVAVATDANNRIKIDALRQACQDVREQGGEVLSIVGVAGTTETGHIDPLADM
ADIAEQLGIHFHVDAAWGGATLLSNDYRHLLSGIERADSVTIDAHKQMYVPMGAGLVLFK
DPAMVKAIEHHAEYIIRQGSKDLGSHTMEGSRPGMAMMVFSAMHVIGRRGYELLINNSLE
KARYFSSLIAEQDDFEVITEPELCLLTYRFVPKRVKLALEAANVEQVERLTPHLNALTRY
IQKRQRESGRSFVSRTKLTPEHYYRVPTVVFRVVLANPLTTHDMLREIIAEQREIAEKAT
SLRGALHTEMRELGLIRDA
>A8FX14
MTARQAKASEEALLRIFTIPEAPGSTLSVIEQNISQNLMGFLQESVVAVEKPLTEIERDF
QEHQIPAAPKFVSDYADEMMKTLVAHSVHTSAPSFIGHMTSALPYFVLPLSKMMVGLNQN
LVKIETSKAFTPLERQVLGMMHHLIYDENETFYNSWMHSANVSLGAFCSGGTVANITALW
TARNQLLKADGDFKGIAAQGLMKGLRHYGYNDLAILVSERGHYSLGKTADLLGIGRENII
QIPTSNDNRVDVDKMRVTAKALERDNIKVMAIVGVAGTTETGNIDPLDKLATLAEELDCH
FHVDAAWGGASLLSKKYRHLLKGIERADSVTIDAHKQMYVPMGAGMVIFKDPTFANAIKH
HAEYILRKGSKDLGSQTLEGSRPGMAMLVHACLQIIGRDGYEILINNSLEKARYFAELIK
TTDNFELVSEPELCLLTYRYVPESVQKAMQQARTDGDIERLLQFNRLLDGLTKFVQKRQR
EQGTSFVSRTRINPEHCHDIDVDLKSVVFRVVLANPLTTNEILQQVLVEQTQIASTDKKF
LPQLLELAAH
>A8H648
MTARKATASEEALLRIFTVPEAPDSTLSVIEQNISQNLMGFLQESVVAVEKPLSEVELDF
QQYHIPAAPQFVSDYADNMMQTLVAHSVHTSAPSFIGHMTSALPYFVLPLSKMMVGLNQN
LVKIETSKAFTPLERQVLGMMHHLIYNQDETFYQSWMHSANVSLGAFCSGGTVANITALW
TARNQLLKADGDFKGIAKQGLLKGLRHYGYDDLAILVSERGHYSLAKTADLLGIGRENII
QVPTSDDNKVDVVKMREIAEQLDKDNIKVMAIVGVAGTTETGNIDPLNALADLAAELNCH
FHVDAAWGGASLLSNKYRHLLAGIERADSVTIDAHKQMYVPMGAGMVIFKDPTFANAIKH
HAEYILRQGSKDLGSQTLEGSRPGMAMLVHACLKVIGREGYEILINNSLEKARYFADLIT
AEADFELVSKPELCLLTYRYVPQSVQIAMAKAREIGDTATLAQFNGLLDGLTKFVQKTQR
EQGTSFVSRTRINPESHQLMDLKAVVFRVVLANPLTSHDILQQVLAEQAQIAKSETHFLP
QLLTLAQS
>A8ZVT2
MPRRTDRRDKIGRNGKPMRNTANRNTATTQAGSRPLIADWNALMRVFIRPEDEACRTTLI
KYMEQILFGLHEFLAQHVGITEDVSLKALARQFKSTAIAENPEKRLAEVIQELIREISPY
GVNVASPYFVGHMTSALPFFMVHLKTIAAALNQNLVKLETSKIFSLLEKQVLAKIHRLIY
RFPEQFYCDHVQNPETTLGSFVEGGTTANITALWVARNTFFAPRNDFAGIEADGSAAAFA
EYGVKRAVILVSRRGHYSLRKAGGILGIGNKNIVAIDVDKEHRLDIGCLEQTIADIRKQG
DTAIVAVVGIAGATETGAVDPLRKIGELCAREKLFFHVDAAWGGPTILSDTHRHLLDGIE
LADSVTIDGHKQFYMPMSCGMVYFKNPHIMDAVAYHANYVNRHGSVDLGIRSLSGSREAN
SLVLDSALKIMGKKGYALLIEHGIDTARKLAEEIERRDLFEVVTWPQLNILTYRVCPAGL
KEIMQTGTDEERIEAVHALNHINKTVQRIQREAGKSFVSRTTLMRRHYEKGIVVLRCVIM
NPLTTMAVLNDILDEQESIFRRYFPSPPPVYPS
>B3E5L1
MPTKARANLETLYRIFTVPEAPDSTLGAVDQAITADVAGFLQNHIVAMERPLEEIEASFS
SVTIPEEPTYVSDYTEFVKENLVAQSVHTASPGFIGHMTSALPYFMLPLTRLMTALNQNT
VKVETSKAFTPLERQVLAMLHHLIYRCPDEFYPSWIHNSQAALGAFCSGGTIANTTALWV
ARNRFFAPDGAFRGIAQEGLARALKHRGVDGIAVLVSERGHYSLGKAADLLGVGRDHLVK
VKTAEDNRIDLKALRQECQRLQDQNIRPLALVGIGGTTETGNIDPLEAMADLARELDCHF
HVDAAWGGPTLFSDRHRHLLAGIERADSVTIDAHKQLYVPMGAGMVLFRDPTAVSAIEHH
AAYILRHGSKDLGSHTLEGSRPGKALLVHAGLSIMGRKGYELLIDLGIERARTFAGMIRQ
HPDFELTSEPELNILTYRYCPAAIQHLLATAPQAEQARINGLLDQVCQLLQKHQRESGKT
FVSRTRLRMSRYGEEITVLRSVLANPLTTDEILTSVLSEQCEIVRQPEIQALLQQVWR
>B7VPR7
MVTEQKTADVSFDSLLRIFTVPEGPDSTLTQIEDKLSRNLNQFLREHIVAEEKPLREIEK
DFSNAHIPEQPEFVSEHTEHLLDSLVSHSVHTSSPSFIGHMTSALPYFLMPLSKIMIALN
QNLVKIETSKAFTPLERQVLGMLHRLIYQDSDQFYSRWMHSANHSLGAFCSGGTIANITA
LWVARNNALKAQGSFKGVEKEGLFKAMKHYGYEGLAILVSERGHYSLKKAADVLGIGQEG
LVSVKTDNDNRICTDDLRLKIEQLKQNKIKPFAVIGVAGTTETGNIDPLRDIAEVCAESD
CHFHVDAAWGGATLMSNNHRHLLDGIELADSVTIDAHKQLYIPMGAGMVLFKKPDAMTAI
EHHAQYILRKGSKDLGSHTLEGSRSGMAMLVYASMHIISRPGYELLIDQSINKARYFADL
IKNQNDFELVSEPELCLLTYRYVPESVKAALLKAKAPERVELNELLNELTKFIQKKQRET
GKSFVSRTRLNPEIWAHQPIIVFRVVLANPLTGKDILSSVLEEQREISKLAPNLMSKITK
LVKLINA
>B8I983
MELTFNPQNFSPEETQSGETKKEILDLFSVTDSSLLKARNETDRRVSEVINEFIGGSEVS
TDVRLNDLLTNFCKSEIPDKPLNVDEYIAFFNKNIIRHSTRTSSPRYIGHMTSALPYFIK
PLAGLIVTLNQNVVKAETAKVLTPYERQVIAMLHRAIYQFDSDFYNHHIQNRESVLGILT
SGGTIANLTALWCARNSALGPCEGFNGVEKEGMDAALKFYGYKDAVIIGSAMMHYSFEKA
ADLLGIGSNNSIKIPVDKNNHIDLSELRKTVEECHRKRRLIIAIIANAGTTDCGAIDPIE
RVAEIAYKEGCHFHVDAAWGGPLLFSDKYRNRLKGIELADSVTIDGHKQLYLPMGLGMIF
MRNPQAAKSIEKNSNYIIRRGSIDLGRRSLEGSRPAMSIYLHAALNIIAKGGYEFLINEG
IKKAEYMAGLIKSMREFELLTEPDMNMLLYRFIPERLRGKAADHMLDDADNEVINKYNEQ
LQKLQRNGGYSFVSRTSFSSELYQNKSLVALRAVLANPLTCEANINEVINDQLNIAKRLN
L
>B9M3A1
MLKNREAARANLENLYRIFTVPEAPDSTLGAIDQAIAADVTGFLQTHIVAIERDLEAIEA
DFASAIIPEEPTYVSEYTEFVKENLVAQSVHTAAPGFVGHMTSAIPYFMLPLARLMTALN
QNLVKVETSKAFTPMERQVLAMLHHLVYRRDADFYPAWIHNSQHALGAFCSGGTIANVTA
LWVARNRLFAPSADFGGLAQEGLGRALQHRGAEGIAVLVSERGHYSFGKAADLLGLGRDN
LIKVQTDAHNRVDLKLLREEVRRLQDRNILPLALVGIAGTTETGNVDPLEALADLAGELG
CHFHVDAAWGGPTLFSDRFRSLLSGIERADSVTIDAHKQLYVPMGAGMVVFKDPTALSAI
EHHANYILRHGSKDLGSHTLEGSRPGMAMLVHAGLSIIGRKGYELLMDMGIERARTFAAM
IRQYPDFELTSEPELNILTYRYCPLNVQKALAAAPAEQRAGINALLDQVCQLLQKHQREA
GKTFVSRTRLRVARHDEELTVLRVVLANPLTTDEILAAVLAEQCEIVQQPEIQGLLQQVE
EICTGLTAKAADQSPN
>C0QAM8
MTVTHNSKKVGQMNSNDRKNPSLIADWKTLERIFIRPEDEACRKTLVKYMEQILFGLHDF
LNSNVGVTQEISLLELTNLYRDTLISPDPEKKLENVISDIIHKIAPRAVNVASPYFVGHM
TAAIPFFMVHLKTIVAALNQNVIKLETSKVLSVIEKQVLAKIHRLIYRRDEAFYQTHVQS
VDTSLGAFTTGGTTANLMAMWVARNHFLGAGVEQQGMAAAMQAKGVERAVILVSKRGHYS
LKKAGGILGLGNSNVLAMDVDQHQRMDMKKLEVTIRNLKKDGKTGIIAVVGIAGATETGT
VDPLGEMADLCLGQGIHFHVDAAWGGPVLLSERYAPLLKGIERADSVSMDGHKQFYMPMT
SGMVYFRDPGAMDQIAYYSNYVNREGSVDLGIKSLEGSREANALILDSSLKIMGSRGYAL
MIDHGIETAKAFAAEIEQRVMFEVVTPPELNILTYRMVPPDVCRRLEHADPKGREILNGY
LDELNIYIQRTQREAGKSFVSRTRICPVPGSEGGRVVLRSVIMNPMTTNAVLREILDEQE
RIGQGFCDPIPQIL
>D4ZAE7
MSMTPRRATASEEALLRIFTVPEAPDSTLSVIEKNISQNLMGFLQESVVAVEKPLSEIEL
DFQQHQIPSAPQFVSDYADEMMKTLVAHSVHTSSPSFIGHMTSALPYFVLPLSKMMVGLN
QNLVKIETSKAFTPLERQVLGMMHHLIYSEDDKFYKNWMHSANYSLGAFCSGGTIANITA
LWTARNQLLKADGDFKGVSAQGLMKGLRHYGYDDLAILVSERGHYSLAKTADLLGIGRDN
IIQVPTSSDNKVDVDKMRAMAKQLDLDNIKVMAIVGVAGTTETGNIDPLDELATLAVELN
CHFHVDAAWGGASLLSNKYRHLLKGIERADSVTIDAHKQMYVPMGAGMVIFKDPAFANAI
KHHAEYILRKGSKDLGSQTLEGSRPGMAMLVHACLQIIGRDGYEILINNSLEKARYFAEL
IHGQDDFQLVSEPELCLLTYRYVPKSVQEAMQETRESGNTEKLIEFNSLLDGLTKFVQKR
QREQGTSFVSRTRINPESRASLNIQSVVFRVVLANPLTTREILQQVLAEQIEIAQQDNEF
LPQLLALASN
>E4NVT4
MSFQEAEGNESAPDGTATDAVDGQTLAERMFIGTPAGNDAYIAAIDRCRDAVLSAVGEAD
RPYSGSTYAEHRERLTQDTIPESGRKIDEVIEDLATDVLEESVYPSDEACSAHLQCPPMV
PSLAAEVVLSALNQSMDSFDQAPAATVLEEQVIDDLTSLFGLGDGADGVFTSGGTQSNLQ
GLLLAREHYVAEVFDRSVRTSGLPPTAEKMRILTSEDAHFTVAQAAAQLGLGEDAVVTVP
TGDAHQMDPDELADELARLKQANCHPFALVGTAGTTDFGSVDPLNDLADLADEHDLWFHV
DAALGGALALSETHAGKLDGIERADSLTVDFHKLLYQPISCGVFLLSDGDKFELMGRNAA
YLNPKSDQVSNLVSKSLQTTRRFDALKPYVAFRTLGREGMAALVDRTVTLADRAASLIRS
DPGFELSCPPTINIVTFRYTPERDHPARSPDEWADRINRRARDRLLASGCGVVARTEVDG
CVHLKLTLMNPRTTVADIRELLLTLKGYAAQAETKAISNHGIESDDRLDFAPVCGSADEE
SR
>F4KV58
MTQQNNPQKAAPLEGLSLLQHVYDPATFRQQGHALIDLLADHLEAVQHQQDPTVMPYQNP
EESYTYWQQELLAPLLNDPLPLFEAVIKRSVKVHHPHYLGHQVAVTAPAAALAGLVSTVL
NQGMALYEMGMVSVPMERLVTELLAQKIGYDSSSNGILTSGGTLANLTALLTARSMKAPS
NVWTEGHQERLAIMVSEEAHYCVDRAARIMGLGSAGIIKLPTDERFKMRTDLLEQYLTQA
KSKGLHVFAIVGSCCSTSTGSHDDLVAIADFAERHNIWFHADGAHGGAAVFSQKYRHLLN
GMERADSVVVDFHKVLMTPALATALVFKKGSDGFNTFQQRAQYLWNSSEADWYNPGKRTF
ECTKYMMSLKIFVLLRLYGEAGFAAAVERLYDLGQKFAAMISTRPDFELAMPPECNIVCF
RIVKNGVADLNAYNLQCRQKLLEKGHFYIVQTTLRDVVYLRISIMNPLTTENDFVLLLDE
LTAIQHES
>G4QDQ4
MAKAEVSLEHLFRVFTKPEHSDSTLAKIERHLSDNISDFLSQHVVTKKTSLEEIEKDFFS
AAVPDSPEFVSEHAESLLTKLVAHSVNTYSPTFIGHMTSALPYFHLTLAKLLVGLNQNLV
KIETSKAFTPLERQTLGMMHNLIYQQDDKFYEDYLHSADHSLGSFCSGGTVANITALWVA
RNQLFSADGKFPGVAKAGLAAAYRHYGYDNIGVMSSNRGHYSLSKTVDVLGIGRNNMLTV
HSPTQKLDPHQALRLGKAYQESGNKLLAIVGVAGTTETGHVDPLDELADVAKELDCWFHV
DAAWGGATLFSERYRGKLAGIEHADSVTIDAHKQMYVPMGAGMALFKDPKHSNAVRHHAQ
YILREGSKDLGATTLEGSRNGMALMVYSSLHILGRRGYELLINKSIELALEFAAMINAHP
DFELTTQPTLSLLTYRLRPQTLSGLENMPVSDIANINKKLDSLTVSVQKQQREAGKSFVS
RTRIEIEKYNGEVITVFRVVLANPLTTKEHLSDILEEQIEIASNNRIWNSLSTNLSTKIA
>I5B6M9
MSSSFSFFSLPGNSTWTQGDKNIRKTDGQLIADRKSLDRVFIRPYDENSKKTLVKYMEQI
LFGLHDFLNRHVGVTEEISITELAKNYMDVQISDHPQKNLGQVIEDIIKDIAPKAVNVAS
PYFIGHMTSALPFFMVHLKAITAALNQNLIKMETSKVLAVIERQVLAKIHCLIFKQSQAF
YRAHVQNTRTALGAFTSGGTTANITAMWVARNKLFPPKDDFSTIEEDGLFKAMSVHHTDR
VVILVSRRAHYSLRKASGILGLGNKNIIAVDVKPDHTIDIDKLKQTIKDLKQEGRTKIAA
IVGIAGATETGTIDPLQQMADICEQEQIHFHVDAAWGGPILLSHTYAHLLSGIERADSVT
IDGHKQFYMPMGAGMVYFKNANALDAIAYHARYVNRKGSVDLGIKTLEGSREAACLILDA
SLKIMGAKGYALMIDHGIETARAFAEKIEERPEFELVTRPVLNILTYRLVPMSFRQKLAT
ARGEERKRLNQELDEINIRIQRIQREAGKSFVSRTRLKLVPEDDFMVVVLRSVIMNPYTT
QAILDDILDEQEQIYHKF
>K0NEB9
MVKIRNKQYPLVADWNTLNRVFIRPEDEIGRKTLVKYMEQILFGLHDFLNKHVGVTEEIS
LIKLAEEYTDTKINAHPQKKLADVIKDIINEIAPRAVNVASPYFIGHMTSAIPFFMVHLK
AITAALNQNVIKLETSKVLSVLEKQILAKMHRMIFNFDDHFYLEHVQNTETSLGNFTTGG
TTANLTALWVARNKCFPSKGNFESIEKNGIFEAMKTHDLEKAVVLVSKRGHYSLRKAGGV
LGLGNQNVIPIDVDANRTIDIIKLKSKIKELQANKKTKIVAIIGIAGATETGIIDPLPKL
ADICQKHGIHFHVDAAWGGPVLLSEKYCHLLKGIERADSVAIDCHKQFYMPMTSGMVYFK
DPTAMDHIVYHSSYVNRPGSVDLGIKTLEGSREANSLILDSALKIMGSKGYALMIDHGIE
TAREFAKMISQRSLFQLVTKPQLNILTYRLVPLDIQKKLETADKEERQKLNYILDDINIK
IQRIQREAGKSFVSRTRLKNSPDDYNNNVVLRSVIMNPMTNIDIINEVLDEQESIFHKLV
NE
>K6ZXH3
MAKAEVSLEHLFRVFTKPEHSDSTLAKIERHLSDNISDFLSQHVVTKKTSLEEIEKDFSS
ASVPDSPEFVSEHAESLLNKLVAHSVNTYSPTFIGHMTSALPYFHLTLAKLLVGLNQNLV
KIETSKAFTPLERQTLGMMHNLIYQQDDKFYEDYLHSADHALGSFCSGGTVANITALWIA
RNQLLGADGKFPGVAKAGLAAAYRHYGYENIGVMSSNRGHYSLSKTVDVLGIGRDNMLTV
QSPTQKLDPQQALKLGKAYQESGNKLLAIIGIAGTTETGHVDPLDELADVAKELNCWFHV
DAAWGGATLFSERYRSKLAGIERADSVSIDAHKQMYVPMGAGMALFKDPKHSNAVRHHAQ
YVLREGSKDLGATTLEGSRNGMAMMVYSSLHILGRRGYELLINKSIELAFEFAEMINVHP
EFELTTQPTLSLLTYRLRPFSLSQLAGMPASDITNINNRLNSLTVSVQKQQREAGKSFVS
RTRIEIEKYNGEAITVFRVVLANPLTTKEHLSDILQEQLTIANNNRIWNELSVNPTSKIA
>K9TK94
MLQIHPVNSSIETWNPSIEGTILSLFDPSPQAENWEKNVDQQILKIAYQFLRQIEASSDI
ELPDLMAQFQEFHLPDDASSFDTYLESLTKTLIPHSIHTSSPRFIGHMTSALPHFMRPLA
KLMTALNQNLVKTETAKAFTPYERQALGILHRSLYQFPDEFYDYHLQNSHSTLGMVVSGG
TSANFTAIWCARNSSLGPKGDFKGIEKEGLAAALEFYGYQGQVIIGSSLMHYSFEKAADL
LGIGSQGLIKIPASRHNRIDLDCLRETVAECRAQKQHIIAIVGIAGTTDSGGIDPIEEMA
AIAQAAGVHFHVDAAWGGPLIFSQQHRHKLAGIEQADSVTIDAHKQLYAPMGIGMVMFQN
PQLAKAIEKHACYTVREGSADLGQRSLEGSRPAMSLFLHAGLHAIGLKGYEFLIDEGIRK
TQYMAEQVRLSPEFELLAEPEINLLIYRYIPEQLREFVAKGELTETQNQAIDLVNEQLQK
AQRHAGKTFIARTITQTTRYGPMAIVALRAALANPLTTEADIDAVLDDQIALATQLNLGG
SQF
>K9VN97
MNKLTVKAKNSQDVMQPLKASVTPLEEKLMELFSASEKSFLAEEAMEERISALVEDFLYA
KTASTDIDLELIIQEFTENKIPALPADVGNYIDDLAQTLVAHSIHTSSPRYIGHMTSALP
YFVRPIAKLLIAMNQNLVKMETAKVLTPCERQTLAMMHRLIYDFSEDFYNQHIQKNDSTL
GIVVTGGTLANITALWCARNASLGPKNNFSGIEKEGLYAALEFYGYKGMVIIGSSLMHYS
FEKAAGLLGIGDRNLLKVPTDSHHRMDLAALRQTVAECRDRNLHILAIIGVAGSTDSGSI
DPLPEIAAIAQSANAHFHVDAAWGGPVLFSERHRHKLAGIQLADSVTIDGHKQMYLPMGI
GMVLFRNPQIAKVIEKNAPYTVRKDSIDLGKRSLEGSRSGASLFLQAALNIIGHQGYEFL
IDAGIHKTQHLANLIRENPAFELLLEPEINLLLYRYIPETFREKAAKKQLTEADNYFINE
FNERLQEAQRQAGDTFVSRTTVQNTCYGKTIPIVAFRVVLANPLTTEADISFVLNDQLKI
AAKLSLTIANSDRCDEVNYAVY
>N6WX51
MTGKKKTAHASLEAMYRVFTVPEAPDSTLSRIDQDISRNLAGFLQEHIVAIERDLGEVVR
DFNESAVPEKPIFVSEQTQFLLDKLVANSVHTASPSFVGHMTSALPYFMLPLSKIMIALN
QNLVKTETSKAFTPLERQVLGMIHRLVYNEDSAYYRKWMHDPRYALGAMCSGGTIANLTA
LWVARNQAFPAEGSFRGLHEEGLFRALRYYGYEGAAILVSRRGHYSLRKAADVLGLGRNA
LIPIDTDDENRIQTDALRDKCLELQKQKVKILAICGIAGTTETGNVDPLDAMADIAREFG
AHFHVDAAWGGPTLFSRTYGPLLKGIEQADSVTFDAHKQLYVPMGAGLVVFRNPELVGAI
EHHAQYIIRKGSRDLGSTTLEGSRPGMAMLIHSGLKILAREGYELLIDQGIEKAKLFAEM
IDRREDFELVTRPELNILTYRYCPAATQDALSRADTLQSERINASLNRITKYIQKTQREH
GKAFVSRTRLEPAKHHHFPCVVFRVVLANPLTTPEILRDILDEQTQLAKESELQDEIEML
ENLTQSVPPLTHTREAL
>Q07ZT1
MTSKITRQANASEDSLLRIFTAPEDSTSTLSIIEQKLSQDLAGFLGNSIAALEKPLSEIE
TDFSAYQIPTEPKFVSDYADEIMQNLVAHSVHTSAPSFIGHMTSALPYFVLPLSKMMVGL
NQNLVKIETSKAFTPLERQVLGMMHNLVYQQSDDFYHQWMHSANHSLGAFCSGGTVANIT
ALWIARNRLLQPRGDFKGVTREGMTKALRFYGYDDLAILVSDRGHYSLGKTADLLGIGRD
NIISIPTDEHHKVDVAAMRDAAEKLAQQNIKVMAIVGIAGTTETGNVDPLTELAALASEL
NCHFHVDAAWGGASLLSKKYSHLLKGIELADSVTIDAHKQMYVPMGAGMVLFKDPELAKA
IVHHAEYILRVGSKDLGSQTLEGSRPGMAMLVHACLQIIGRDGYEILINNSLEKARYFGS
IIDQHADFELVTAPELCLLTYRYVPKSVQAILTTALANQDSALVASINELLDGLTQFIQK
HQREQGKSFVSRTRIKPAKYLRQPTTVFRVVLANPLTSHQILHDVLTEQVEIAALDSEYL
PQLLAL
>Q12LG2
MMAQLMTSITPRKAQASEDSMLRIFTVPEDAESTLSIIEQKLSEDLAGFLGNSIAALEKP
LSEIETDFQAFQIPTAPRFVSDYTDEIMQNLVAHSVHTAAPSFIGHMTSALPYFVLPLSK
MMVGLNQNLVKIETSKAFTPLERQVLGMMHHLVFSQDGDFYQQWMHSANHSLGAFCSGGT
VANITALWIARNRLLKADGNFNGVNREGMLKALRHYGFDDIAILVSERGHYSLGKAVDLL
GIGRDNIISIATTADNKVDVEAMRLAAKALASKNIKVMAVVGVAGTTETGNIDPLTELAA
LAQELDCHFHVDAAWGGASLLSKKYRHLLKGIELADSVTIDAHKQMYVPMGAGMVLFKDP
ELANAIVHHAEYILRVGSKDLGSQTLEGSRPGMAMIVHACLQIIGLEGYEILINNSLEKA
RYFSELIKKSPDFELITEPELCILTYRYVPSTVQLAMSDACQRQDWHALAQFNECLDGLT
QFIQKHQREQGKSFVSRTRIQPARYNRQHTTVFRVVLANPLTGLEILQGVLAEQQEIAAL
DNEFLPQLLALASA
>Q15NV7
MAVAEVSLEHLFRVFTMPEGKDSKLAQIEQHLSDNLADFLSQHVVTKVTSLEQIEQSFAE
FNVPEHPEFVSEHAANLLEKLVANSVNTYSPTFIGHMTSALPYFHLSLAKLLVGLNQNLV
KIETSKAFTPLERQVLGMMHELVYAQKSDFYNTYLHNANHALGAFCSGGTIANVTALWVA
RNKALAADGVFKGVAREGLAAGLAHYGYKKMAILSSRRGHYSLSKSVDILGLGREQLITL
DCPTQRLSPEKALAFGKEYAEQGNKILSIVGVAGTTETGHVDPLDELADVAQELGCHFHV
DAAWGGATLFSSTHRKILKGIERADSVTIDAHKQMYVPMGAGMVLFKDPNDSNAVRHHAN
YILRAGSKDLGATTLEGSRNGMAMMVYASLHIFGRQGYELLIDQSIEKAKVFARMIQSHP
DFELITHPTLSLLTYRVNPQEVQQQVKADFSLNVKFNEKLDKLTVYVQKQQREAGKSFVS
RTRLQTQTYGDQTMTVFRVVLANPLTTENDLQNILDEQIAIASKSQNWAELTEKVI
>Q1K434
MTDNAQANLKNLYRIFTIPEAPDSTLGSIDQAITDNLAGFLQEHIVALERDLEEIERDFV
DTAIPEQPTFVSDYTEFVKKKLVAQSVHTASPGFIGHMTSAMPYFMLPLSRIMIALNQNL
VKVETSKVFTPLERQVLAMLNRLIYNHDDAFYQRWIHDSQSALGAFCSGGTIANITALWT
ARNQLCGPDGDFQGIAQEGLFAALKHLNCEGLVVLASRRGHYSLGKAVDLLGLGRDNLIA
VDTDDNSRVDMRQLRNHCYRVQNEGKRVMALVGIAGTTETGNVDPLEEMADLAEELGCHF
HVDAAWGGPTLFSETHRWRLRGIERADSVTIDAHKQLYVPMGAGMVLFKDPAALSAIEHH
AAYILRHGSKDLGSHTLEGSRPGKALLVHAGLSIIGRRGYELLIDQGIARAQGFADRIVA
HDDFELVTPPELNILTYRYNPSWLQRVMAQAPEETVKEINILLDQITQMIQKEQREAGKT
FVSRTRLEPARYHGETITVFRVVLANPLTSDDILDAVLQEQCELARQESLRDCFDQLRQI
AAGCRVERLAL
>Q1LR80
MKARKAGRSDNAREATGNDAEMGEGCPLHWFDADLGAFDDLERRVAEHPADFFAGQDFDP
VGACATREASFASVQIPEDPTAPQQHADHLLNDVFRHVMPVASPTFVGHMTSSLPSFMPS
LAKIVAALNQNVVKLETSGALTGLERQVIGMLHHLVFARDDAFYAQWLHNAEHSLGAFCS
GGTTANLTALWASRNNTLRARDGFAGINQAGLVAALRHYGYAGLAIVVSERGHYSLRKAA
DILGIGRENLVPVGVDEDGRMRVDLLRDTLRDLQQRNIRTVAIVGIAGTTETGAVDPLDA
IADVAQEIGCHFHVDAAWGGATLLSARERARFAGIERADSVVIDAHKQFYVPMGAGMVLF
RDPAWTQDIIQHANYIVRKGSVDLGRHTLEGSRGSAAVMLYANLHLLGRKGLAKLIDTGI
DNAKYFASLIEQQPDFELDSRPQLCILTYRYVPAPVRAALLSASPEQREQLLEALDALTI
NIQEMQRDAGRSFVSRTQLTSSQWGGRPIAVFRVVLANPDTTHEILQSLLEEQRGLAKQS
PMLPALMAMVGG
>Q2LV45
MNSLRTDNIPPPRKIETTLEYMHKLFIMPNSSDRFIEFGDLLLDMIHDFFQQKGGIHSEI
PLKKLAKIFNNIDIPQNQMLIRDVLQEIKGNIINHSVKVANPYYIGHMTSAIPYFMILLE
MIAVSLNQNQVKIESAKASTFVEREFLCWMHRLVYQNPSQFYKKNIQNHRFALGNITSDG
TVANMTALALAVAKAFPPDGKRFEGIRNEGLPRSLEYYGYRQALVLVSRRGHYSICKIGS
ILGIGSKGVVFSPVHPYTNKADIDKLWQTIEKIRKEDKRVGKPSRFLALVGIAGTTETGN
IDNLDAMAGVARELNAHYHVDAAWGGGALLMENGRELFTGIDKADSVSLDAHKLLFSPNA
MGICLFKNIDDSLKLYHTSNYIIRKGSVDLGRFTLEGPRPFACLKPWAAMKIIGRRGYEL
IFLHACGLQDIFITLIKNDPQFELLNTPELFIINYRFVPKELREMLDRLMLDPRANAEKI
TQINNVVNEINVELHKKIRVRDTSFVSRTRLESTRYSPRKIVVLRAITINPNTEPHMLEQ
ILVEHRLLGEQIWQDRNLLRKTLHICNKLIDV
>Q2SN93
MSKTKKIAKASLETMYRVFTIPEAPNSTLGRIDQKISQNLAGFLQDHIVAVEKDLSEMEK
DFAESRIPEDPVFVSEQTQFLLDKLVSQSVHTASPSFIGHMTSALPYFMLPLSKIMIALN
QNLVKTETSKAFTPLERQVIGMMHRLVYDRDDAYYHEWMHNSSVALGSMCSGGTVANITA
LWVARNLCFPADSVFKGVRREGMFKALKHYGYEGAAVLVSKRGHYSLSKSADLLGLGSDN
IIAIPTGANNKIDLQALRATCEKLRDANVRVISLVGIAGTTETGNIDPLEDMAAIAKEFN
TYFHVDAAWGGPTLFSNNYKHLLKGIELADSVTMDAHKQLYVPMGAGLVVFKTPSTSNAI
EHHAQYIIRQGSRDLGSKTLEGSRPGMAMLIQSGLKIIGRTGYEILIDLGIEKAKTFAAM
IDQADDFELVSEPELNILTYRYHPVWVRQAFEFADEERRQAINDCLSRITKGIQKTQRAR
GKAFVSRTRLNPAAYDGQACVVFRVVLANPLTTVEILQDILEEQRAIAAEDILSERMDEL
RNLCAIPTAKVAAS
>Q39V49
MPKNRDAARASLENLYRIFTVPEAPDSTLGAIDQAIAGDVAGFLQTHIVAIERPLEEIEA
DFSSFSIPEEPTYVSEYTEFVKENLVAHSVHTASPAFVGHMTSALPYFMLPLARLMTALN
QNVVKVETSKAFTPMERQVLAMLHHLVYGRNDDFYPQWIHNSQHALGAFCSGGTLANVTA
LWVARNRLFAPDGEFRGIAQEGLARALKHRGADGIAVLVSERGHYSLGKAADLLGIGRDD
LIKIKTDANNRIDLKALREECRRLQDRNTLPLALVGIAGTTETGNVDPLEAMADLAQELG
CHFHVDAAWGGPTLFSDRHRHLLRGIERADSVTIDGHKQLYVPMGAGMVVFKDPTALSAI
EHHANYILRHGSKDLGSHTLEGSRPGKAMLVHAGFSIIGRKGYELLIDMGIERARTFADM
IQRHPDFELISEPELNILTYRYCPPAIQQALTDATAQQRAAINGLLDQVCQLLQKYQREA
GKTFVSRTRLHVARHDMELTVLRVVLANPLTTDEILEAVLAEQCEIVRLPEIQALLRQAE
ELCPGLAKAV
>Q487K9
MKATKRIAEATQESLHRIFTIAEAPDSTLGRLEQEMSQNLVGFLNNHIVASKNALTDIEQ
DFINARIPEQPEFVSDHMHHLLDKLVAQSVHTSSPSFIGHMTSALPSFILPLSKLMVGLN
QNLVKVETSKAFTPLERQVLGMMHNLVYQHDDVFYKNWMHSAEHSLGAFCSGGTVANITA
LWVARNKLLKADGDFRGVAREGLHRAMRHYGYQDLAILVSDRGHYSLKKSADILGIGQEN
VIAIPTDEHNKIDCQKLADKCQQLAAQNIKVLAIVGVAGTTETGNIDPLDKIAEIAQQNQ
CHFHVDAAWGGATLLSNKYRPLLKGIEQADSVTIDAHKQMYVPMGAGLVIFKDPASVSAI
EHHAEYILRKGSKDLGSHTLEGSRPGMAMLVYSSLHIISRPGYEMLINQAIEKAEYFADI
IHQHDDFELITRPELCLLTYRYAPKSVQALLARNDDEANKSVNMLLGKLTKFIQKRQRED
GRSFVSRTRIEVSRYGGEKVIVFRVVLANPLTTKEILQGILQEQCQLAQESEQFLPELLQ
AAK
>Q6LS17
MAVDNRKADATLESLHRIFTVPEAPESTLGLIEQKISQNLNEFLGTHIAAREKPLIEIEK
DFSSAEIPENPSFVSDHTQFLLTKLVAQSVHTSAPSFIGHMTSALPYFLMPLSKIMIGLN
QNLVKIETSKAFTPLERQVLGMMHNLIFNEETSFYQQWMHSADHSLGAFCSGGTIANITA
LWVARNNVLKPDGEFKGVANEGLFRAMKHYGYDDLAILVSERGHYSLKKAADVLGIGRDC
LIPIKTDDNNRIRVDDLTATLQSLKEKNIKPFAIIGVAGTTETGNIDPLDELADIAQAHD
CHFHVDAAWGGATLMSNKYRSLLKGIERADSITIDAHKQLYVPMGAGMVIFKNPALMTSI
EHHAEYILRKGSKDLGSHTLEGSRSGMAMLLFASLNIISRQGYEMLINNSIDKAKHFANM
VKQDPDFELVTEPELCLLTYRYVPAETQQALTIANAEDKHLLHDALNDLTKFIQKRQRES
GKSFVSRTRLTPEKWDHKITTVFRVVLANPLTTDNILQDVLIEQKELAKESVHSLPRLFT
LTKRILANN
>Q74CG6
MPKNRDAARASLENLYRIFTVPEAPDSTLGAIDQAISGDVTGFLQTHIVAIERDLEDIEA
NFSSFSIPEEPTYVSEYTEFVKENLVAHSVHTASPAFVGHMTSALPYFMLPLARLMTALN
QNVVKVETSKAFTPMERQVLAMLHHLVYRRDEDFYPSWIHNSRHALGAFCSGGTIANITA
LWVARNRLFAPNGAFRGIAQEGLARALKHRGADGIAVLVSERGHYSLGKATDLLGIGRDD
LVKVKTDANNRIDLKALREECRRFQDRNTLPLALVGIAGTTETGNVDPLEAMADLAQELG
CHFHVDAAWGGPTLFSDRHRSLLKGIERADSVTIDGHKQLYVPMGAGMVVFKDPTALSAI
EHHANYILRHGSKDLGSHTLEGSRPGKAMLVHAGFSIIGRKGYELLIDMGIERARTFADM
IKQHPDFELISEPELNILTYRYCPAAVQQTLHDVTDRERADINALLDLVCQLLQKFQREA
GKTFVSRTRLHVARHDRELTVLRVVLANPLTTDEILESVLAEQCELVQLPEIQAVLQQVE
ELCTGLAKAASW
>Q87QB3
MVKEQKTADVSFESLLKIFTVPEGPDSTLTKIDESLSRNLNQFLREHIVAEEKPLREIEK
DFSSAQIPEQPEFVSDHTEHLLDTLVSHSVHTSAPSFIGHMTSALPYFLMPLSKIMIALN
QNLVKIETSKAFTPLERQVLGMLHRLIYGQNDKFYRKWMHSANHSLGAFCSGGTIANITA
LWVARNKALKADGAFNGVEKEGLFKAMKHYGYEGLAVLVSERGHYSLKKAADVLGLGQEG
LVAVKTDANNRIVVDDLKTKIAELKEQNIKPIAVIGVAGTTETGSVDPLSQIAQVCQEHN
CHFHVDAAWGGATLMSNHYRHLLEGVELADSVTIDAHKQLYIPMGAGMVLFKDPDAMKSI
EHHAQYILRKGSKDLGSHTLEGSRSGMAMLVYAAMHIISRPGYELLIDQSIEKARYFADL
IKQQDDFELVSEPELCLLTYRYLPPLIREALDKAEGTQKEKLNELINQLTQFIQKRQRET
GKSFVSRTRLNPDQWQRMNTIVFRVVLANPLTTRDILSSVLDEQREIAKQAPSLTAKIEE
MASDILGA
>Q8EG41
MTQKLPRQATASEESLMRIFTVPEDADSTLSIIEQKLSEDLAGFLGDSIAALEKPLSEIE
TDFQTFEIPNQPRFVSDYTDEIMQNLVAHSVHTAAPSFIGHMTSALPYFVLPLSKMMVGL
NQNLVKIETSKAFTPLERQVLGMMHHLIYAQHDDFYRNWMHSANHSLGAFCSGGTVANIT
ALWIARNQLLKADGDFKGVTREGLIKALRHYDYDDLAILVSERGHYSLGKAVDLLGIGRD
NIISIPTDADNKVDVTQMRKIAVELAHKRIKVMAIVGVAGTTETGNIDPLKQLAALASEL
NCHFHVDAAWGGASLLSNKYRHLLDGVELADSVTIDAHKQMYVPMGAGMVLFKNPEFAHA
IAHHAEYILRRGSKDLGSQTLEGSRPGMAMLVHACLQIIGRDGYEILINNSLEKARYFAE
QIDAHPDFELVTAPELCLLTYRYVPASVQAAMQVAIEQGDKAKLERFNEQLDGLTQFIQK
HQREQGKSFVSRTRIQPARYFRQPTVVFRVVLANPLTSHEILNQVLIEQGEIATLDKEFL
PALLAMVAE
>Q9KSV7
MVSEHKSAQVNFDSLLKIFTVPEGPDSTLTKIDEELSRNLNHFLRKHIVAEEKPLKEIEK
DFSNAHIPEQPQFVSDHTQYLLDTLVSHSVHTASPSFIGHMTSALPYFLMPLSKIMIALN
QNLVKIETSKAFTPLERQVLGMIHRLIYGETDHFYQQWMHSAEHSLGAFCSGGTIANITA
LWVARNNALKAEGDFPGVEKAGLFKAMRHYGHEGLAILVSERGHYSLKKAADVLGIGQEG
LVAVKTDAHNRICPHDLEQKITELKANKIKVFAVVGVAGTTETGNIDPLRTIAQICQREQ
IHFHIDAAWGGATLMSNRYRGLLDGVELADSVTIDAHKQLYIPMGAGMVLFKDPNAMRSI
EHHAQYILRQGSKDLGSHTLEGSRSGMAMLVYASMHIISRPGYQLLIDQSIEKARYFADL
IDAQTDFELVSQPELCLLTYRYLPEHVRMALEKSQGVQRAQLNELLNELTKFIQKKQRET
GKSFVSRTQLNPHQWDKLATIVFRVVLANPLTTKEILHNVLDEQREIAQQAPKLMRQIEH
LTQCILNQ
>U4K3X4
MVSENKTADVSFESLLKIFTVPEAPDSTLGHIENKLSQNLNQFLREHIVAEEKPLADIEQ
QFSNPYLPEQPQFVSEHTQNLLDNLVSQSVHTSAPSFIGHMTSALPYFLMPLSKIMIALN
QNLVKIETSKAFTPLERQVLGMLHGLIYHEKPEFYQQWMHSANHSLGAFCSGGTIANITA
LWVARNNTLKADGEFKGVEKEGLFKAMKHYGYEGLAILVSERGHYSLKKAADVLGLGQEC
LVSVKTDSKNKLCPDDLEQKIALLKSQNIKPFAIVGVAGTTETGNIDPLERIAVISQKHG
CHFHVDAAWGGATLMSNNYRHLLKGIELADSVTIDAHKQLYIPMGAGMVLFKDPSAMTAI
EHHAQYILRKGSKDLGSHTLEGSRSGMAMLVYSSMHIISRPGYELLIDQSIEKAKYFASL
VSEQDDFELVTEPELCLLTYRYVPEVAKKALVNANEDEKGALHEALNNLTKQIQKKQRET
GKTFVSRTRLNPVQWQHRNTIVFRVVLANPLTTHEILQSVLCEQREIAAGFPNLMTQVSE
LSMEILNKKAS
>W0V410
MTDTRMDQLLQQHFSIDTLKQAPAPLHKALRMLGGWLAAQRSQPYPSTPHAELLPQFTEI
DPPAGGMPVADFLDLLDSKVLTHTAQLNHPMYIGHMTQALPWVSVLAEAFTAALNQNQVK
IETAYVSTLIEKQLIGWLHRQVYRRGDAEYAASMRDTGHALGNVVNGGTMGNLTALAVAL
EHQLPGTRKQGLFATMTQSGYRGLAVIGSARSHYSLKKSLATLGLGEAALHLVPVGRDNR
IDIAALQEKIAELKQAQIKIVAMVGIAGTTETGAIDPLAAMAEIAEREQIWFHVDAAWGG
ALLLAEQFRPLYDGIARADSVVIDGHKLLWVPMAQSMVLFKDRNSLNQLKHNANYILRSN
SGDLGQTSLEGSRRFDALKLWTSFKIFGVDGYTALLQQAATLTGQMRELLADQQDFELMT
DSDTFILTYRYIPQQWREQLAGLLAHGNMEAALLLNQKVNELNAKLQNRQKAQGTSFVSR
TVLESTAYPGQTTVLRVVLSNVRTRPRHLRAILAEQRQLGTLLLAEPGKQLNT
