# Supplementary material for: Identification of Oxygen-Independent Pathways for Pyridine Nucleotide and Coenzyme A Synthesis in Anaerobic Fungi by Expression of Candidate Genes in Yeast
Source: mBio. 2021 Jun 22;12(3):e00967-21. doi: 10.1128/mBio.00967-21 (PMC8262920; doi:10.1128/mBio.00967-21)
Supplement: DATA SET S3 [file mbio.00967-21-sd003.txt]

(A_F4C0R3:0.112777,((A_A0A2V3JKE4:0.277534,(((A_D7EBV8:0.163161,A_F7XL45:0.171229)36:0.047320,(A_L0KZR1:0.175778,A_K4MEZ9:0.240180)56:0.050538)6:0.016391,(T_Q12VA2:0.219655,(A_A0A0E3P0J0:0.083803,((A_Q8TUQ9:0.054154,(A_Q8PXA5:0.000001,T_Q8PXA5:0.000001)100:0.053216)98:0.044529,A_Q46DU3:0.044898)94:0.049279)100:0.083550)13:0.023997)59:0.048874)56:0.031814,(((((A_D2RH62:0.171783,(A_D3RZ59:0.085421,(A_F2KP03:0.115146,((A_O28275:0.090579,A_N0BK04:0.083266)95:0.045369,A_A0A0F7IJ10:0.099962)42:0.021434)53:0.043080)92:0.067749)99:0.069332,(((((((A_A0A2R4X059:0.178726,(((A_A0A1G8UBX3:0.101224,(A_A0A1I6LFT2:0.038024,(A_Q5V1B4:0.114435,A_C7P1L0:0.070386)31:0.024591)34:0.018155)51:0.030778,A_A0A1Q1FH74:0.162974)27:0.030382,A_F7PNC6:0.094914)62:0.041473)65:0.052660,(A_Q3IT46:0.039993,A_M1XLA6:0.111497)99:0.122769)39:0.041955,((A_W0JJ99:0.093759,(((A_L0ALZ0:0.061968,A_M0L1G1:0.093649)71:0.039449,A_L0JVZ3:0.077964)28:0.031970,((A_A0A2Z2HQZ6:0.063357,((A_D2RX89:0.066135,(A_L0JRU9:0.044012,(A_A0A1I0Q4I5:0.018885,A_A0A1H9Q7I0:0.051416)67:0.011560)43:0.013418)13:0.006554,A_F8D376:0.040293)25:0.015593)16:0.016224,A_A0A346PMZ5:0.071223)26:0.022361)19:0.013950)30:0.018913,A_D3SYW6:0.100671)71:0.065074)14:0.025370,(A_A0A1N6VH17:0.147212,A_A0A1H3WVB1:0.181920)22:0.031679)7:0.015264,(A_A0A0F7PCV2:0.225147,(A_A0A1J1ACR1:0.304109,((A_A0A0U5H3X9:0.066211,A_W0K0Y4:0.104477)98:0.045302,(T_Q9HSA3:0.000001,A_Q9HSA3:0.000001)100:0.101913)97:0.039048)28:0.022902)31:0.042838)23:0.055597,A_U1QCQ6:0.270797)100:0.291148,(((((A_A0A328SBH2:0.158736,(A_A0A328S773:0.118496,(A_A0A328SMU3:0.091667,((A_A0A2Z4L867:0.042171,A_A0A328SS11:0.058741)100:0.133371,(A_A0A328RY55:0.134159,A_Q2NHY7:0.084688)56:0.024726)48:0.043577)45:0.031816)25:0.020203)100:0.178559,(((((T_Q6M0Y7:0.000001,A_Q6M0Y7:0.000001)100:0.132683,A_A6UVR4:0.148063)54:0.044582,A_D7DV28:0.183734)81:0.054789,A_F6BEM5:0.065776)78:0.044173,((T_Q60358:0.000001,A_Q60358:0.000001)100:0.120157,A_D5VUB3:0.176733)100:0.087770)100:0.155774)25:0.034223,((((A_R9SLT3:0.215410,(A_A0A0U2V5X1:0.114951,A_A0A165Z3S9:0.101537)96:0.066661)39:0.038755,A_D3DZR8:0.224528)72:0.048118,((A_U6EEL6:0.124909,(A_F0T911:0.131293,A_A0A1D3L4E9:0.096343)82:0.035930)81:0.055992,T_O27188:0.171086)75:0.044410)58:0.037563,A_E3GX95:0.186420)53:0.034933)32:0.054598,(T_Q8TV92:0.439874,((T_Q9UZD5:0.020194,(T_O58679:0.024012,(A_Q8U1P6:0.000001,T_Q8U1P6:0.000001)100:0.059904)99:0.024912)86:0.027589,((A_B6YUX2:0.040330,(T_Q5JJ82:0.000001,A_Q5JJ82:0.000001)100:0.081163)55:0.023548,((A_A0A075LW21:0.087887,A_C6A1N1:0.063798)91:0.046613,A_W0I930:0.045965)33:0.020618)87:0.078572)99:0.198007)38:0.075364)30:0.035025,(A_B5ICZ4:0.385130,(A_A0A1D2R9X5:0.441946,(((E_A0A2B4SYD9:0.754050,A_A2SSB4:0.502328)64:0.143321,((((B_Q2LV45:0.512193,(B_A0A254TI57:0.135112,(B_W0V410:0.089356,B_A0A1I4S397:0.102839)100:0.077922)100:0.187619)76:0.067604,((((B_C0QAM8:0.109221,((B_K0NEB9:0.140438,(B_A0A1W1H5C0:0.095631,B_A0A1W2CRD4:0.080471)79:0.037049)50:0.023359,(B_A8ZVT2:0.151122,B_A0A1G5GHE0:0.182230)45:0.058060)18:0.027647)57:0.057076,B_I5B6M9:0.104750)100:0.202933,((B_U4K047:0.256689,((B_A0A068QSK3:0.006681,B_A0A068QSK8:0.025711)100:0.220169,(B_A0A0C4Y9E7:0.032004,B_Q1LR80:0.053966)100:0.143642)75:0.054213)93:0.074008,(((((B_A0A1I1P8H3:0.064756,((B_A0A0F4P522:0.033041,B_A0A0S2K4U2:0.033107)74:0.019154,(B_A0A0F4QH65:0.057978,B_A0A244CNG4:0.037798)60:0.016063)77:0.027274)96:0.040759,B_A0A0J8JNG0:0.170995)10:0.013009,((((B_Q8EG41:0.052539,B_Q07ZT1:0.054065)37:0.016418,B_Q12LG2:0.061473)55:0.024640,((B_A3QG03:0.039473,(B_A8FX14:0.029602,(B_D4ZAE7:0.026259,B_A8H648:0.053073)42:0.017180)95:0.033819)71:0.024543,(B_A0A1S2TUI8:0.055898,B_A1S4V1:0.071577)69:0.030285)20:0.007169)80:0.031344,(B_A0A1H3XGS2:0.076625,B_A0A1E7Q4B7:0.080397)99:0.046390)70:0.024323)53:0.034413,((((((B_B7VPR7:0.038886,(B_A0A1G7ZM35:0.092568,B_Q87QB3:0.034498)41:0.019403)21:0.012332,((B_U4K3X4:0.077132,B_A0A1E5CWM7:0.073903)17:0.011912,B_Q9KSV7:0.049048)16:0.004753)77:0.042504,B_Q5E6F9:0.084603)85:0.048447,(B_A0A0C5WRF6:0.053513,B_Q6LS17:0.061933)95:0.031343)91:0.051958,(B_A0A1I0GM92:0.145677,(B_Q487K9:0.053167,B_A0A0D8CQ70:0.066784)68:0.034072)78:0.026989)58:0.022496,(((((((B_A0A1M5I3T2:0.055344,B_A0A1E8FJP1:0.043187)57:0.018840,(B_K6ZXH3:0.029334,B_G4QDQ4:0.022142)100:0.100745)18:0.014632,B_A0A075P054:0.105944)29:0.024042,B_A0A1E7Z8S9:0.051959)73:0.032639,B_Q15NV7:0.101392)65:0.033752,B_A0A0U2ZFL7:0.142184)100:0.123469,(B_A0A1G6DFW1:0.070207,(B_A3WL97:0.086012,B_A0A1Y6G133:0.061797)81:0.037571)100:0.071131)56:0.036937)15:0.007873)52:0.036631,(((B_Q2SN93:0.120379,B_A0A1Y0IE65:0.093895)59:0.034041,(B_A0A1I3QNC8:0.071605,(((B_A0A1H2Q464:0.011081,A_A0A2E4GBW7:0.076372)71:0.036083,B_A0A1I6JRS3:0.028225)52:0.014590,B_N6WX51:0.044024)55:0.016875)93:0.045343)84:0.068096,((B_A0A0S2KBH9:0.158642,B_A0A0F7JX37:0.124517)29:0.030210,((B_Q1K434:0.069211,B_A0A1G6Z257:0.118585)80:0.036188,(B_A0A0B5FTX7:0.061529,(B_A0A1H3YWG2:0.123733,(B_A0A0M4DHR6:0.048715,(B_B3E5L1:0.065416,((B_Q74CG6:0.022766,B_Q39V49:0.013205)89:0.019456,(B_A1AMJ0:0.049454,B_B9M3A1:0.030665)54:0.014149)74:0.027544)75:0.029772)87:0.036829)53:0.017448)31:0.009743)97:0.079235)37:0.031196)50:0.036370)49:0.040486)87:0.074260)61:0.043852,(((((B_K9VN97:0.154402,((B_A0A1Z3HL75:0.145612,(B_A0A0C1NBK7:0.070638,(B_A0A139WW23:0.022620,B_A0A0C2M9Q6:0.024886)100:0.040153)100:0.051256)77:0.046612,B_K9TK94:0.162605)43:0.036044)88:0.063195,B_B8I983:0.185382)100:0.117997,(((B_E3I3F0:0.201174,B_W0PGU5:0.171091)63:0.036881,B_K8W5U2:0.308610)99:0.106687,B_A0KNW7:0.298353)95:0.105029)30:0.035114,((N_A0A1Y3MYE4:0.127915,((N_A0A1Y2B2H7:0.000001,N_A0A1Y2AA19:0.000001)100:0.142896,((N_A0A1Y2ADH1:0.025701,N_A0A1Y1ZL74:0.029542)83:0.023805,(N_A0A1Y1XDI3:0.030161,(N_A0A1Y1VIL9:0.027837,N_A0A1Y3NIR5:0.022639)92:0.028408)49:0.010213)51:0.026994)45:0.037776)100:0.227563,(E_A0A0L0HIP1:0.188165,(E_F4NWP2:0.080812,E_A0A1S8W5A4:0.068851)100:0.093555)100:0.145036)95:0.104197)40:0.042929,(B_Q4BVC3:0.242052,((B_A0A1K1QNC9:0.303515,B_A0A127VCS8:0.304197)97:0.135882,B_A0A0C5WU90:0.356188)99:0.093983)90:0.124543)50:0.044558)51:0.064651)68:0.192402,((((((((((((E_A0A2T3AUC5:0.034461,(((E_A0A218Z6N7:0.047083,E_K1X4T2:0.026562)81:0.025576,E_A0A2V1BNR7:0.034867)24:0.016690,((E_A0A0C3I054:0.082742,E_A0A370TBI7:0.059472)41:0.022005,E_A0A1L7XGT1:0.049754)13:0.007749)50:0.027172)94:0.149506,E_G1X4X9:0.218439)100:0.274570,E_A0A138ZZL4:0.326437)22:0.059853,((E_U4UGN6:0.282656,(E_H0ZB55:0.000001,(E_U3K9Z6:0.003261,(((E_A0A091VHQ0:0.003263,((((((E_A0A093HSM0:0.003275,E_A0A099Z5N3:0.023060)48:0.006530,(E_A0A093GDE1:0.003245,E_A0A0A0AJ64:0.000001)45:0.003250)19:0.000001,(E_A0A087QWQ6:0.006528,E_A0A091WHQ1:0.009851)7:0.000001)2:0.000001,(E_U3I574:0.009827,E_A0A0Q3PWB0:0.006664)20:0.003221)0:0.000001,((E_A0A2I0MD22:0.006543,E_A0A1V4JEJ7:0.016564)50:0.003299,((E_F1NXM1:0.000001,E_A0A1D5PSZ5:0.000001)98:0.006601,E_G1N6G5:0.003259)98:0.013257)30:0.003249)9:0.003259,E_A0A091FVI7:0.006573)2:0.000001)8:0.003267,E_A0A091JKB2:0.003259)27:0.006559,E_A0A091F3Y5:0.000001)24:0.003270)17:0.003249)100:0.281798)64:0.059385,(E_F6ZTZ7:0.380384,(E_A0A0V1H7S9:0.002181,(E_A0A0V0W3Q4:0.029190,E_A0A0V1MFM8:0.009685)63:0.004245)100:0.302387)47:0.055607)51:0.072837)17:0.054381,(((E_A9SPU5:0.002579,E_A9SPU0:0.003860)100:0.275432,((((E_A0A1U8A5K9:0.000001,E_A0A1U8A7E6:0.000001)100:0.081146,E_A0A200PVP3:0.096636)76:0.030049,E_A0A2H5NKN4:0.082862)93:0.063950,(E_D8R3Z6:0.096581,E_D8SSC2:0.304051)89:0.071569)44:0.037204)63:0.041855,E_A0A251V0E5:0.365374)98:0.139772)22:0.049254,E_A0A137PEN3:0.553290)34:0.073312,E_A0A016U7N4:0.594276)99:0.255582,E_C3Y5S8:0.687543)35:0.056844,(((B_A0A1M4ZHC6:0.157546,(B_A0A1H4BYW3:0.079246,B_A0A1G9K0B9:0.103021)85:0.065918)100:0.308777,A_F4BYV2:0.542581)61:0.056080,A_I3R7R5:0.498263)55:0.077028)57:0.068767,(((((T_Q9HV68:0.300556,T_Q0TLK2:0.244986)93:0.229377,T_Q18HQ3:0.296583)34:0.072333,(T_P52999:0.387188,(T_Q72L22:0.201810,(T_P9WIL2:0.191201,T_P58286:0.182369)77:0.116013)53:0.131515)31:0.095392)31:0.069847,(T_O66773:0.185195,(T_G4RJM3:0.020428,(T_A1RUA9:0.104818,T_B1YBS3:0.042991)95:0.164814)99:0.350303)73:0.085647)100:0.720574,((E_A0A0D2EPM7:0.109995,(E_A0A0D2IJV6:0.158910,E_A0A0D1XU64:0.190957)55:0.036541)100:0.140704,((((E_Q0U7M3:0.102188,(E_A0A177DW43:0.048235,(E_R0IYN0:0.036429,((E_A0A364MZ99:0.046315,(E_W6Z9E5:0.013023,(E_W6Y6T7:0.016311,E_M2TJG6:0.016319)74:0.000001)100:0.026288)58:0.010663,E_B2W8T8:0.059757)14:0.002543)35:0.017950)77:0.046041)94:0.063273,E_R7Z469:0.169920)91:0.080450,((E_A0A1J9PGB1:0.052351,((E_A0A2B7X0N5:0.028054,E_A0A1J9RHD0:0.039546)79:0.041888,E_A0A2B7Z7I8:0.033727)62:0.021597)100:0.156881,(E_A0A319ELX8:0.077224,((((E_A0A1L9V1T0:0.011691,E_A0A319APA8:0.034862)72:0.006756,((E_A0A1L9N0S7:0.006587,E_A0A124BXG1:0.000001)97:0.003234,E_G7XA98:0.016538)99:0.014229)97:0.092265,E_A0A1R3RWV0:0.013732)20:0.016740,E_A0A319ETC9:0.004125)48:0.063050)99:0.135021)85:0.060145)44:0.034151,(E_A0A218ZBM9:0.164014,(E_F5HAE7:0.032061,E_F7VTW6:0.070684)100:0.241192)97:0.134094)73:0.075824)99:0.553354)8:0.195130)4:0.100002,(((((B_K9Z2H8:0.226745,((B_A0A1I2AY29:0.204703,(B_A0A0H4P273:0.264319,B_A0A0V8JBT8:0.174178)95:0.083100)39:0.032916,((A_A0A1H7UJE7:0.170318,(A_A0A1N6W5S0:0.142396,((((((A_D2RU46:0.016395,(A_A0A1I0QDE1:0.052455,A_L0JPS5:0.035171)58:0.023535)58:0.014989,(A_I7CDV7:0.053925,A_A0A1H9J813:0.055893)55:0.017653)100:0.126756,A_C7P526:0.184093)94:0.069799,((A_W0JRZ3:0.170929,((A_A0A1M5JPP3:0.045627,A_Q9HHV3:0.165401)100:0.086955,A_E4NVT4:0.170448)81:0.042316)96:0.081091,((A_D8JB87:0.121330,A_A0A1H1C830:0.038483)79:0.015076,(A_A0A1G9UVH9:0.102380,A_A0A1Q1FJ77:0.089926)67:0.022069)98:0.078309)27:0.014941)57:0.037227,A_A0A1I4CXR5:0.173724)37:0.027165,(A_I3R9H1:0.084197,A_D4GP47:0.085480)100:0.129304)44:0.032381)78:0.057154)98:0.122611,(B_A0A1I4JUD5:0.192156,B_A0A1H2SAR8:0.170321)84:0.057709)59:0.043210)35:0.041862)57:0.047848,B_K9U459:0.304216)71:0.108741,A_A0A0X8V205:0.469743)94:0.160631,((B_F4KV58:0.209710,B_A0A1M6AT35:0.269845)71:0.046639,B_F0RIL5:0.204705)98:0.417935)29:0.038536,(((((((T_Q6ZQY3:0.194863,(E_H0V9C5:0.065914,E_G1TK30:0.032749)100:0.154014)91:0.075117,(((E_A0A0N0BFM6:0.040748,E_A0A0L7RAZ6:0.069465)100:0.100998,((T_Q171S0:0.081624,T_A7U8C7:0.129975)98:0.064308,(E_Q24062:0.009184,(E_B4Q567:0.003040,E_B4HXA1:0.000001)87:0.000001)100:0.144222)82:0.050316)100:0.076634,E_U4TX00:0.365948)90:0.089808)47:0.034684,(E_A0A151WUY7:0.264349,E_T1KV43:0.340561)85:0.083874)28:0.039305,((((E_A0A0V0YMZ9:0.000001,E_A0A0V0YNL2:0.000001)100:0.194663,(T_K7XPX5:0.191138,T_K7WYY0:0.175900)100:0.073356)95:0.070546,((((E_E7FDZ2:0.000001,E_F6NX32:0.000001)100:0.040031,(E_A0A2U9BKG5:0.003071,(E_H3CR31:0.000001,(E_A0A087YBQ9:0.003101,E_I3KQZ2:0.006319)6:0.000001)65:0.003135)100:0.023195)99:0.041012,((((T_Q548L6:0.005996,T_Q99259:0.008990)45:0.002668,E_H0V2I4:0.003315)62:0.012863,E_H9GNM5:0.027212)44:0.001477,E_H3AXV6:0.034903)71:0.025502)92:0.051511,(T_Q05329:0.005001,T_P48320:0.010543)100:0.120701)98:0.076557)86:0.064603,E_A0A369RT79:0.383690)80:0.050079)79:0.078991,E_A0A090MC16:0.405824)85:0.105363,A_A0A2E4TVH8:0.476946)98:0.195660,(B_G2PQR2:0.272663,(A_G2MMT9:0.075620,(A_I3R6X8:0.046732,A_W0JV70:0.042700)93:0.048550)100:0.237695)100:0.239276)46:0.080035)9:0.022605)10:0.050850,(E_A0A179G349:0.388548,E_I1S8G3:0.364710)100:0.445468)19:0.036024)50:0.075130,A_A0A062V1G2:0.952089)49:0.059333)80:0.210592,((A_A2BJD5:0.788033,(A_I3TCG1:0.398952,A_B8D379:0.382904)99:0.175492)69:0.111933,(((T_Q4J9W7:0.319247,T_O28946:0.206395)100:0.241895,((T_Q6L2R7:0.000001,A_Q6L2R7:0.000001)100:0.207947,A_S0AU28:0.146214)100:0.158536)100:0.433139,((T_Q04792:0.453212,(N_A0A1Y1WT12:0.023564,(N_A0A1Y3NC87:0.043631,N_A0A1Y2AZ59:0.037449)80:0.039183)100:0.222239)72:0.078885,((((T_K4HXK6:0.363929,((T_A0A454A8X6:0.000001,T_A0A454A444:0.000001)100:0.221826,T_Q0ICY8:0.205383)97:0.094021)82:0.062019,(T_Q737F8:0.222885,(T_Q82EG0:0.049826,T_Q9X8J5:0.054104)100:0.207075)62:0.050452)62:0.045927,T_O06249:0.231859)55:0.042089,((((T_Q7SCH4:0.130460,T_Q5B1Y3:0.056277)61:0.041712,T_Q5AWQ2:0.151693)100:0.133965,(T_A0EJ89:0.070034,T_Q42472:0.062636)100:0.181514)86:0.073789,(T_Q82HA9:0.286724,(A_A0A1D3KZK6:0.079410,A_U6EDB6:0.134489)100:0.165293)62:0.086685)48:0.072166)26:0.039995)99:0.587095)39:0.069476)15:0.051210)17:0.020967)34:0.048149)35:0.072132)71:0.053534)50:0.051466)25:0.024139,((A_E1RFW3:0.143847,A_H1YYJ3:0.154701)100:0.082038,(((T_Q2FSD2:0.000001,A_Q2FSD2:0.000001)100:0.276924,(A_I7LLL5:0.016343,A_A0A0X3BK81:0.000452)100:0.149820)40:0.020540,A_A2STQ3:0.212352)56:0.039083)100:0.162323)43:0.031436,(A_Q0W498:0.143804,A_D1YVJ9:0.154014)100:0.208809)85:0.035957,(A_A0A1F2P723:0.233092,A_A0A2V3JDE0:0.168861)92:0.061953)45:0.028795)100:0.100403,(A_G7WKU8:0.190891,T_A0B9M9:0.149077)56:0.028866):0.0;
