# Supplementary material for: Identification of Oxygen-Independent Pathways for Pyridine Nucleotide and Coenzyme A Synthesis in Anaerobic Fungi by Expression of Candidate Genes in Yeast
Source: mBio. 2021 Jun 22;12(3):e00967-21. doi: 10.1128/mBio.00967-21 (PMC8262920; doi:10.1128/mBio.00967-21)
Supplement: DATA SET S4 [file mbio.00967-21-sd004.txt]

(((A0A1H4BYW3:0.768087,(A0A1M6AT35:0.302154,F4KV58:0.296587)100:0.415371)49:0.089775,(A0A1L7WVG4:0.863971,(((A0A1I4S397:0.155019,W0V410:0.153523)100:0.156428,A0A254TI57:0.229551)100:0.239451,(Q2LV45:0.575431,(((((((A0A1W1H5C0:0.174102,A0A1W2CRD4:0.159448)62:0.044387,C0QAM8:0.176044)96:0.061616,(K0NEB9:0.164097,I5B6M9:0.186384)49:0.041533)63:0.045930,A8ZVT2:0.273276)43:0.041686,A0A1G5GHE0:0.300583)100:0.265990,(((A0A0C4Y9E7:0.078930,Q1LR80:0.082841)100:0.242644,(A0A068QSK3:0.021664,A0A068QSK8:0.036040)100:0.249197)100:0.138568,(((((((((((D4ZAE7:0.056594,A8FX14:0.057878)46:0.013750,A8H648:0.068929)100:0.058026,A3QG03:0.095583)98:0.037718,(((Q12LG2:0.075539,Q07ZT1:0.095133)69:0.023439,Q8EG41:0.066066)97:0.041115,(A0A1S2TUI8:0.099648,A1S4V1:0.157037)98:0.051728)91:0.035302)98:0.044470,(A0A1H3XGS2:0.078064,A0A1E7Q4B7:0.111589)100:0.065624)91:0.033199,(((A0A0F4P522:0.056671,A0A0S2K4U2:0.064248)46:0.018165,A0A0F4QH65:0.070815)91:0.035488,(A0A1I1P8H3:0.093686,A0A244CNG4:0.062980)87:0.028800)100:0.103183)92:0.046401,(A3WL97:0.100373,(A0A1Y6G133:0.085927,A0A1G6DFW1:0.103691)70:0.042256)100:0.157394)36:0.014431,(((A0A0D8CQ70:0.095088,Q487K9:0.114442)100:0.068511,A0A1I0GM92:0.194134)75:0.033235,(((((Q87QB3:0.074552,A0A1G7ZM35:0.113005)38:0.016917,(Q9KSV7:0.103782,(A0A1E5CWM7:0.097072,B7VPR7:0.065575)80:0.027908)28:0.012206)79:0.032366,U4K3X4:0.100913)100:0.045091,Q5E6F9:0.136960)96:0.054187,(Q6LS17:0.090421,A0A0C5WRF6:0.094139)100:0.057937)96:0.060168)43:0.023215)24:0.023806,A0A0J8JNG0:0.221687)29:0.017137,((((((A0A0M4DHR6:0.094173,(((B9M3A1:0.053859,A1AMJ0:0.093096)95:0.020089,(Q74CG6:0.041350,Q39V49:0.025262)100:0.034999)99:0.032374,B3E5L1:0.094707)97:0.038178)100:0.056996,A0A1H3YWG2:0.162962)72:0.027750,A0A0B5FTX7:0.125137)55:0.017153,(Q1K434:0.100431,A0A1G6Z257:0.129133)100:0.044696)100:0.098336,(A0A0F7JX37:0.195397,A0A0S2KBH9:0.197991)41:0.043800)57:0.025493,(Q2SN93:0.181046,((N6WX51:0.084134,(A0A1I6JRS3:0.055220,((A0A1I3QNC8:0.061177,A0A2E4GBW7:0.076089)47:0.016922,A0A1H2Q464:0.062712)49:0.021741)23:0.016811)100:0.089683,A0A1Y0IE65:0.159525)58:0.030297)100:0.081011)79:0.046403)41:0.038768,(((((A0A1M5I3T2:0.063939,A0A1E8FJP1:0.060033)96:0.040395,(A0A1E7Z8S9:0.097985,A0A075P054:0.107881)59:0.024062)99:0.043096,(K6ZXH3:0.035450,G4QDQ4:0.034188)100:0.142889)97:0.044590,Q15NV7:0.138985)96:0.056902,A0A0U2ZFL7:0.215238)100:0.127672)75:0.062909)99:0.083729)62:0.064061,(((Orpsp1_1_1183262:0.165002,(A0A1Y2B2H7:0.180694,(A0A1Y1VIL9:0.072715,(A0A1Y1XDI3:0.052791,(A0A1Y1ZL74:0.048188,A0A1Y2ADH1:0.057316)91:0.032539)57:0.010371)91:0.057365)43:0.042899)100:0.284328,((Rhihy1_713158:0.105859,Chytri1_1060206:0.133509)100:0.155494,((A0A0L0HIP1:0.113527,Gaesem1_542297:0.135865)100:0.115292,(A0A1S8W5A4:0.158088,Enthel1_444808:0.137691)100:0.184083)69:0.052030)100:0.206707)100:0.127440,(A0KNW7:0.539128,((((((A0A139WW23:0.069455,A0A0C2M9Q6:0.059887)99:0.056456,A0A0C1NBK7:0.149349)100:0.081868,A0A1Z3HL75:0.226589)89:0.050329,K9TK94:0.229647)77:0.043440,K9VN97:0.233309)99:0.073718,B8I983:0.298291)100:0.129496)51:0.036740)98:0.106770)86:0.075889)84:0.056505)100:0.143414)88:0.127300)39:0.063257,((A0A1I0QDE1:0.328220,A0A1I4CXR5:0.257042)80:0.084760,E4NVT4:0.244042)100:0.492300,(A0A2E8JVT5:0.452437,A0A2E0NAZ7:0.397529)100:0.303521)39:0.0;
