# Supplementary material for: Identification of Oxygen-Independent Pathways for Pyridine Nucleotide and Coenzyme A Synthesis in Anaerobic Fungi by Expression of Candidate Genes in Yeast
Source: mBio. 2021 Jun 22;12(3):e00967-21. doi: 10.1128/mBio.00967-21 (PMC8262920; doi:10.1128/mBio.00967-21)
Supplement: DATA SET S5 [file mbio.00967-21-sd005.txt]

CLUSTAL O(1.2.4) multiple sequence alignment
sp|Q0TLK2|PAND_ECOL5 ------------------------------------------------------------	0
sp|P9WIL2|PAND_MYCTO ------------------------------------------------------------	0
tr|A7U8C7|A7U8C7_TRICA ------------------------------------------------------------	0
tr|B8I983|B8I983_CLOCE ------------------------------------------------------------	0
tr|K9TK94|K9TK94_9CYAN ------------------------------------------------------------	0
tr|A0A1Y1ZL74|A0A1Y1ZL74_9FUNG ------------------------------------------------------------	0
tr|A0A1Y2AA19|A0A1Y2AA19_9FUNG ------------------------------------------------------------	0
tr|F4NWP2|F4NWP2_BATDJ -------------------------------------------MQTTAHI--STAEASLH	15
tr|A0A1S8W5A4|A0A1S8W5A4_9FUNG MDGPKCKQEPATNTDTTIVSTTTVNTTAVSTTAATTAATTTTSTDGTGRIVAATPMSRLA	60
sp|Q0TLK2|PAND_ECOL5 ------------------------------------------------------------	0
sp|P9WIL2|PAND_MYCTO ------------------------------------------------------------	0
tr|A7U8C7|A7U8C7_TRICA -------------------------------MPATGEDQDLVQ----------DLIEEPA	19
tr|B8I983|B8I983_CLOCE ------------------------------------------------------------	0
tr|K9TK94|K9TK94_9CYAN ------------------------------------------------------------	0
tr|A0A1Y1ZL74|A0A1Y1ZL74_9FUNG ------------------------------------------------------------	0
tr|A0A1Y2AA19|A0A1Y2AA19_9FUNG ------------------------------------------------------------	0
tr|F4NWP2|F4NWP2_BATDJ INHKDTDEGF-EDDYPEEFPFWYSFPSGEQHIDRHQQ----------------KLLFESS	58
tr|A0A1S8W5A4|A0A1S8W5A4_9FUNG MVDADIDEGFHDDDYPEEFPFWYGGASGEQHMIHYGSTDDAVDETSAASSVASKTTPLSA	120
sp|Q0TLK2|PAND_ECOL5 ------------------------------------------------------------	0
sp|P9WIL2|PAND_MYCTO ------------------------------------------------------------	0
tr|A7U8C7|A7U8C7_TRICA TFSDAVLSSDEELFHQKCPKPAPIYSPVSKPVSFE------------------SL-----	56
tr|B8I983|B8I983_CLOCE ---------------------MELTFN---PQNFSPEETQSGETKKEILDLFSVTDSSLL	36
tr|K9TK94|K9TK94_9CYAN ----------------------MLQIH---PVNSSIE-TWNPSIEGTILSLFDPSPQA-E	33
tr|A0A1Y1ZL74|A0A1Y1ZL74_9FUNG -------------------------MVDKETI-----KTEENNTKENVLKFFKDC----E	26
tr|A0A1Y2AA19|A0A1Y2AA19_9FUNG -------------------------MIVEEKL-----IQRLIIVNLMKRVFLNLF----E	26
tr|F4NWP2|F4NWP2_BATDJ SASKAVFPLDL--FLKQRSS-VDLRIRNDSTVAFD-DNHQSFHNQDSVLHYFVPT----T	110
tr|A0A1S8W5A4|A0A1S8W5A4_9FUNG SAHKAVFPLDS--FLQSSST-IDLRIRSNDAVG----HPTSFHDHDSVLHYFVPT----T	169
sp|Q0TLK2|PAND_ECOL5 ------------------------------------------------------------	0
sp|P9WIL2|PAND_MYCTO ------------------------------------------------------------	0
tr|A7U8C7|A7U8C7_TRICA PN--------RRLHEEFLRSSVDVLLQEAVFEGTNRKNRVLQWREPEELRRLMDFGVRSA	108
tr|B8I983|B8I983_CLOCE KARNETDRRVSEVINEFIGGSEV---------ST----------DVRLNDLLTNFCKSEI	77
tr|K9TK94|K9TK94_9CYAN NWEKNVDQQILKIAYQFLRQIEA---------SS----------DIELPDLMAQFQEFHL	74
tr|A0A1Y1ZL74|A0A1Y1ZL74_9FUNG INEENVQQYIDSIIKEFYKPSPSI------YAAN----------TDTVKELQSKFGDSSI	70
tr|A0A1Y2AA19|A0A1Y2AA19_9FUNG NDIQEVQMYIDKIIKDFYKPSPSV------YTIN----------SNSEKELMLKFGNSTI	70
tr|F4NWP2|F4NWP2_BATDJ KSEKLLDQYISGVIEAFLDEPAPI------YATA----------VSRTHSLTGKFGGLSI	154
tr|A0A1S8W5A4|A0A1S8W5A4_9FUNG QSEKLLDKYISGVIEAFLHEPSPI------YTTS----------THIPHDPQSAFGGLSI	213
sp|Q0TLK2|PAND_ECOL5 ------------------------------------------------------------	0
sp|P9WIL2|PAND_MYCTO ------------------------------------------------------------	0
tr|A7U8C7|A7U8C7_TRICA P-------STHE-ELLEVLKKVVTYSVKTGHPYFVNQLFSAVDPYGLVAQWATDALNPSV	160
tr|B8I983|B8I983_CLOCE PDKP----LNVDEYIAFFNKNIIRHSTRTSSPRYIGHMTSALPYFIKPLAGLIVTLNQNV	133
tr|K9TK94|K9TK94_9CYAN PDDA----SSFDTYLESLTKTLIPHSIHTSSPRFIGHMTSALPHFMRPLAKLMTALNQNL	130
tr|A0A1Y1ZL74|A0A1Y1ZL74_9FUNG PKGIVCDKSNIKNYFSEIKTNVIDKSTRVSSPNMVGHMTSALPFFHRPLSKLITSLNQNV	130
tr|A0A1Y2AA19|A0A1Y2AA19_9FUNG PKGISYDKKDIINYFFKIKTNVVENATRVSSPYMMGHMTSALPFFHKHISKLISSLNQNV	130
tr|F4NWP2|F4NWP2_BATDJ PDGNRSSVADLESYLNHLKLNVIDKSTRTGSSKMIGHMTTALPFFHRPLARLLAALNQNV	214
tr|A0A1S8W5A4|A0A1S8W5A4_9FUNG PDGGRPSGSDLEAYLNHLKTNVIDRSTRTASSRMIGHMTTALPFFHRPLARLLAALNQNV	273
sp|Q0TLK2|PAND_ECOL5 ----------MIRTMLQGKLHRVKVTHADLHY----------------------------	22
sp|P9WIL2|PAND_MYCTO ----------MLRTMLKSKIHRATVTCADLHY----------------------------	22
tr|A7U8C7|A7U8C7_TRICA YTYEVSPVFVLMEEVVLREM-RAIVGFE----------GGKGDGIFCPGGSIANGYAISC	209
tr|B8I983|B8I983_CLOCE VKAETAKVLTPYERQVIAMLHRAIYQFDSDFYNHHIQNRESVLGILTSGGTIANLTALWC	193
tr|K9TK94|K9TK94_9CYAN VKTETAKAFTPYERQALGILHRSLYQFPDEFYDYHLQNSHSTLGMVVSGGTSANFTAIWC	190
tr|A0A1Y1ZL74|A0A1Y1ZL74_9FUNG VKVETSATMTFLERETLSKLHRAFYNNTDEFYEKYLSTTEGTFGCVTSGGTIANLTAMWV	190
tr|A0A1Y2AA19|A0A1Y2AA19_9FUNG VKVETSSTMTFLERETLSKLHRAFYNMEDNYYKELLTKNDGCFGCITSGGTIANLTALWI	190
tr|F4NWP2|F4NWP2_BATDJ VKIETASTFTNLERQTLAMLHKAFFGSSDEFYTRYAYAPEYALGVMASGGTIANITALWI	274
tr|A0A1S8W5A4|A0A1S8W5A4_9FUNG VKIETASTFTNLERQTLGMLHKAFYDLPDTFYQRHAYAPDYSLGVMASGGTIANITALWI	333
. : :
sp|Q0TLK2|PAND_ECOL5 ------------------------------------EGSCAIDQDFLDAAGILENEAIDI	46
sp|P9WIL2|PAND_MYCTO ------------------------------------VGSVTIDADLMDAADLLEGEQVTI	46
tr|A7U8C7|A7U8C7_TRICA ARYRFMPD--------IKKKGLH------SLPRLVLFTSEDAHYSIKKLASFQGIGTDNV	255
tr|B8I983|B8I983_CLOCE ARNSALGP--CEGFNGVEKEGMDAALKFYGYKDAVIIGSAMMHYSFEKAADLLGIGSNNS	251
tr|K9TK94|K9TK94_9CYAN ARNSSLGP--KGDFKGIEKEGLAAALEFYGYQGQVIIGSSLMHYSFEKAADLLGIGSQGL	248
tr|A0A1Y1ZL74|A0A1Y1ZL74_9FUNG ARNNAFPK--TEDFEGIEKEGVISALSYYGYNNMAIVGSELMHYSFKKAADILGMGLKNI	248
tr|A0A1Y2AA19|A0A1Y2AA19_9FUNG SRNNAFPK--TDNFNGIEKEGIISALKYYNYNDIAIIGSELMHYSFKKAADILGIGLNKI	248
tr|F4NWP2|F4NWP2_BATDJ ARNKALAVNAANGCRGIDKEGYISAMLKYGYKRAVIIGSTLMHYSFKKAADLLGLGEEGL	334
tr|A0A1S8W5A4|A0A1S8W5A4_9FUNG ARNKALAPNSSNGCRGIDKEGVVSAMGKYGYKRAVIIGSALMHYSFKKAADLLGLGEEGL	393
* . .: . *.:
sp|Q0TLK2|PAND_ECOL5 WNVTNGKRF----STY----AIAAERGSRIISVNGAAAH--CASVGDIVIIASFVN---M	93
sp|P9WIL2|PAND_MYCTO VDIDNGARL----VTY----AITGERGSGVIGINGAAAH--LVHPGDLVILIAYAT---M	93
tr|A7U8C7|A7U8C7_TRICA YLIRTDARGRMDVSHLVEEIERSLREGAAPFMVSATAGTTVIGAFDPIEKIADVCQKYKL	315
tr|B8I983|B8I983_CLOCE IKIPVDKNNHIDLSELRKTVEECHRKRRLIIAIIANAGTTDCGAIDPIERVAEIAYKEGC	311
tr|K9TK94|K9TK94_9CYAN IKIPASRHNRIDLDCLRETVAECRAQKQHIIAIVGIAGTTDSGGIDPIEEMAAIAQAAGV	308
tr|A0A1Y1ZL74|A0A1Y1ZL74_9FUNG YTIPVDSDYKMRIDLLIEKLEELKQKKIKVIAIVGIACTTEVGSIDKLDILADIAKKYGA	308
tr|A0A1Y2AA19|A0A1Y2AA19_9FUNG YTIPVDSEYKIRIDLLTEKLQELKQKRIKVITIVGIASTTEVGSIDDLEKLADLAEEYGA	308
tr|F4NWP2|F4NWP2_BATDJ VLIPVDDAFRMRIDVLKAKVEKCVAENTLVIAIVGISGTTETGSIDPLLDIACIAHKYHI	394
tr|A0A1S8W5A4|A0A1S8W5A4_9FUNG CLIPTDAHFCMRVDLLKSKVDELISEGALIIAIVGIAGTTETGSIDPLFDIYSIAHRHNI	453
: . . : : . : . : :
sp|Q0TLK2|PAND_ECOL5 PDEEARTWRPNVAYFEGDNEMKRT---AKAIPVQVA------------------------	126
sp|P9WIL2|PAND_MYCTO DDARARTYQPRIVFVDAYNKPIDMGHDPAFVPENAGELLDPRLGVG--------------	139
tr|A7U8C7|A7U8C7_TRICA WLHVDAAWGGGALVSAKHRHLLKGIERADSVTWNPHKLLTAPQQCSTLLLRHEGVLAEAH	375
tr|B8I983|B8I983_CLOCE HFHVDAAWGGPLLFSDKYRNRLKGIELADSVTIDGHKQLYLPMGLGMIFMRNPQAA-KSI	370
tr|K9TK94|K9TK94_9CYAN HFHVDAAWGGPLIFSQQHRHKLAGIEQADSVTIDAHKQLYAPMGIGMVMFQNPQLA-KAI	367
tr|A0A1Y1ZL74|A0A1Y1ZL74_9FUNG LFHVDGAWGGSFIMSNKYHHLLKGIEKADTITIDGHKLLYTPMGCGIVLFKSPLLPTTTI	368
tr|A0A1Y2AA19|A0A1Y2AA19_9FUNG MFHVDGAWGGSFILSDKYRHLLKGIQRADTITIDGHKLLYTPIGCGVVLFKSPFLPTTTI	368
tr|F4NWP2|F4NWP2_BATDJ HFHVDAAWGGPLIFSPEHSSKLAGISQADTITVDGHKQLYTPMGLGILLAKCPSLV-TFI	453
tr|A0A1S8W5A4|A0A1S8W5A4_9FUNG HFHVDAAWGGPLIFSPEHRCKLNGISQADSITVDGHKQLYTPMGLGILLLRSPSLA-LYI	512
:: : :
sp|Q0TLK2|PAND_ECOL5 ------------------------------------------------------------	126
sp|P9WIL2|PAND_MYCTO ------------------------------------------------------------	139
tr|A7U8C7|A7U8C7_TRICA STNAAYLFQKDKFYDTKYDTGDKHIQCGRRADVLKFWFMWKAKGTSGLEKHVDKVFENAR	435
tr|B8I983|B8I983_CLOCE EKNSNYIIRRGS-----IDLGRRSLEGSRPAMSIYLHAALNIIAKGGYEFLINEGIKKAE	425
tr|K9TK94|K9TK94_9CYAN EKHACYTVREGS-----ADLGQRSLEGSRPAMSLFLHAGLHAIGLKGYEFLIDEGIRKTQ	422
tr|A0A1Y1ZL74|A0A1Y1ZL74_9FUNG RKVASYVIRAGS-----MDHGKTTLEGSRPANVLYLHASLNLLGENGLSQLLDIGVNNAK	423
tr|A0A1Y2AA19|A0A1Y2AA19_9FUNG RKVANYIIKTDS-----MDHGKTTLEGSRPANALYIHASLNILGQHGLRYLLETSIENTK	423
tr|F4NWP2|F4NWP2_BATDJ RKTAGYVIRHDS-----PDLGKFTLEGSRPANVLYLHASLNLLGKQGLGTLMTRSVTVVK	508
tr|A0A1S8W5A4|A0A1S8W5A4_9FUNG RKTASYVIRNDS-----PDLGKYTLEGSRPANALYLHASLSLLGKHGLGILVTRSVTIVR	567
sp|Q0TLK2|PAND_ECOL5 ------------------------------------------------------------	126
sp|P9WIL2|PAND_MYCTO ------------------------------------------------------------	139
tr|A7U8C7|A7U8C7_TRICA FFTDCIKNRE--GFEMVIAEPEYTNICFWYVPKSLRGRKDEADYKDKLHKVAPRIKERMM	493
tr|B8I983|B8I983_CLOCE YMAGLIKSMR--EFE-LLTEPDMNMLLYRFIPERLRGKAADHMLDDA-------------	469
tr|K9TK94|K9TK94_9CYAN YMAEQVRLSP--EFE-LLAEPEINLLIYRYIPEQLREFVAKGELTET-------------	466
tr|A0A1Y1ZL74|A0A1Y1ZL74_9FUNG YMAELIKSYP--QFE-LISKPVTNIFLYRYIPSWLRKKSYEIEQIEVKSISSPISTVSTI	480
tr|A0A1Y2AA19|A0A1Y2AA19_9FUNG YMYNLINLYP--------------------------------------------------	433
tr|F4NWP2|F4NWP2_BATDJ QMAVRLNLHPSQSFQ-TLHEPMSNVLLYRYIPSDLRESIADGTYVPNPEDEDRVSEVT--	565
tr|A0A1S8W5A4|A0A1S8W5A4_9FUNG QTAVRLDSHPSRCFQ-ILHQPMSNLLLYRYVPSALRDAIADGSYISTKDDEAWISEAT--	624
sp|Q0TLK2|PAND_ECOL5 ------------------------------------------------------------	126
sp|P9WIL2|PAND_MYCTO ------------------------------------------------------------	139
tr|A7U8C7|A7U8C7_TRICA ----------------------------------------------KEGSMM--------	499
tr|B8I983|B8I983_CLOCE ------------------------------------------------------------	469
tr|K9TK94|K9TK94_9CYAN ------------------------------------------------------------	466
tr|A0A1Y1ZL74|A0A1Y1ZL74_9FUNG PSPTQATTALPIIESEEENHNDNDNSITFCNDTLKDQISDISDFTDKEGSLIYEESHYND	540
tr|A0A1Y2AA19|A0A1Y2AA19_9FUNG ------------------------------------------------------------	433
tr|F4NWP2|F4NWP2_BATDJ -------KRLQIYQA-------------SCIP---------------SDAV-FPEVSTHA	589
tr|A0A1S8W5A4|A0A1S8W5A4_9FUNG -------RRIQIRQA-------------SCVS---------------VGSV-HPHSLTSP	648
sp|Q0TLK2|PAND_ECOL5 ------------------------------------------------------------	126
sp|P9WIL2|PAND_MYCTO ------------------------------------------------------------	139
tr|A7U8C7|A7U8C7_TRICA --------------------------------VTYQAQKGHPNFFRIVFQNSGLDKADMV	527
tr|B8I983|B8I983_CLOCE -DNEVINKYNEQLQKLQRNGGYSFVSRTSFSSELYQN--KSLVALRAVLANPLTCEANIN	526
tr|K9TK94|K9TK94_9CYAN -QNQAIDLVNEQLQKAQRHAGKTFIARTITQTTRYGP--MAIVALRAALANPLTTEADID	523
tr|A0A1Y1ZL74|A0A1Y1ZL74_9FUNG EENAIIDYFTTELQARQKREGEGFVSKTTVKTTKYPTYSKGVDVLRVVIANPLVTEDNIK	600
tr|A0A1Y2AA19|A0A1Y2AA19_9FUNG ------------------------------------------------------------	433
tr|F4NWP2|F4NWP2_BATDJ TDES--TNGEAGLHSQQNQLQGGFVSRTRVLF-----KGFHVNALRVVVANPLTTWRDVE	642
tr|A0A1S8W5A4|A0A1S8W5A4_9FUNG NPTG--GIDPPAPFGQQQQPLPGFVSRTRVWF-----RGHHVDALRVVVANPLTTWDDIE	701
sp|Q0TLK2|PAND_ECOL5 ------------------------------------------------------------	126
sp|P9WIL2|PAND_MYCTO ------------------------------------------------------------	139
tr|A7U8C7|A7U8C7_TRICA HLVEEIERLGSDL-----------------------------------------------	540
tr|B8I983|B8I983_CLOCE EVINDQLNIAKRLNL---------------------------------------------	541
tr|K9TK94|K9TK94_9CYAN AVLDDQIALATQLNLGGSQF----------------------------------------	543
tr|A0A1Y1ZL74|A0A1Y1ZL74_9FUNG AVVEEQIKLGEIIEEEYKMNHKLIK-----------------------------------	625
tr|A0A1Y2AA19|A0A1Y2AA19_9FUNG ------------------------------------------------------------	433
tr|F4NWP2|F4NWP2_BATDJ GVISDQLKMGAMIEEEMKREQMVKRVRDMYPMHRPNA-----VVPDSAKSCTALAACDGT	697
tr|A0A1S8W5A4|A0A1S8W5A4_9FUNG GVISDQLHIGAEIEAEMQREQMVKRLQSWISTPCSSVSDTMLSEPEAAKATLSFVSAT-D	760
sp|Q0TLK2|PAND_ECOL5 -------------------	126
sp|P9WIL2|PAND_MYCTO -------------------	139
tr|A7U8C7|A7U8C7_TRICA -------------------	540
tr|B8I983|B8I983_CLOCE -------------------	541
tr|K9TK94|K9TK94_9CYAN -------------------	543
tr|A0A1Y1ZL74|A0A1Y1ZL74_9FUNG -------------------	625
tr|A0A1Y2AA19|A0A1Y2AA19_9FUNG -------------------	433
tr|F4NWP2|F4NWP2_BATDJ DTCKPDDKIEWWPGWPFDL	716
tr|A0A1S8W5A4|A0A1S8W5A4_9FUNG LHNGSHGDPGWWPGWPFDL	779
